# Supplementary material for: Transcriptome Analysis of Differentially Expressed Genes in Freshwater Pearl Mussel (Sinohyriopsis cumingii) with Four Different Shell Colors
Source: Animals (Basel). 2026 Jan 29;16(3):416. doi: 10.3390/ani16030416 (PMC12897141; doi:10.3390/ani16030416)
Supplement: Supplementary file 1 [file animals-16-00416-s001.zip]

Archive with 4 entries (4 files):
- Supplementary material legend.pdf
- Supplementary material Table S1.xlsx
- Supplementary material Table S2.xlsx
- Supplementary material Table S3.xlsx
