# Supplementary material for: Transcriptome Analysis of Differentially Expressed Genes in Freshwater Pearl Mussel (Sinohyriopsis cumingii) with Four Different Shell Colors
Source: Animals (Basel). 2026 Jan 29;16(3):416. doi: 10.3390/ani16030416 (PMC12897141; doi:10.3390/ani16030416)
Supplement: Supplementary file 1 [file animals-16-00416-s001.zip › Supplementary material Table S1.xlsx]

## Sheet: 表达量差异统计表_DiffExpress_G_RSEM_DES
Gene id	Mo_vs_Cr	BW_vs_Cr	Mo_vs_CP	BW_vs_Mo	BW_vs_CP	CP_vs_Cr
TRINITY_DN18969_c0_g1	no|up	no|down	no|up	yes|down	no|down	no|up
TRINITY_DN20240_c0_g1	yes|up	no|up	no|up	no|down	no|up	no|up
TRINITY_DN957_c0_g2	no|up	yes|down	no|down	yes|down	yes|down	no|up
TRINITY_DN12185_c0_g1	no|up	no|down	no|up	yes|down	no|down	no|up
TRINITY_DN81835_c0_g1	yes|up	no|up	yes|up	yes|down	no|down	no|up
TRINITY_DN52809_c0_g2	yes|up	no|down	no|up	yes|down	no|down	no|up
TRINITY_DN33440_c0_g1	yes|down	no|down	no|down	no|up	no|down	no|down
TRINITY_DN22022_c0_g1	yes|up	no|down	yes|up	yes|down	no|down	no|up
TRINITY_DN739_c0_g2	yes|down	no|down	yes|down	yes|up	no|up	no|down
TRINITY_DN103_c0_g1	no|up	no|down	no|up	yes|down	yes|down	yes|up
TRINITY_DN12155_c1_g1	no|down	no|down	yes|down	no|up	no|down	no|up
TRINITY_DN18403_c0_g1	no|up	no|down	no|up	yes|down	no|down	no|up
TRINITY_DN6089_c0_g1	yes|up	no|down	no|up	yes|down	yes|down	yes|up
TRINITY_DN37472_c0_g2	yes|up	no|down	no|up	yes|down	yes|down	yes|up
TRINITY_DN37472_c0_g1	yes|up	no|down	yes|up	yes|down	no|down	no|up
TRINITY_DN5104_c0_g1	yes|up	no|down	yes|up	yes|down	yes|down	no|up
TRINITY_DN4245_c0_g1	yes|up	no|up	no|up	yes|down	no|down	no|up
TRINITY_DN20050_c0_g1	yes|down	no|up	yes|down	yes|up	no|up	no|down
TRINITY_DN4762_c1_g1	no|down	no|up	no|down	yes|up	no|up	no|down
TRINITY_DN635_c2_g2	no|down	no|up	no|down	yes|up	no|up	no|down
TRINITY_DN8400_c0_g1	no|down	yes|down	no|down	no|down	yes|down	no|down
TRINITY_DN6393_c0_g1	yes|down	no|up	yes|down	yes|up	no|up	no|down
TRINITY_DN66820_c0_g1	no|down	no|up	no|no change	yes|up	yes|up	no|down
TRINITY_DN57593_c0_g1	yes|up	yes|down	yes|up	yes|down	yes|down	no|up
TRINITY_DN6180_c2_g1	no|up	no|down	no|up	yes|down	no|down	no|up
TRINITY_DN18498_c0_g1	no|down	no|up	no|down	yes|up	no|up	no|down
TRINITY_DN456_c0_g1	no|down	no|down	yes|down	no|up	no|down	no|up
TRINITY_DN33260_c0_g1	no|up	yes|down	no|down	yes|down	yes|down	no|up
TRINITY_DN18837_c0_g2	no|down	no|up	no|down	yes|up	no|up	no|down
TRINITY_DN3531_c3_g1	yes|up	no|down	yes|up	yes|down	no|down	no|down
TRINITY_DN2687_c0_g2	no|down	no|up	no|down	yes|up	yes|up	no|down
TRINITY_DN7918_c1_g1	no|down	no|up	no|down	yes|up	no|up	no|down
TRINITY_DN4740_c0_g1	yes|down	no|down	no|down	yes|up	no|up	no|down
TRINITY_DN17627_c0_g1	no|up	no|down	no|up	yes|down	no|down	no|up
TRINITY_DN33161_c0_g3	no|up	no|down	no|up	yes|down	no|down	no|up
TRINITY_DN8692_c0_g1	no|up	no|down	no|down	no|down	yes|down	no|up
TRINITY_DN22398_c0_g1	yes|up	no|up	no|down	no|down	no|down	yes|up
TRINITY_DN3646_c0_g1	yes|down	no|up	yes|down	yes|up	no|up	no|up
TRINITY_DN14374_c0_g1	yes|down	no|up	no|down	yes|up	no|up	no|down
TRINITY_DN14374_c0_g2	no|down	no|up	no|down	yes|up	no|up	no|down
TRINITY_DN13379_c0_g1	no|down	no|up	no|down	yes|up	no|up	no|down
TRINITY_DN39770_c0_g3	yes|down	no|up	no|down	yes|up	yes|up	no|down
TRINITY_DN5689_c0_g1	no|down	no|up	no|down	yes|up	no|up	no|down
TRINITY_DN49411_c0_g1	yes|up	no|down	yes|up	yes|down	no|no change	no|down
TRINITY_DN33259_c0_g1	yes|down	no|down	no|down	yes|up	no|up	no|down
TRINITY_DN4563_c0_g1	yes|down	no|up	no|down	yes|up	no|up	no|down
TRINITY_DN4182_c0_g2	no|down	no|up	no|down	yes|up	no|up	no|up
TRINITY_DN3868_c1_g2	yes|up	no|up	no|up	no|down	no|down	no|up
TRINITY_DN10676_c0_g1	yes|up	yes|down	yes|up	yes|down	yes|down	no|up
TRINITY_DN24584_c0_g1	yes|up	no|down	no|up	yes|down	no|down	no|up
TRINITY_DN8675_c0_g1	yes|down	no|up	no|down	yes|up	no|up	no|down
TRINITY_DN6874_c0_g1	no|down	no|up	no|down	yes|up	no|up	no|down
TRINITY_DN23689_c0_g1	no|up	yes|down	no|up	yes|down	no|down	no|down
TRINITY_DN6048_c0_g1	yes|down	no|down	no|down	no|up	no|up	no|down
TRINITY_DN1286_c0_g1	yes|up	yes|down	yes|up	yes|down	yes|down	yes|up
TRINITY_DN52514_c0_g1	no|down	yes|up	no|down	yes|up	yes|up	no|down
TRINITY_DN42603_c0_g2	no|up	yes|up	no|down	no|up	no|up	no|up
TRINITY_DN61782_c0_g2	no|down	no|down	no|down	no|down	yes|down	no|up
TRINITY_DN61782_c0_g1	no|up	no|down	no|down	no|down	yes|down	no|up
TRINITY_DN27506_c2_g1	no|down	no|up	no|down	yes|up	yes|up	no|down
TRINITY_DN9220_c0_g1	yes|down	no|up	yes|down	yes|up	no|down	no|up
TRINITY_DN11080_c1_g1	no|down	no|up	no|down	yes|up	no|up	no|down
TRINITY_DN3487_c0_g1	no|down	no|up	no|down	yes|up	no|up	no|down
TRINITY_DN7358_c0_g2	yes|down	no|down	no|down	no|up	no|up	yes|down
TRINITY_DN80042_c0_g2	yes|up	no|down	yes|up	yes|down	no|down	no|down
TRINITY_DN644_c1_g1	yes|down	yes|down	no|down	no|up	no|down	no|down
TRINITY_DN13048_c0_g1	no|down	no|down	yes|down	no|no change	yes|down	no|up
TRINITY_DN41253_c0_g1	no|up	no|down	no|up	yes|down	no|down	no|up
TRINITY_DN9380_c0_g1	yes|down	no|down	no|down	yes|up	no|up	no|down
TRINITY_DN49589_c0_g1	no|up	yes|down	no|up	yes|down	no|down	no|down
TRINITY_DN30164_c0_g1	no|up	yes|up	no|down	no|up	no|up	no|up
TRINITY_DN62234_c0_g2	no|up	no|down	no|up	yes|down	no|down	no|down
TRINITY_DN2624_c0_g1	no|up	yes|down	no|up	yes|down	yes|down	no|up
TRINITY_DN23309_c0_g2	yes|up	yes|up	yes|up	yes|down	no|down	yes|up
TRINITY_DN23309_c0_g1	yes|up	yes|up	no|up	no|down	no|up	yes|up
TRINITY_DN1227_c0_g2	no|up	no|up	no|down	no|down	no|down	yes|up
TRINITY_DN1227_c0_g1	yes|up	no|down	yes|up	yes|down	no|down	no|up
TRINITY_DN15043_c0_g1	yes|up	no|down	no|up	yes|down	yes|down	no|up
TRINITY_DN31551_c1_g4	yes|up	no|down	yes|up	yes|down	no|down	no|down
TRINITY_DN25938_c0_g1	no|down	no|up	no|up	no|up	yes|up	no|down
TRINITY_DN41157_c0_g2	yes|down	no|up	no|down	yes|up	no|up	no|down
TRINITY_DN11091_c1_g1	yes|up	no|down	no|up	yes|down	no|down	no|up
TRINITY_DN39855_c0_g1	no|up	no|down	no|down	yes|down	yes|down	no|up
TRINITY_DN23685_c0_g1	no|up	no|up	no|up	no|up	yes|up	no|down
TRINITY_DN42977_c0_g3	no|up	no|up	no|down	no|up	no|down	yes|up
TRINITY_DN20300_c0_g1	no|down	no|up	no|down	yes|up	no|up	no|down
TRINITY_DN25073_c0_g1	no|down	yes|down	no|down	no|down	yes|down	no|up
TRINITY_DN72152_c0_g5	no|up	no|down	no|up	yes|down	no|down	no|up
TRINITY_DN71892_c0_g1	no|down	no|up	yes|down	no|up	no|down	no|up
TRINITY_DN23577_c0_g1	no|down	no|up	no|up	no|up	yes|up	no|down
TRINITY_DN480_c0_g4	no|down	no|up	no|down	yes|up	no|up	no|down
TRINITY_DN76952_c0_g1	yes|up	no|down	yes|up	yes|down	no|down	no|down
TRINITY_DN41095_c0_g1	yes|down	no|down	no|down	yes|up	no|up	no|down
TRINITY_DN46035_c0_g1	no|up	yes|up	no|down	yes|up	no|up	no|up
TRINITY_DN11439_c0_g4	no|down	no|up	yes|down	yes|up	no|up	no|up
TRINITY_DN29791_c0_g1	yes|up	no|up	no|up	no|down	no|up	no|up
TRINITY_DN32891_c0_g1	yes|up	no|down	no|up	yes|down	no|down	no|up
TRINITY_DN41825_c0_g2	yes|down	no|up	yes|down	yes|up	no|down	no|up
TRINITY_DN41825_c0_g1	yes|down	no|up	no|down	yes|up	no|up	no|down
TRINITY_DN1424_c0_g1	yes|down	no|up	no|down	yes|up	no|up	no|down
TRINITY_DN4632_c0_g1	no|down	yes|up	no|down	yes|up	yes|up	no|up
TRINITY_DN15613_c1_g1	no|up	no|down	no|up	yes|down	no|down	no|up
TRINITY_DN19289_c0_g1	no|down	no|up	yes|down	yes|up	no|up	no|up
TRINITY_DN10343_c0_g1	no|up	yes|up	no|up	no|down	no|up	yes|up
TRINITY_DN27166_c0_g1	no|up	no|down	no|up	yes|down	yes|down	no|up
TRINITY_DN27166_c0_g2	yes|up	no|down	yes|up	yes|down	no|down	no|up
TRINITY_DN1308_c0_g2	yes|up	yes|down	yes|up	yes|down	yes|down	yes|up
TRINITY_DN1308_c0_g3	yes|up	yes|down	no|up	yes|down	yes|down	yes|up
TRINITY_DN1308_c0_g1	yes|up	yes|down	yes|up	yes|down	yes|down	yes|up
TRINITY_DN11514_c0_g1	no|down	no|down	no|down	no|down	yes|down	no|up
TRINITY_DN25188_c0_g2	no|up	no|down	yes|up	yes|down	no|no change	no|down
TRINITY_DN25188_c0_g1	yes|up	no|down	yes|up	yes|down	no|down	no|up
TRINITY_DN36058_c0_g1	no|down	no|down	yes|down	no|up	yes|down	no|up
TRINITY_DN5226_c0_g1	yes|down	no|down	no|down	no|up	no|up	no|down
TRINITY_DN15653_c2_g1	yes|up	no|up	yes|up	no|down	no|up	no|up
TRINITY_DN26794_c0_g2	yes|up	no|up	no|up	yes|down	no|down	no|up
TRINITY_DN9152_c2_g1	no|down	no|up	no|down	yes|up	no|up	no|down
TRINITY_DN49199_c0_g2	no|down	yes|down	no|down	yes|down	yes|down	no|up
TRINITY_DN6933_c0_g1	no|down	no|up	no|down	yes|up	no|up	no|down
TRINITY_DN2179_c1_g2	no|down	no|down	no|down	no|down	yes|down	no|up
TRINITY_DN2179_c1_g1	no|up	no|up	yes|up	no|down	no|up	no|down
TRINITY_DN28767_c0_g1	yes|up	no|up	yes|up	no|down	no|up	no|no change
TRINITY_DN5485_c1_g1	yes|down	no|up	no|down	yes|up	no|up	no|down
TRINITY_DN40558_c0_g1	yes|up	no|up	yes|up	yes|down	no|up	no|no change
TRINITY_DN77830_c0_g1	no|down	no|up	no|down	yes|up	no|up	no|down
TRINITY_DN11515_c0_g1	no|up	no|down	no|up	yes|down	no|down	no|down
TRINITY_DN40177_c0_g1	yes|up	no|up	no|up	no|down	no|down	no|up
TRINITY_DN55232_c0_g2	yes|up	no|up	no|up	yes|down	no|down	no|up
TRINITY_DN12083_c0_g1	yes|down	no|down	no|down	yes|up	no|up	yes|down
TRINITY_DN22146_c0_g1	yes|down	no|down	no|down	no|up	no|down	no|down
TRINITY_DN13331_c0_g2	yes|up	no|down	no|up	yes|down	no|down	no|up
TRINITY_DN13331_c0_g3	yes|down	no|down	yes|down	yes|up	no|up	no|down
TRINITY_DN6575_c0_g1	no|up	no|down	no|up	yes|down	yes|down	no|up
TRINITY_DN38124_c0_g2	yes|up	no|up	no|up	no|down	no|up	no|up
TRINITY_DN38124_c0_g1	yes|up	no|up	no|up	no|down	no|up	no|up
TRINITY_DN38124_c0_g8	no|up	no|down	yes|up	yes|down	no|down	no|down
TRINITY_DN40071_c0_g1	no|up	no|down	no|up	yes|down	yes|down	no|up
TRINITY_DN37201_c0_g1	no|up	no|down	no|up	yes|down	no|down	no|up
TRINITY_DN64329_c0_g2	yes|down	no|down	no|down	no|up	no|down	no|down
TRINITY_DN36457_c0_g1	no|up	yes|up	no|up	no|up	no|up	no|up
TRINITY_DN23364_c0_g1	no|up	no|down	no|down	yes|down	yes|down	yes|up
TRINITY_DN14236_c0_g1	yes|up	no|up	yes|up	yes|down	no|down	no|up
TRINITY_DN3432_c0_g1	no|down	no|up	no|down	yes|up	no|up	no|up
TRINITY_DN3432_c0_g2	yes|down	no|up	yes|down	yes|up	yes|up	yes|down
TRINITY_DN15517_c0_g2	no|up	no|up	no|up	no|up	yes|up	no|down
TRINITY_DN42733_c0_g1	no|up	no|down	no|up	yes|down	no|down	no|up
TRINITY_DN68393_c0_g1	yes|down	no|down	no|down	no|up	no|up	no|down
TRINITY_DN6944_c1_g2	no|up	no|down	no|up	yes|down	no|down	no|up
TRINITY_DN41580_c0_g1	no|down	no|up	no|down	yes|up	no|up	no|up
TRINITY_DN45028_c0_g5	no|down	no|up	no|down	yes|up	no|up	no|up
TRINITY_DN45028_c0_g2	no|down	yes|up	no|down	yes|up	no|up	no|up
TRINITY_DN51349_c0_g1	no|down	no|up	no|down	yes|up	no|up	no|down
TRINITY_DN29894_c0_g1	no|down	no|up	no|down	yes|up	no|up	no|down
TRINITY_DN7213_c0_g1	yes|up	no|down	no|up	yes|down	no|down	no|up
TRINITY_DN5289_c0_g2	no|down	no|up	no|down	yes|up	yes|up	no|down
TRINITY_DN46158_c0_g1	no|down	yes|up	no|down	yes|up	yes|up	no|down
TRINITY_DN5289_c0_g1	yes|down	no|down	yes|down	yes|up	no|down	no|down
TRINITY_DN65104_c0_g1	no|up	no|down	no|up	yes|down	no|down	no|down
TRINITY_DN7079_c0_g1	yes|up	no|up	no|up	no|down	no|up	no|up
TRINITY_DN21169_c0_g1	no|down	no|up	no|down	yes|up	no|up	no|down
TRINITY_DN8509_c0_g1	no|up	no|down	no|up	yes|down	no|down	no|up
TRINITY_DN13060_c0_g1	yes|up	no|down	no|up	yes|down	yes|down	no|up
TRINITY_DN13060_c0_g2	no|up	no|down	no|down	no|down	yes|down	no|up
TRINITY_DN9700_c0_g1	no|up	yes|up	no|down	yes|up	yes|up	yes|up
TRINITY_DN28632_c0_g1	no|up	no|down	no|up	yes|down	no|down	no|up
TRINITY_DN56537_c0_g3	no|no change	no|up	yes|down	no|up	yes|down	yes|up
TRINITY_DN13666_c0_g1	yes|up	yes|down	no|up	yes|down	yes|down	yes|up
TRINITY_DN12534_c0_g1	yes|down	no|up	no|down	yes|up	no|up	no|down
TRINITY_DN41064_c0_g1	yes|up	no|down	yes|up	yes|down	yes|down	no|up
TRINITY_DN3451_c0_g1	yes|down	no|up	yes|down	yes|up	no|up	no|up
TRINITY_DN86129_c0_g1	no|down	no|up	no|down	yes|up	no|up	no|up
TRINITY_DN75865_c0_g1	no|up	no|up	yes|down	no|down	yes|down	yes|up
TRINITY_DN46397_c0_g2	no|up	no|down	yes|up	yes|down	no|down	no|down
TRINITY_DN32409_c0_g1	yes|down	no|up	yes|down	yes|up	yes|up	no|down
TRINITY_DN2671_c1_g1	yes|down	no|up	yes|down	yes|up	no|up	no|up
TRINITY_DN29799_c0_g1	yes|down	yes|up	yes|down	yes|up	yes|up	no|down
TRINITY_DN13761_c0_g1	yes|down	no|up	no|down	yes|up	no|up	no|down
TRINITY_DN3296_c1_g1	yes|up	no|down	no|up	yes|down	no|down	no|up
TRINITY_DN56811_c0_g2	yes|down	no|up	no|down	yes|up	no|up	no|down
TRINITY_DN56811_c0_g1	yes|up	no|down	no|up	yes|down	yes|down	no|up
TRINITY_DN60392_c0_g1	yes|up	no|down	no|up	yes|down	no|down	no|up
TRINITY_DN2274_c0_g1	yes|down	no|down	no|down	yes|up	no|up	no|down
TRINITY_DN77741_c0_g1	no|down	no|up	no|down	yes|up	no|up	no|up
TRINITY_DN63844_c0_g1	yes|down	no|down	yes|down	yes|up	no|up	no|down
TRINITY_DN5894_c0_g1	no|down	no|up	no|down	yes|up	no|up	no|down
TRINITY_DN10771_c0_g1	no|up	yes|up	no|down	yes|up	no|up	no|up
TRINITY_DN16588_c0_g1	no|up	no|down	no|up	yes|down	no|down	no|up
TRINITY_DN16588_c0_g2	yes|up	no|up	no|up	no|down	no|down	no|up
TRINITY_DN1610_c0_g2	no|down	no|up	no|down	yes|up	no|up	no|down
TRINITY_DN78966_c0_g1	no|up	no|up	no|up	no|up	yes|up	no|down
TRINITY_DN43788_c0_g4	no|down	yes|down	no|down	yes|down	yes|down	no|up
TRINITY_DN22723_c0_g3	no|down	no|up	no|down	yes|up	no|up	no|up
TRINITY_DN22294_c0_g1	no|down	yes|down	no|down	no|down	yes|down	no|down
TRINITY_DN34826_c0_g1	yes|up	no|up	no|up	yes|down	yes|down	no|up
TRINITY_DN14050_c0_g1	no|up	no|down	yes|up	no|down	no|up	no|down
TRINITY_DN3120_c2_g1	yes|down	no|down	no|down	no|up	no|up	no|down
TRINITY_DN2148_c0_g1	yes|up	no|down	no|up	yes|down	yes|down	no|up
TRINITY_DN51664_c0_g1	yes|up	no|down	yes|up	yes|down	yes|down	no|up
TRINITY_DN49713_c0_g1	no|down	no|up	no|down	yes|up	no|up	no|down
TRINITY_DN13188_c0_g1	yes|up	no|down	yes|up	yes|down	no|down	no|up
TRINITY_DN665_c0_g1	yes|up	no|down	no|up	yes|down	yes|down	yes|up
TRINITY_DN57453_c0_g1	no|down	no|up	yes|down	yes|up	no|up	no|up
TRINITY_DN828_c0_g1	yes|up	yes|down	no|up	yes|down	yes|down	no|up
TRINITY_DN1543_c0_g2	yes|down	no|up	yes|down	yes|up	yes|up	no|down
TRINITY_DN83327_c0_g1	yes|down	yes|down	no|down	no|no change	no|down	yes|down
TRINITY_DN4967_c0_g1	yes|up	yes|down	yes|up	yes|down	yes|down	yes|up
TRINITY_DN24909_c0_g2	yes|up	no|up	no|up	yes|down	no|down	no|up
TRINITY_DN18730_c0_g1	yes|down	no|down	yes|down	yes|up	no|up	no|down
TRINITY_DN67606_c0_g2	no|down	no|up	yes|down	no|up	no|down	no|up
TRINITY_DN23691_c0_g1	yes|up	no|down	no|up	yes|down	no|down	no|up
TRINITY_DN42382_c0_g1	no|up	no|up	no|down	no|up	no|down	yes|up
TRINITY_DN57_c0_g1	no|up	no|up	no|up	no|up	yes|up	no|up
TRINITY_DN14970_c0_g1	yes|up	no|down	no|up	yes|down	no|down	no|up
TRINITY_DN885_c0_g1	no|down	no|down	no|down	no|down	yes|down	no|down
TRINITY_DN3671_c0_g1	yes|up	no|down	no|up	yes|down	no|down	no|up
TRINITY_DN15485_c0_g2	no|down	no|down	yes|down	no|up	yes|down	no|up
TRINITY_DN3131_c5_g1	no|down	no|up	no|down	yes|up	no|up	no|down
TRINITY_DN1355_c0_g1	yes|down	no|up	yes|down	yes|up	no|up	no|up
TRINITY_DN88687_c0_g1	yes|down	no|up	no|down	yes|up	no|up	no|down
TRINITY_DN11734_c0_g4	yes|down	no|up	no|down	yes|up	no|up	no|down
TRINITY_DN20785_c0_g2	yes|up	no|up	no|up	no|down	no|down	no|up
TRINITY_DN46487_c0_g1	yes|down	yes|up	no|up	yes|up	yes|up	yes|down
TRINITY_DN11249_c0_g2	no|down	no|up	yes|down	yes|up	no|down	no|up
TRINITY_DN17810_c0_g1	yes|up	no|down	yes|up	yes|down	no|down	no|up
TRINITY_DN4029_c0_g1	yes|up	no|up	yes|up	yes|down	no|down	no|up
TRINITY_DN20474_c0_g1	yes|down	no|down	yes|down	yes|up	no|down	no|down
TRINITY_DN7403_c0_g1	no|up	no|down	yes|up	yes|down	no|up	no|down
TRINITY_DN40902_c0_g1	yes|down	no|down	no|down	no|up	no|down	no|down
TRINITY_DN42788_c0_g1	no|down	no|down	yes|down	no|up	yes|down	yes|up
TRINITY_DN11377_c0_g1	no|down	no|up	no|down	yes|up	no|up	no|down
TRINITY_DN4101_c0_g2	no|up	no|down	no|up	yes|down	yes|down	no|up
TRINITY_DN4101_c0_g1	no|down	no|up	no|down	yes|up	no|up	no|down
TRINITY_DN10563_c0_g1	yes|up	no|up	yes|up	no|down	yes|up	no|down
TRINITY_DN21716_c1_g1	yes|down	no|down	no|down	yes|up	no|up	no|down
TRINITY_DN23428_c0_g1	no|down	no|up	no|down	yes|up	no|up	no|up
TRINITY_DN2303_c16_g1	yes|down	yes|down	no|down	no|up	no|up	yes|down
TRINITY_DN32858_c0_g1	no|up	no|down	no|up	yes|down	yes|down	no|up
TRINITY_DN3167_c1_g1	yes|up	no|down	no|up	yes|down	no|down	no|up
TRINITY_DN80154_c1_g3	no|up	yes|up	no|down	no|up	no|up	no|up
TRINITY_DN80426_c0_g1	no|down	no|up	no|no change	yes|up	yes|up	no|down
TRINITY_DN5263_c0_g2	no|up	no|down	no|down	no|down	yes|down	no|up
TRINITY_DN5263_c0_g1	no|down	no|up	yes|down	no|up	no|down	no|up
TRINITY_DN465_c0_g1	no|down	yes|down	no|down	no|down	yes|down	no|down
TRINITY_DN530_c0_g2	no|up	no|down	no|up	yes|down	no|down	no|up
TRINITY_DN30124_c0_g2	yes|up	no|up	no|up	no|down	no|down	no|up
TRINITY_DN2695_c1_g1	yes|down	no|up	no|down	yes|up	yes|up	no|down
TRINITY_DN990_c0_g1	yes|down	no|up	no|down	yes|up	no|up	no|down
TRINITY_DN274_c0_g1	no|up	no|down	no|up	yes|down	yes|down	no|up
TRINITY_DN45834_c0_g3	no|down	no|up	no|down	yes|up	no|up	no|down
TRINITY_DN29747_c0_g3	no|down	yes|up	no|down	yes|up	yes|up	no|up
TRINITY_DN14263_c0_g3	no|down	no|up	no|down	yes|up	no|up	no|up
TRINITY_DN14263_c0_g2	yes|up	no|down	no|up	yes|down	yes|down	no|up
TRINITY_DN59121_c0_g1	yes|down	no|down	yes|down	yes|up	no|up	no|down
TRINITY_DN13074_c0_g1	yes|down	no|up	no|down	yes|up	no|up	no|down
TRINITY_DN11190_c0_g1	yes|down	no|down	no|down	yes|up	yes|up	yes|down
TRINITY_DN45702_c0_g1	yes|up	no|down	yes|up	yes|down	no|down	no|up
TRINITY_DN61101_c0_g1	no|down	no|up	yes|down	yes|up	no|up	no|up
TRINITY_DN8077_c0_g1	yes|down	no|up	yes|down	yes|up	no|up	no|down
TRINITY_DN35716_c0_g2	yes|down	no|down	no|down	yes|up	no|up	no|down
TRINITY_DN15014_c0_g2	no|down	no|up	no|down	yes|up	no|up	no|down
TRINITY_DN5825_c0_g1	no|up	yes|down	no|up	yes|down	yes|down	no|up
TRINITY_DN2995_c0_g2	no|up	no|down	no|up	yes|down	no|down	no|up
TRINITY_DN2995_c0_g1	yes|down	no|up	no|down	yes|up	no|up	no|down
TRINITY_DN2709_c0_g1	yes|down	no|up	yes|down	yes|up	no|up	no|down
TRINITY_DN3583_c0_g1	yes|down	no|down	no|down	yes|up	no|up	no|down
TRINITY_DN45197_c0_g2	no|up	no|no change	no|down	no|down	yes|down	yes|up
TRINITY_DN3658_c0_g1	yes|down	no|up	no|down	yes|up	no|up	no|down
TRINITY_DN83_c1_g1	yes|down	yes|down	no|no change	no|no change	no|no change	yes|down
TRINITY_DN43189_c0_g1	no|down	no|up	no|down	yes|up	no|up	no|down
TRINITY_DN47911_c0_g1	no|down	no|up	no|down	yes|up	no|up	no|up
TRINITY_DN27672_c0_g3	yes|up	no|up	no|up	yes|down	no|down	no|up
TRINITY_DN3380_c0_g1	yes|down	no|up	yes|down	yes|up	no|up	no|down
TRINITY_DN37112_c0_g2	no|up	no|down	no|up	yes|down	no|down	no|up
TRINITY_DN37853_c0_g1	no|up	no|down	no|up	yes|down	no|down	no|up
TRINITY_DN14127_c0_g1	yes|up	no|up	no|up	no|down	no|down	no|up
TRINITY_DN3073_c0_g1	yes|up	no|down	no|up	yes|down	yes|down	no|up
TRINITY_DN2708_c0_g1	no|up	no|down	no|up	yes|down	no|down	no|down
TRINITY_DN22683_c0_g1	yes|up	no|no change	no|up	yes|down	no|down	no|up
TRINITY_DN14746_c0_g1	no|down	no|up	yes|down	yes|up	no|up	no|up
TRINITY_DN16241_c0_g1	yes|down	yes|down	yes|down	no|down	yes|down	no|down
TRINITY_DN16241_c0_g4	no|no change	yes|up	no|no change	yes|up	yes|up	no|no change
TRINITY_DN73684_c0_g1	no|up	yes|down	no|up	yes|down	yes|down	no|up
TRINITY_DN19987_c0_g2	yes|up	no|up	no|up	no|down	no|down	no|up
TRINITY_DN37387_c0_g1	no|up	no|down	no|up	yes|down	no|down	no|up
TRINITY_DN24385_c0_g1	yes|up	no|down	no|up	yes|down	yes|down	no|up
TRINITY_DN2965_c1_g1	no|up	no|down	no|up	yes|down	no|down	no|down
TRINITY_DN2965_c1_g2	no|up	no|down	no|up	yes|down	no|down	no|up
TRINITY_DN50126_c1_g1	yes|down	no|up	no|down	yes|up	no|up	no|down
TRINITY_DN67450_c0_g1	no|up	no|down	no|up	yes|down	yes|down	no|up
TRINITY_DN15808_c0_g1	yes|up	no|down	no|up	yes|down	no|down	no|up
TRINITY_DN53693_c0_g1	yes|down	yes|down	no|down	no|up	no|down	no|down
TRINITY_DN41007_c0_g2	no|down	yes|down	no|down	yes|down	yes|down	no|down
TRINITY_DN6653_c0_g1	yes|up	no|down	yes|up	yes|down	no|down	no|up
TRINITY_DN51085_c0_g1	yes|down	no|down	no|down	no|up	no|up	no|down
TRINITY_DN52410_c0_g1	no|down	no|up	no|up	no|up	yes|up	no|down
TRINITY_DN7680_c0_g1	no|down	no|up	yes|down	no|up	no|down	no|up
TRINITY_DN4222_c0_g1	no|down	no|up	no|down	yes|up	no|up	no|down
TRINITY_DN7648_c1_g1	no|no change	yes|up	no|no change	yes|up	yes|up	no|no change
TRINITY_DN83911_c0_g1	yes|up	no|down	yes|up	yes|down	no|down	no|up
TRINITY_DN72958_c0_g2	no|up	yes|up	no|down	no|up	no|up	no|up
TRINITY_DN5928_c0_g2	no|down	yes|down	no|down	no|down	yes|down	no|down
TRINITY_DN5928_c0_g1	no|up	yes|up	no|up	yes|up	yes|up	no|down
TRINITY_DN5928_c0_g4	no|no change	yes|up	no|no change	yes|up	yes|up	no|no change
TRINITY_DN30039_c0_g1	no|down	no|down	no|down	no|down	yes|down	no|up
TRINITY_DN15671_c0_g1	no|up	no|down	no|down	no|down	yes|down	no|up
TRINITY_DN3663_c2_g1	no|down	no|up	no|down	yes|up	no|up	no|down
TRINITY_DN5142_c1_g1	yes|up	no|up	no|up	yes|down	no|down	no|up
TRINITY_DN1738_c2_g2	no|up	no|up	yes|down	no|down	yes|down	yes|up
TRINITY_DN26388_c0_g1	yes|up	no|down	no|up	yes|down	no|down	no|up
TRINITY_DN79372_c0_g1	no|up	no|up	yes|up	no|down	no|up	no|down
TRINITY_DN3054_c0_g2	yes|down	no|up	no|down	yes|up	yes|up	no|down
TRINITY_DN51369_c0_g1	no|down	no|up	yes|down	yes|up	no|up	no|up
TRINITY_DN23445_c0_g3	no|up	no|down	no|up	yes|down	no|down	no|down
TRINITY_DN25754_c0_g1	no|down	no|up	no|down	yes|up	no|up	no|down
TRINITY_DN33776_c0_g1	yes|down	no|up	yes|down	yes|up	no|down	no|up
TRINITY_DN37591_c0_g2	no|up	yes|up	no|up	no|up	no|up	no|up
TRINITY_DN37591_c0_g3	yes|up	no|up	no|up	no|down	no|up	no|up
TRINITY_DN37591_c0_g1	no|up	yes|up	no|down	yes|up	no|up	yes|up
TRINITY_DN10194_c0_g1	no|down	no|down	no|up	no|up	no|up	yes|down
TRINITY_DN6180_c1_g2	no|down	no|up	no|down	yes|up	no|up	no|down
TRINITY_DN6180_c1_g1	no|up	yes|down	no|up	yes|down	yes|down	no|up
TRINITY_DN3365_c1_g2	yes|up	no|down	yes|up	yes|down	no|down	no|down
TRINITY_DN29770_c0_g1	yes|up	no|down	yes|up	yes|down	no|down	no|up
TRINITY_DN9974_c0_g1	no|up	yes|up	no|down	no|up	no|up	no|up
TRINITY_DN12632_c0_g1	yes|down	yes|up	yes|down	yes|up	yes|up	no|up
TRINITY_DN15895_c0_g1	no|up	no|up	no|up	no|up	yes|up	no|down
TRINITY_DN46797_c0_g1	yes|up	no|down	yes|up	yes|down	yes|down	yes|up
TRINITY_DN8710_c0_g1	yes|down	no|up	no|down	yes|up	no|up	no|down
TRINITY_DN1940_c1_g1	yes|up	no|down	yes|up	yes|down	no|down	no|up
TRINITY_DN2998_c0_g1	no|down	no|up	no|down	yes|up	no|up	no|down
TRINITY_DN3149_c0_g2	yes|up	no|up	yes|up	yes|down	no|up	no|down
TRINITY_DN3149_c0_g1	yes|up	yes|down	no|up	yes|down	yes|down	no|up
TRINITY_DN19455_c0_g1	no|up	no|up	no|up	no|up	yes|up	no|down
TRINITY_DN2376_c0_g1	yes|up	yes|up	no|up	no|down	no|down	yes|up
TRINITY_DN67694_c0_g1	no|up	yes|up	no|up	no|up	yes|up	no|no change
TRINITY_DN5208_c1_g1	yes|down	no|down	yes|down	yes|up	no|up	no|down
TRINITY_DN24135_c0_g1	yes|down	no|down	no|down	no|up	no|up	no|down
TRINITY_DN54268_c0_g2	yes|up	no|no change	no|up	yes|down	no|down	no|up
TRINITY_DN54268_c0_g1	yes|up	no|down	yes|up	yes|down	no|down	no|up
TRINITY_DN18658_c0_g1	no|down	no|up	yes|down	yes|up	no|down	no|up
TRINITY_DN20525_c0_g1	yes|up	no|up	no|up	no|down	no|up	no|up
TRINITY_DN12933_c0_g1	yes|down	no|down	no|down	no|up	no|up	no|down
TRINITY_DN63200_c0_g1	no|up	no|down	no|up	yes|down	no|down	no|up
TRINITY_DN5421_c0_g1	yes|down	no|up	no|down	yes|up	no|up	no|down
TRINITY_DN44134_c0_g1	yes|down	no|down	no|down	yes|up	no|up	yes|down
TRINITY_DN2819_c0_g3	no|down	no|up	no|down	yes|up	no|up	no|down
TRINITY_DN19016_c0_g1	no|up	yes|up	no|up	yes|up	yes|up	no|up
TRINITY_DN14110_c0_g1	no|up	no|down	no|up	yes|down	yes|down	no|up
TRINITY_DN23606_c0_g2	no|up	yes|up	no|down	no|up	no|up	yes|up
TRINITY_DN3853_c1_g1	no|up	no|down	no|down	no|down	yes|down	yes|up
TRINITY_DN379_c0_g2	yes|up	no|down	no|up	yes|down	yes|down	no|up
TRINITY_DN11724_c1_g3	no|down	no|up	no|down	yes|up	no|up	no|up
TRINITY_DN79_c0_g6	yes|down	no|down	yes|down	yes|up	no|down	no|down
TRINITY_DN24286_c0_g1	yes|up	no|down	yes|up	yes|down	no|down	no|up
TRINITY_DN6639_c0_g1	yes|down	no|down	no|down	no|up	no|up	yes|down
TRINITY_DN343_c0_g1	no|down	yes|up	no|down	yes|up	no|up	no|up
TRINITY_DN1210_c0_g1	yes|down	no|down	no|down	yes|up	yes|up	yes|down
TRINITY_DN65584_c0_g2	yes|down	yes|down	no|no change	no|no change	no|no change	yes|down
TRINITY_DN20836_c0_g1	yes|down	no|up	no|down	yes|up	no|up	no|down
TRINITY_DN7436_c1_g3	yes|down	yes|down	no|down	no|up	no|up	yes|down
TRINITY_DN31170_c0_g1	no|up	no|down	no|up	yes|down	no|down	no|up
TRINITY_DN7145_c0_g2	yes|up	yes|down	no|up	yes|down	yes|down	no|up
TRINITY_DN18962_c0_g1	yes|down	no|down	no|down	yes|up	no|up	no|down
TRINITY_DN56574_c0_g1	no|down	no|up	no|down	yes|up	no|up	no|up
TRINITY_DN3946_c0_g1	yes|up	no|down	yes|up	yes|down	yes|down	no|up
TRINITY_DN7914_c0_g1	yes|up	no|down	no|up	yes|down	yes|down	no|up
TRINITY_DN33461_c0_g2	yes|up	no|down	yes|up	yes|down	no|down	no|up
TRINITY_DN2330_c0_g2	no|down	no|up	no|down	yes|up	no|up	no|down
TRINITY_DN2330_c0_g1	yes|down	no|up	no|down	yes|up	no|up	no|down
TRINITY_DN6839_c0_g1	yes|up	yes|down	yes|up	yes|down	yes|down	yes|up
TRINITY_DN42677_c0_g1	yes|up	no|up	yes|up	yes|down	no|down	no|up
TRINITY_DN15044_c0_g2	yes|up	no|down	no|up	yes|down	no|down	no|up
TRINITY_DN78827_c0_g1	no|down	no|up	no|down	yes|up	no|up	no|down
TRINITY_DN15034_c0_g1	no|down	no|down	yes|up	no|up	yes|up	yes|down
TRINITY_DN4034_c0_g1	yes|up	yes|up	no|up	no|up	no|up	no|up
TRINITY_DN11795_c0_g1	no|down	no|up	yes|down	no|up	no|down	no|up
TRINITY_DN13114_c0_g1	no|up	yes|up	no|down	yes|up	no|up	no|up
TRINITY_DN26384_c2_g1	no|down	no|down	yes|down	no|up	yes|down	no|up
TRINITY_DN11938_c0_g1	no|up	no|down	no|down	no|down	yes|down	no|up
TRINITY_DN2448_c0_g1	yes|up	no|up	no|up	no|down	no|down	yes|up
TRINITY_DN13213_c0_g1	no|up	no|down	no|up	yes|down	no|down	no|down
TRINITY_DN29975_c0_g3	no|down	no|up	yes|down	yes|up	no|up	no|up
TRINITY_DN11504_c0_g1	no|up	no|up	yes|up	no|down	no|up	no|down
TRINITY_DN11504_c0_g2	no|up	yes|up	no|down	yes|up	no|up	no|up
TRINITY_DN34850_c0_g1	no|down	no|up	no|down	yes|up	no|up	no|down
TRINITY_DN9737_c0_g1	yes|up	no|up	yes|up	yes|down	no|down	no|up
TRINITY_DN45168_c0_g1	yes|down	no|up	yes|down	yes|up	no|up	no|down
TRINITY_DN8617_c0_g1	yes|down	no|down	no|up	no|up	no|up	yes|down
TRINITY_DN9348_c0_g2	no|down	no|up	yes|down	yes|up	no|up	no|up
TRINITY_DN6310_c0_g4	yes|up	no|down	no|up	yes|down	no|down	no|up
TRINITY_DN6310_c0_g2	no|down	no|up	no|down	yes|up	no|up	no|down
TRINITY_DN42021_c0_g5	yes|down	yes|down	no|down	no|up	no|down	no|down
TRINITY_DN5478_c1_g1	yes|up	no|up	no|up	yes|down	no|down	no|up
TRINITY_DN50151_c0_g2	no|down	yes|up	no|down	yes|up	no|up	no|up
TRINITY_DN2634_c0_g2	yes|down	no|up	yes|down	yes|up	yes|up	no|down
TRINITY_DN2634_c0_g1	no|up	yes|up	no|down	no|up	no|up	no|up
TRINITY_DN9391_c0_g2	no|up	no|down	no|up	yes|down	yes|down	no|up
TRINITY_DN39276_c0_g2	yes|down	no|down	yes|down	no|up	no|down	no|down
TRINITY_DN3976_c7_g1	yes|down	yes|down	no|down	no|down	yes|down	no|down
TRINITY_DN23952_c0_g1	no|up	no|down	no|up	no|down	yes|up	yes|down
TRINITY_DN38998_c0_g1	yes|up	no|down	yes|up	yes|down	no|down	no|up
TRINITY_DN38998_c0_g4	yes|up	no|no change	yes|up	yes|down	no|no change	no|no change
TRINITY_DN32523_c0_g1	no|up	no|down	no|up	yes|down	no|down	no|down
TRINITY_DN17670_c0_g1	yes|up	no|up	no|up	yes|down	no|down	no|up
TRINITY_DN21262_c0_g2	no|up	no|down	no|up	yes|down	no|down	no|up
TRINITY_DN8390_c0_g2	yes|down	no|down	no|down	no|up	no|down	no|down
TRINITY_DN812_c0_g1	yes|up	yes|down	no|up	yes|down	yes|down	yes|up
TRINITY_DN15372_c0_g1	yes|up	no|up	no|up	yes|down	no|down	no|up
TRINITY_DN88568_c0_g1	no|down	no|up	no|down	yes|up	no|up	no|down
TRINITY_DN35012_c0_g4	no|up	no|down	no|up	yes|down	no|down	no|down
TRINITY_DN7825_c0_g1	no|up	no|down	no|up	yes|down	yes|down	no|up
TRINITY_DN7435_c0_g1	yes|down	yes|down	yes|down	no|up	no|down	no|down
TRINITY_DN43323_c0_g3	no|down	yes|up	no|down	yes|up	yes|up	no|down
TRINITY_DN71008_c0_g1	yes|down	yes|up	yes|down	yes|up	no|up	no|up
TRINITY_DN9532_c0_g2	no|down	no|up	no|down	yes|up	no|up	no|down
TRINITY_DN9532_c0_g1	no|down	no|up	no|down	yes|up	no|up	no|up
TRINITY_DN70049_c0_g1	no|up	no|down	no|down	no|down	yes|down	no|up
TRINITY_DN21683_c2_g1	no|up	no|down	no|up	yes|down	yes|down	no|up
TRINITY_DN32016_c0_g2	yes|down	no|down	no|down	no|up	no|down	no|down
TRINITY_DN76476_c0_g1	no|down	no|down	yes|down	no|up	no|down	no|up
TRINITY_DN45871_c0_g1	no|up	no|down	no|down	no|down	yes|down	no|up
TRINITY_DN13910_c0_g1	no|down	no|up	yes|down	yes|up	no|up	no|up
TRINITY_DN71_c0_g1	yes|up	no|down	yes|up	yes|down	no|down	no|up
TRINITY_DN64112_c0_g1	yes|down	no|up	no|down	yes|up	yes|up	no|down
TRINITY_DN77678_c0_g1	no|no change	no|no change	yes|down	no|no change	yes|down	yes|up
TRINITY_DN9587_c0_g1	no|down	no|up	no|down	yes|up	no|up	no|down
TRINITY_DN27604_c0_g1	yes|down	no|up	no|down	yes|up	no|up	no|down
TRINITY_DN15266_c0_g2	no|up	no|down	no|up	yes|down	no|down	no|up
TRINITY_DN33354_c0_g3	yes|down	no|up	no|down	yes|up	no|up	no|down
TRINITY_DN3954_c1_g1	yes|up	no|down	no|up	yes|down	yes|down	no|up
TRINITY_DN1202_c1_g1	yes|down	no|down	no|down	no|up	no|up	no|down
TRINITY_DN62303_c1_g1	no|up	yes|down	no|up	yes|down	yes|down	no|up
TRINITY_DN24696_c1_g1	no|up	no|up	no|up	no|up	yes|up	no|down
TRINITY_DN71341_c0_g3	no|no change	no|no change	no|down	no|no change	yes|down	no|up
TRINITY_DN24805_c0_g1	no|down	no|up	yes|down	yes|up	no|up	no|up
TRINITY_DN24805_c0_g3	yes|up	no|up	yes|up	yes|down	no|down	no|up
TRINITY_DN15561_c0_g1	no|up	no|down	no|up	yes|down	no|down	no|up
TRINITY_DN25640_c0_g2	no|down	yes|down	no|down	no|down	yes|down	no|down
TRINITY_DN543_c0_g1	yes|up	no|down	yes|up	yes|down	no|down	no|up
TRINITY_DN37571_c0_g1	no|up	no|down	no|up	yes|down	yes|down	no|down
TRINITY_DN7425_c0_g1	yes|up	yes|down	no|up	yes|down	yes|down	yes|up
TRINITY_DN17660_c0_g1	no|up	yes|up	no|down	yes|up	yes|up	no|up
TRINITY_DN20019_c0_g1	yes|up	no|down	yes|up	yes|down	yes|down	yes|up
TRINITY_DN29134_c0_g1	no|no change	no|up	yes|down	no|up	yes|down	yes|up
TRINITY_DN9576_c0_g1	yes|down	no|down	no|down	no|up	no|up	no|down
TRINITY_DN14394_c0_g1	yes|up	yes|down	no|up	yes|down	yes|down	yes|up
TRINITY_DN11609_c0_g1	yes|up	yes|down	no|up	yes|down	yes|down	yes|up
TRINITY_DN53727_c1_g3	no|down	no|down	yes|down	no|no change	yes|down	no|up
TRINITY_DN13308_c0_g1	no|no change	no|no change	yes|down	no|no change	yes|down	yes|up
TRINITY_DN3515_c0_g1	yes|down	no|down	yes|down	yes|up	no|down	no|down
TRINITY_DN54721_c0_g1	no|up	no|down	no|up	yes|down	yes|down	no|up
TRINITY_DN5282_c0_g1	no|down	no|down	no|down	no|down	yes|down	no|down
TRINITY_DN47942_c0_g1	yes|down	yes|down	yes|down	no|up	yes|down	yes|down
TRINITY_DN12513_c0_g1	yes|up	no|down	yes|up	yes|down	no|down	no|up
TRINITY_DN10721_c2_g2	yes|up	no|up	no|up	no|down	no|down	no|up
TRINITY_DN75802_c0_g1	no|down	no|down	no|down	no|down	yes|down	no|up
TRINITY_DN17176_c0_g1	yes|down	no|up	no|down	yes|up	no|up	no|down
TRINITY_DN29986_c0_g4	no|no change	yes|up	no|down	yes|up	yes|up	no|up
TRINITY_DN29986_c0_g2	no|down	yes|up	no|down	yes|up	yes|up	no|down
TRINITY_DN34858_c0_g2	yes|up	no|up	no|up	yes|down	no|down	yes|up
TRINITY_DN8308_c0_g1	yes|up	no|up	no|up	no|down	no|down	no|up
TRINITY_DN22019_c0_g1	yes|down	no|up	yes|down	yes|up	no|up	no|down
TRINITY_DN44184_c0_g2	no|up	no|down	no|up	yes|down	no|down	no|up
TRINITY_DN44184_c0_g1	no|up	no|down	no|up	yes|down	no|down	no|up
TRINITY_DN59948_c0_g1	no|no change	no|no change	yes|down	no|no change	yes|down	yes|up
TRINITY_DN46873_c0_g1	yes|down	no|up	yes|down	yes|up	no|up	no|up
TRINITY_DN21738_c0_g1	no|up	no|down	no|up	yes|down	no|down	no|up
TRINITY_DN84945_c0_g1	no|down	no|down	yes|down	no|no change	yes|down	no|up
TRINITY_DN2682_c2_g2	yes|down	no|up	no|down	yes|up	no|up	no|down
TRINITY_DN2682_c2_g1	yes|down	no|down	no|down	no|up	no|down	no|down
TRINITY_DN10903_c0_g1	yes|down	no|up	no|down	yes|up	yes|up	no|down
TRINITY_DN75580_c0_g1	no|up	yes|up	no|up	no|up	no|up	no|up
TRINITY_DN75232_c0_g1	no|up	no|down	no|up	yes|down	no|down	no|up
TRINITY_DN52664_c0_g3	no|up	no|down	no|up	yes|down	no|down	no|up
TRINITY_DN21573_c0_g5	yes|up	no|down	no|up	yes|down	yes|down	yes|up
TRINITY_DN21573_c0_g3	yes|up	no|up	no|up	yes|down	no|down	no|up
TRINITY_DN28732_c0_g1	yes|up	no|down	no|up	yes|down	no|down	no|up
TRINITY_DN12784_c0_g1	yes|down	no|down	no|down	no|up	no|up	no|down
TRINITY_DN83202_c0_g1	no|no change	no|up	no|no change	no|up	yes|up	no|no change
TRINITY_DN34102_c2_g1	no|up	yes|down	no|down	yes|down	yes|down	no|up
TRINITY_DN17599_c0_g1	no|down	no|up	no|down	yes|up	no|up	no|down
TRINITY_DN18998_c0_g1	no|down	yes|up	no|up	yes|up	yes|up	no|down
TRINITY_DN15067_c0_g1	no|up	yes|down	no|up	yes|down	yes|down	no|up
TRINITY_DN29426_c0_g3	no|up	no|up	no|up	no|up	yes|up	no|down
TRINITY_DN29426_c0_g1	no|down	yes|up	no|down	yes|up	no|up	no|up
TRINITY_DN23741_c0_g1	yes|down	no|down	no|down	no|up	no|up	no|down
TRINITY_DN77695_c0_g1	no|up	yes|up	no|up	no|up	yes|up	no|up
TRINITY_DN7963_c0_g1	yes|down	no|up	yes|down	yes|up	no|up	no|up
TRINITY_DN7099_c0_g1	yes|up	yes|down	yes|up	yes|down	yes|down	no|up
TRINITY_DN4815_c0_g1	yes|up	no|down	no|up	yes|down	no|down	no|up
TRINITY_DN676_c1_g1	yes|up	no|up	no|up	no|down	no|down	no|up
TRINITY_DN235_c6_g4	yes|up	no|down	yes|up	yes|down	yes|down	no|up
TRINITY_DN5161_c0_g1	no|down	no|up	no|down	yes|up	no|up	no|down
TRINITY_DN18929_c0_g2	yes|up	no|down	no|up	yes|down	yes|down	no|up
TRINITY_DN57107_c0_g1	no|down	yes|down	no|up	no|down	no|down	no|down
TRINITY_DN45753_c0_g1	no|down	yes|up	no|down	yes|up	yes|up	no|up
TRINITY_DN63699_c1_g1	no|up	no|down	no|up	yes|down	no|down	no|up
TRINITY_DN75190_c0_g1	no|no change	yes|up	no|no change	yes|up	yes|up	no|no change
TRINITY_DN5454_c2_g1	no|down	no|up	no|down	yes|up	yes|up	no|down
TRINITY_DN69603_c0_g1	no|down	yes|down	no|down	no|down	yes|down	no|down
TRINITY_DN25382_c1_g1	yes|up	no|up	no|up	no|down	no|up	no|up
TRINITY_DN4125_c0_g1	no|up	no|down	no|up	yes|down	no|down	no|up
TRINITY_DN26635_c0_g1	no|down	yes|down	no|up	no|down	no|down	no|down
TRINITY_DN11983_c0_g1	no|down	no|up	no|down	yes|up	no|up	no|down
TRINITY_DN30994_c0_g1	yes|down	no|up	yes|down	yes|up	no|up	no|up
TRINITY_DN30201_c0_g2	no|no change	yes|up	no|no change	yes|up	yes|up	no|no change
TRINITY_DN299_c0_g1	no|up	no|up	no|down	no|down	yes|down	no|up
TRINITY_DN39082_c0_g1	no|down	no|down	no|down	no|down	yes|down	no|up
TRINITY_DN9023_c2_g3	yes|down	no|down	no|up	no|up	yes|up	yes|down
TRINITY_DN11806_c0_g1	yes|down	no|down	no|down	no|up	no|up	no|down
TRINITY_DN35100_c0_g1	no|up	no|down	no|up	yes|down	yes|down	no|up
TRINITY_DN32476_c0_g1	yes|down	no|up	yes|down	yes|up	no|down	no|up
TRINITY_DN32476_c0_g4	no|down	no|up	yes|down	no|up	no|down	no|up
TRINITY_DN32545_c0_g2	yes|up	yes|down	no|up	yes|down	yes|down	no|up
TRINITY_DN32545_c0_g1	yes|up	no|up	no|up	no|down	no|up	no|up
TRINITY_DN1511_c1_g1	no|up	yes|up	yes|up	yes|up	yes|up	no|down
TRINITY_DN47451_c0_g1	yes|up	no|down	no|down	yes|down	yes|down	yes|up
TRINITY_DN47451_c0_g2	yes|up	no|up	no|up	yes|down	no|down	no|up
TRINITY_DN29746_c0_g1	no|up	yes|down	no|up	yes|down	no|down	no|down
TRINITY_DN15352_c1_g1	yes|down	no|up	no|down	yes|up	no|up	no|down
TRINITY_DN17772_c0_g1	no|up	no|down	no|up	yes|down	no|down	no|down
TRINITY_DN14694_c0_g1	no|up	no|down	no|up	yes|down	no|down	no|down
TRINITY_DN3561_c1_g1	yes|up	yes|up	no|up	no|down	no|up	no|up
TRINITY_DN25899_c0_g1	no|down	no|up	no|down	yes|up	no|up	no|up
TRINITY_DN38681_c0_g1	yes|up	no|down	no|up	yes|down	no|down	no|up
TRINITY_DN33710_c0_g1	yes|up	no|up	no|up	no|down	no|up	no|up
TRINITY_DN33710_c0_g2	no|down	no|up	no|down	yes|up	no|up	no|up
TRINITY_DN3463_c0_g1	yes|down	no|down	no|down	yes|up	no|up	no|down
TRINITY_DN56564_c0_g1	yes|up	no|down	yes|up	yes|down	no|down	no|up
TRINITY_DN4870_c0_g1	yes|down	no|down	no|down	yes|up	no|up	no|down
TRINITY_DN61434_c0_g1	no|up	no|down	no|up	yes|down	no|down	no|down
TRINITY_DN480_c0_g1	no|up	no|up	yes|up	yes|down	yes|up	no|down
TRINITY_DN56813_c0_g1	no|up	no|no change	no|up	yes|down	no|down	no|up
TRINITY_DN6569_c1_g3	no|up	no|down	yes|up	yes|down	no|down	no|down
TRINITY_DN6569_c1_g2	yes|down	no|up	no|down	yes|up	no|up	no|down
TRINITY_DN14126_c0_g1	yes|up	no|down	yes|up	yes|down	yes|down	no|up
TRINITY_DN2733_c1_g2	no|up	no|down	no|down	yes|down	yes|down	no|up
TRINITY_DN67462_c0_g1	no|down	no|up	no|down	yes|up	no|up	no|up
TRINITY_DN12656_c0_g1	no|up	no|up	no|down	no|up	no|down	yes|up
TRINITY_DN48002_c0_g1	no|down	no|down	no|down	no|down	yes|down	no|up
TRINITY_DN8442_c0_g1	yes|up	no|down	yes|up	yes|down	yes|down	no|up
TRINITY_DN10680_c0_g1	no|down	no|up	no|down	yes|up	no|up	no|down
TRINITY_DN344_c0_g2	yes|up	yes|down	no|up	yes|down	yes|down	yes|up
TRINITY_DN344_c0_g3	yes|down	no|up	yes|down	yes|up	no|up	no|down
TRINITY_DN40006_c0_g1	no|down	yes|up	yes|down	yes|up	no|down	yes|up
TRINITY_DN7497_c0_g1	no|down	no|up	no|up	no|up	yes|up	no|down
TRINITY_DN22296_c0_g1	no|down	no|up	yes|down	no|up	no|down	no|up
TRINITY_DN13604_c0_g1	yes|down	no|down	yes|down	no|up	no|down	no|up
TRINITY_DN13104_c0_g1	yes|up	no|down	no|up	yes|down	no|down	no|up
TRINITY_DN37628_c0_g1	yes|down	no|up	yes|down	yes|up	no|up	no|down
TRINITY_DN56116_c0_g3	yes|down	no|down	no|down	no|up	no|up	no|down
TRINITY_DN42450_c0_g1	yes|down	no|up	no|down	yes|up	no|up	no|down
TRINITY_DN7797_c0_g1	yes|down	no|up	no|down	yes|up	no|up	no|down
TRINITY_DN40018_c3_g1	yes|up	no|up	yes|up	yes|down	no|up	no|up
TRINITY_DN24191_c0_g1	no|up	no|down	no|up	yes|down	no|down	no|up
TRINITY_DN11587_c0_g1	yes|down	no|down	yes|down	yes|up	no|down	no|down
TRINITY_DN16825_c0_g1	yes|up	no|down	yes|up	yes|down	yes|down	no|up
TRINITY_DN13467_c0_g1	no|down	no|up	no|down	yes|up	no|up	no|down
TRINITY_DN9784_c0_g2	yes|up	no|down	yes|up	yes|down	yes|down	no|up
TRINITY_DN497_c0_g2	no|down	no|up	no|down	yes|up	no|up	no|down
TRINITY_DN497_c0_g4	yes|down	no|up	no|down	yes|up	no|up	no|down
TRINITY_DN49418_c0_g1	no|up	no|down	no|up	yes|down	no|down	no|down
TRINITY_DN16445_c0_g1	yes|up	no|up	no|up	yes|down	no|down	no|up
TRINITY_DN9010_c1_g1	no|up	yes|up	yes|down	yes|up	no|down	yes|up
TRINITY_DN19441_c0_g1	no|up	no|down	no|down	no|down	yes|down	no|up
TRINITY_DN5755_c1_g1	yes|up	no|down	yes|up	yes|down	no|down	no|up
TRINITY_DN29157_c0_g1	no|up	no|down	no|up	yes|down	no|down	no|down
TRINITY_DN61923_c0_g1	yes|up	no|down	no|up	yes|down	no|down	no|up
TRINITY_DN22878_c1_g4	no|down	no|up	no|down	yes|up	no|up	no|down
TRINITY_DN1317_c0_g1	yes|up	yes|up	yes|up	yes|down	no|up	yes|up
TRINITY_DN6002_c0_g1	yes|up	yes|down	no|up	yes|down	yes|down	no|up
TRINITY_DN22768_c0_g1	no|up	no|down	yes|up	yes|down	no|down	no|down
TRINITY_DN14458_c0_g1	no|up	no|down	no|up	yes|down	yes|down	no|up
TRINITY_DN5374_c0_g1	no|up	no|down	no|up	no|down	yes|down	no|up
TRINITY_DN7229_c0_g1	no|down	yes|down	no|up	no|down	no|down	no|down
TRINITY_DN6039_c1_g1	yes|up	no|down	yes|up	yes|down	yes|down	yes|up
TRINITY_DN16149_c0_g4	yes|up	no|down	no|up	yes|down	yes|down	no|up
TRINITY_DN17947_c0_g1	yes|down	no|up	yes|down	yes|up	no|up	no|down
TRINITY_DN3354_c0_g1	yes|up	yes|down	no|up	yes|down	yes|down	yes|up
TRINITY_DN12335_c0_g1	no|up	no|down	no|up	yes|down	yes|down	no|up
TRINITY_DN5114_c1_g1	yes|up	no|down	no|up	yes|down	yes|down	no|up
TRINITY_DN36065_c2_g1	no|down	no|up	no|up	no|up	yes|up	no|down
TRINITY_DN36180_c1_g2	yes|down	no|up	no|down	yes|up	no|up	no|down
TRINITY_DN36180_c1_g3	yes|down	no|down	no|down	no|up	no|down	no|down
TRINITY_DN5678_c0_g1	no|down	no|down	no|up	no|down	no|down	yes|down
TRINITY_DN38133_c0_g2	no|up	yes|up	no|down	yes|up	yes|up	no|up
TRINITY_DN37155_c0_g1	yes|down	yes|up	no|down	yes|up	yes|up	yes|down
TRINITY_DN12952_c0_g2	no|down	no|up	no|down	yes|up	no|up	no|down
TRINITY_DN8887_c0_g1	no|up	no|down	no|up	yes|down	yes|down	no|up
TRINITY_DN35776_c0_g2	yes|up	no|up	no|up	yes|down	no|down	no|up
TRINITY_DN13759_c0_g1	no|up	no|down	no|up	yes|down	no|down	no|down
TRINITY_DN18641_c0_g1	no|up	no|down	no|up	yes|down	no|down	no|down
TRINITY_DN15245_c0_g4	no|down	no|up	yes|down	no|up	no|down	yes|up
TRINITY_DN15245_c0_g3	yes|down	no|up	yes|down	yes|up	yes|up	no|down
TRINITY_DN15245_c0_g1	yes|down	yes|up	no|down	yes|up	yes|up	no|down
TRINITY_DN8271_c0_g2	yes|up	no|down	yes|up	yes|down	no|down	no|up
TRINITY_DN71093_c0_g1	no|up	yes|up	no|up	yes|up	yes|up	no|down
TRINITY_DN26216_c0_g6	no|up	no|up	yes|up	no|down	no|up	no|down
TRINITY_DN32958_c0_g1	yes|up	yes|down	yes|up	yes|down	yes|down	no|up
TRINITY_DN9953_c0_g1	yes|up	no|up	no|up	no|down	no|up	no|up
TRINITY_DN1118_c0_g2	yes|down	no|down	no|down	yes|up	no|up	no|down
TRINITY_DN11230_c0_g1	yes|down	no|down	no|down	no|up	no|up	no|down
TRINITY_DN30029_c0_g1	no|down	no|up	no|down	yes|up	no|up	no|up
TRINITY_DN1576_c0_g1	no|up	no|down	yes|down	yes|down	yes|down	yes|up
TRINITY_DN50216_c0_g1	yes|up	no|down	no|up	yes|down	no|down	no|up
TRINITY_DN7351_c0_g2	yes|up	no|up	no|up	no|down	no|down	no|up
TRINITY_DN12689_c0_g2	yes|up	no|up	no|up	yes|down	no|down	no|up
TRINITY_DN7560_c0_g1	yes|down	no|up	no|down	yes|up	no|up	no|down
TRINITY_DN8310_c0_g1	no|down	no|up	yes|down	yes|up	no|up	no|up
TRINITY_DN4841_c0_g1	yes|down	no|up	no|down	yes|up	no|up	no|down
TRINITY_DN19185_c0_g1	no|down	yes|up	yes|down	yes|up	no|up	yes|up
TRINITY_DN11129_c0_g1	yes|down	no|up	no|down	yes|up	no|up	no|down
TRINITY_DN43266_c0_g1	no|down	no|up	no|down	yes|up	yes|up	no|down
TRINITY_DN13412_c0_g1	no|down	no|down	no|up	no|down	no|up	yes|down
TRINITY_DN22030_c0_g1	yes|up	no|down	yes|up	yes|down	yes|down	no|up
TRINITY_DN31387_c0_g1	no|down	no|up	no|down	yes|up	no|up	no|down
TRINITY_DN8827_c0_g1	yes|up	no|down	yes|up	yes|down	yes|down	yes|up
TRINITY_DN2113_c9_g1	yes|down	no|up	yes|down	yes|up	no|up	no|down
TRINITY_DN77931_c0_g1	yes|up	no|down	no|up	yes|down	yes|down	no|up
TRINITY_DN58259_c0_g1	yes|down	no|up	yes|down	yes|up	no|up	no|down
TRINITY_DN49547_c0_g1	no|up	no|down	no|down	no|down	yes|down	no|up
TRINITY_DN83687_c0_g1	no|down	no|up	no|no change	yes|up	yes|up	no|down
TRINITY_DN55620_c0_g1	no|up	yes|down	no|down	yes|down	yes|down	no|up
TRINITY_DN7878_c0_g2	yes|down	no|down	no|down	no|up	no|up	no|down
TRINITY_DN26507_c0_g1	yes|down	no|up	no|down	yes|up	no|up	no|down
TRINITY_DN41433_c1_g1	no|up	no|down	no|up	yes|down	no|down	no|down
TRINITY_DN18151_c0_g1	yes|up	no|down	no|up	yes|down	no|down	no|up
TRINITY_DN5236_c1_g1	no|down	no|up	no|down	yes|up	no|up	no|down
TRINITY_DN29940_c2_g1	no|down	no|up	no|down	yes|up	no|up	no|down
TRINITY_DN19627_c0_g1	yes|up	no|down	yes|up	yes|down	yes|down	no|up
TRINITY_DN18662_c0_g2	yes|up	no|up	yes|up	yes|down	no|up	no|up
TRINITY_DN19179_c1_g1	no|up	no|down	no|up	yes|down	no|down	no|up
TRINITY_DN11097_c2_g1	no|up	yes|down	no|up	yes|down	yes|down	no|up
TRINITY_DN22007_c0_g1	no|up	yes|up	no|up	no|up	yes|up	no|up
TRINITY_DN84514_c0_g1	yes|up	no|up	yes|up	yes|down	no|up	no|down
TRINITY_DN31075_c1_g2	no|up	no|down	no|up	yes|down	no|down	no|down
TRINITY_DN48318_c0_g1	yes|down	no|down	yes|down	no|up	no|down	no|up
TRINITY_DN63638_c0_g4	yes|up	no|up	yes|up	yes|down	no|down	no|up
TRINITY_DN63638_c0_g2	yes|up	no|down	no|up	yes|down	no|down	no|up
TRINITY_DN53523_c0_g2	no|down	no|up	no|up	no|up	yes|up	no|down
TRINITY_DN6372_c0_g1	yes|down	no|up	no|down	yes|up	yes|up	no|down
TRINITY_DN46634_c1_g1	no|up	no|down	no|up	yes|down	yes|down	no|up
TRINITY_DN3957_c0_g1	no|down	no|up	no|down	yes|up	no|up	no|down
TRINITY_DN5005_c2_g1	no|down	no|up	no|down	yes|up	yes|up	no|down
TRINITY_DN21656_c0_g1	no|up	no|down	no|up	yes|down	no|down	no|up
TRINITY_DN10111_c0_g1	yes|up	no|up	yes|up	yes|down	no|up	no|down
TRINITY_DN60985_c0_g1	no|down	no|up	no|up	no|up	yes|up	no|down
TRINITY_DN15284_c0_g2	no|down	no|up	no|down	yes|up	no|up	no|down
TRINITY_DN306_c0_g2	no|up	no|down	no|up	no|down	no|up	yes|down
TRINITY_DN7721_c0_g1	no|up	no|down	no|up	yes|down	no|down	no|down
TRINITY_DN3589_c0_g1	no|up	no|down	no|up	yes|down	no|down	no|up
TRINITY_DN60493_c0_g1	no|down	no|up	no|down	yes|up	no|up	no|up
TRINITY_DN3830_c0_g1	no|down	yes|up	no|down	yes|up	yes|up	no|down
TRINITY_DN85639_c0_g1	no|up	no|down	no|down	no|down	yes|down	no|up
TRINITY_DN42011_c1_g2	yes|up	no|up	no|up	yes|down	no|down	no|up
TRINITY_DN14416_c1_g1	yes|up	no|down	no|up	yes|down	no|down	no|up
TRINITY_DN45365_c0_g1	no|up	no|down	yes|up	yes|down	no|down	no|down
TRINITY_DN36616_c1_g1	no|down	no|up	no|up	yes|up	yes|up	no|down
TRINITY_DN54117_c0_g2	no|down	no|up	no|down	yes|up	no|up	no|up
TRINITY_DN34938_c1_g1	yes|up	no|up	no|up	yes|down	no|down	no|up
TRINITY_DN37636_c0_g1	no|down	no|up	no|down	yes|up	yes|up	no|down
TRINITY_DN32453_c0_g4	yes|up	no|up	no|up	no|down	no|up	no|up
TRINITY_DN20149_c0_g4	no|up	yes|up	no|up	no|up	yes|up	yes|up
TRINITY_DN20149_c0_g1	yes|up	no|down	no|up	yes|down	yes|down	yes|up
TRINITY_DN27413_c0_g1	no|up	no|down	no|up	yes|down	no|down	no|up
TRINITY_DN32910_c0_g1	yes|up	no|down	yes|up	yes|down	no|down	no|down
TRINITY_DN12524_c0_g2	no|up	no|down	no|up	yes|down	no|down	no|down
TRINITY_DN3274_c1_g1	yes|down	no|up	yes|down	yes|up	no|up	no|down
TRINITY_DN16988_c0_g1	yes|up	no|up	no|up	no|down	no|down	no|up
TRINITY_DN1766_c0_g1	no|up	yes|down	no|up	no|down	yes|down	no|down
TRINITY_DN88668_c0_g1	yes|down	no|down	no|no change	yes|up	yes|up	yes|down
TRINITY_DN463_c1_g1	no|down	no|up	no|up	no|up	yes|up	no|down
TRINITY_DN7763_c4_g1	no|down	yes|up	no|down	yes|up	yes|up	no|up
TRINITY_DN20124_c0_g1	no|down	no|up	no|down	yes|up	no|up	no|up
TRINITY_DN13041_c2_g2	no|down	no|down	no|down	no|no change	yes|down	no|up
TRINITY_DN53157_c0_g1	yes|down	no|down	yes|down	yes|up	no|down	no|down
TRINITY_DN5625_c0_g1	yes|up	yes|down	no|up	yes|down	no|down	no|down
TRINITY_DN60903_c0_g1	yes|up	no|up	no|up	no|down	no|down	no|up
TRINITY_DN24272_c0_g3	yes|up	yes|down	yes|up	yes|down	yes|down	yes|up
TRINITY_DN2113_c4_g1	no|up	no|down	no|up	yes|down	no|down	no|up
TRINITY_DN44264_c0_g1	yes|down	no|up	no|down	yes|up	no|up	no|down
TRINITY_DN45296_c0_g1	no|down	no|up	yes|down	yes|up	no|up	yes|up
TRINITY_DN34498_c0_g1	no|down	no|down	no|down	no|down	yes|down	no|up
TRINITY_DN43199_c0_g1	yes|down	no|down	no|down	no|up	no|up	no|down
TRINITY_DN24550_c0_g1	yes|down	no|up	no|down	yes|up	no|up	no|down
TRINITY_DN17678_c0_g4	no|down	no|up	no|up	yes|up	yes|up	no|down
TRINITY_DN961_c0_g1	yes|down	no|up	no|down	yes|up	no|up	no|down
TRINITY_DN34402_c0_g1	no|up	no|down	no|down	no|down	yes|down	no|up
TRINITY_DN7378_c0_g1	yes|up	no|down	no|up	yes|down	yes|down	no|up
TRINITY_DN5759_c0_g1	yes|up	no|down	yes|up	yes|down	no|down	no|down
TRINITY_DN24833_c0_g2	no|down	no|up	no|down	yes|up	yes|up	no|down
TRINITY_DN19398_c0_g2	no|down	no|down	no|down	no|down	yes|down	no|up
TRINITY_DN1038_c0_g2	no|down	no|up	no|down	yes|up	yes|up	no|down
TRINITY_DN43758_c0_g2	yes|up	no|down	no|up	yes|down	no|down	no|up
TRINITY_DN17880_c0_g6	no|up	no|down	no|up	yes|down	no|down	no|up
TRINITY_DN25319_c0_g1	no|down	no|up	no|up	no|up	yes|up	no|down
TRINITY_DN14040_c0_g2	no|down	yes|up	no|up	yes|up	yes|up	no|down
TRINITY_DN15884_c0_g1	yes|up	yes|down	no|up	yes|down	yes|down	no|up
TRINITY_DN25981_c1_g1	no|down	no|up	no|down	yes|up	no|up	no|down
TRINITY_DN18064_c0_g1	no|down	no|up	yes|down	no|up	no|down	no|up
TRINITY_DN3845_c0_g2	no|down	no|up	no|down	yes|up	no|up	no|down
TRINITY_DN38178_c0_g1	no|up	no|down	no|up	yes|down	no|down	no|up
TRINITY_DN28655_c0_g1	yes|up	no|down	yes|up	yes|down	no|down	no|up
TRINITY_DN4753_c0_g5	yes|down	no|down	no|up	no|up	no|up	yes|down
TRINITY_DN4753_c0_g4	no|up	no|down	no|down	yes|down	yes|down	no|up
TRINITY_DN2677_c2_g1	no|up	no|down	no|up	yes|down	yes|down	no|up
TRINITY_DN4753_c0_g1	no|down	no|down	no|up	no|down	no|up	yes|down
TRINITY_DN4753_c0_g2	no|down	no|up	yes|down	yes|up	no|down	no|up
TRINITY_DN9133_c0_g1	no|down	no|up	no|down	yes|up	no|up	no|down
TRINITY_DN2801_c0_g2	yes|up	no|down	no|up	yes|down	no|down	no|up
TRINITY_DN2848_c0_g2	yes|up	no|down	yes|up	yes|down	no|down	no|up
TRINITY_DN6156_c0_g2	no|down	no|up	no|down	yes|up	no|up	no|down
TRINITY_DN63616_c0_g1	yes|up	no|down	yes|up	yes|down	no|down	no|down
TRINITY_DN43167_c0_g1	no|down	no|down	yes|down	no|up	no|down	no|up
TRINITY_DN2381_c0_g1	yes|up	no|down	no|up	yes|down	yes|down	no|up
TRINITY_DN12158_c0_g1	no|down	no|down	no|up	no|up	no|up	yes|down
TRINITY_DN35076_c0_g1	no|up	no|down	no|down	yes|down	no|down	no|up
TRINITY_DN15607_c0_g1	yes|down	no|down	yes|down	yes|up	no|up	no|down
TRINITY_DN6578_c0_g1	yes|up	no|up	no|up	yes|down	no|down	no|up
TRINITY_DN12651_c0_g1	yes|up	no|up	yes|up	yes|down	no|down	no|up
TRINITY_DN55325_c0_g1	no|up	no|down	yes|up	yes|down	no|up	no|down
TRINITY_DN8653_c0_g1	no|down	no|up	no|down	yes|up	no|up	no|down
TRINITY_DN594_c0_g1	yes|up	no|up	yes|up	no|down	yes|up	no|down
TRINITY_DN21447_c0_g1	yes|down	no|up	no|down	yes|up	no|up	no|down
TRINITY_DN32349_c0_g4	yes|up	no|down	yes|up	yes|down	no|down	no|up
TRINITY_DN12188_c1_g1	no|up	no|down	no|up	yes|down	no|down	no|up
TRINITY_DN32349_c0_g1	no|up	no|down	no|up	yes|down	yes|down	no|up
TRINITY_DN46407_c0_g1	no|down	no|up	no|up	no|up	yes|up	no|down
TRINITY_DN5409_c0_g2	no|up	no|down	no|up	yes|down	no|down	no|down
TRINITY_DN15640_c0_g4	no|up	yes|up	no|down	yes|up	no|up	yes|up
TRINITY_DN15640_c0_g2	yes|up	no|up	yes|up	yes|down	no|up	no|up
TRINITY_DN3036_c0_g1	no|down	no|up	no|down	yes|up	no|up	no|up
TRINITY_DN9775_c0_g1	yes|down	no|up	yes|down	yes|up	no|up	no|down
TRINITY_DN21934_c0_g1	no|down	no|up	no|down	yes|up	no|up	no|down
TRINITY_DN13979_c0_g1	no|down	no|up	no|down	yes|up	no|up	no|up
TRINITY_DN16074_c1_g1	no|down	no|up	no|down	yes|up	no|up	no|up
TRINITY_DN48927_c0_g1	yes|up	no|down	yes|up	yes|down	no|down	no|up
TRINITY_DN24008_c0_g1	yes|up	no|down	yes|up	yes|down	no|down	no|up
TRINITY_DN52643_c0_g1	no|down	no|down	no|up	no|down	no|up	yes|down
TRINITY_DN88896_c0_g1	no|down	no|up	no|down	yes|up	no|up	no|down
TRINITY_DN4588_c0_g5	yes|up	no|up	yes|up	yes|down	no|down	no|up
TRINITY_DN4588_c0_g3	no|down	no|down	no|up	no|up	yes|up	yes|down
TRINITY_DN4588_c0_g2	yes|down	no|up	no|down	yes|up	yes|up	no|down
TRINITY_DN41459_c0_g1	yes|up	no|down	no|up	yes|down	yes|down	yes|up
TRINITY_DN20940_c0_g6	no|up	yes|up	no|down	yes|up	no|up	no|up
TRINITY_DN6096_c2_g1	no|down	no|up	no|down	yes|up	no|up	no|down
TRINITY_DN2909_c0_g1	no|down	no|up	no|up	yes|up	yes|up	yes|down
TRINITY_DN29666_c0_g1	no|down	yes|up	no|down	yes|up	no|up	no|up
TRINITY_DN21355_c0_g1	no|up	no|down	no|up	yes|down	yes|down	no|up
TRINITY_DN29616_c0_g1	yes|up	no|down	no|up	yes|down	no|down	no|up
TRINITY_DN29616_c0_g2	yes|up	no|up	no|up	no|down	no|up	no|up
TRINITY_DN1636_c3_g1	yes|up	no|down	no|up	yes|down	yes|down	no|up
TRINITY_DN4727_c5_g1	no|up	no|down	no|down	yes|down	yes|down	yes|up
TRINITY_DN10766_c0_g1	yes|up	no|down	yes|up	yes|down	no|down	no|up
TRINITY_DN15750_c0_g1	yes|down	no|up	no|down	yes|up	no|up	no|down
TRINITY_DN1496_c0_g1	no|up	yes|down	no|down	yes|down	yes|down	no|up
TRINITY_DN3019_c1_g2	yes|up	no|up	no|up	yes|down	no|down	no|up
TRINITY_DN3019_c1_g1	yes|up	no|up	no|up	yes|down	no|down	no|up
TRINITY_DN7064_c0_g2	yes|up	no|down	no|up	yes|down	yes|down	no|up
TRINITY_DN57029_c0_g1	no|up	no|down	no|up	yes|down	no|down	no|down
TRINITY_DN12931_c0_g2	no|down	no|up	no|up	no|up	yes|up	no|down
TRINITY_DN2456_c0_g1	no|up	no|up	no|up	no|up	yes|up	no|down
TRINITY_DN86386_c0_g1	no|no change	yes|up	no|no change	yes|up	yes|up	no|no change
TRINITY_DN64920_c0_g2	yes|down	yes|down	no|down	no|no change	no|down	yes|down
TRINITY_DN639_c0_g1	no|down	no|up	no|down	yes|up	no|up	no|down
TRINITY_DN77876_c0_g1	yes|down	no|down	no|down	yes|up	yes|up	yes|down
TRINITY_DN1103_c1_g4	yes|up	no|down	yes|up	yes|down	yes|down	no|up
TRINITY_DN60462_c0_g1	yes|up	no|up	no|up	yes|down	no|down	no|up
TRINITY_DN60462_c0_g3	no|up	no|down	no|up	yes|down	no|down	no|up
TRINITY_DN60462_c0_g5	no|up	no|up	yes|up	no|down	no|up	no|down
TRINITY_DN60462_c0_g4	no|up	no|down	no|up	yes|down	no|down	no|down
TRINITY_DN5795_c0_g2	no|up	no|down	no|up	yes|down	no|down	no|down
TRINITY_DN5795_c0_g3	no|up	no|down	yes|up	yes|down	no|down	no|down
TRINITY_DN5795_c0_g5	yes|up	no|down	no|up	yes|down	no|down	no|up
TRINITY_DN699_c1_g2	no|up	no|down	no|up	yes|down	yes|down	no|up
TRINITY_DN699_c1_g3	yes|up	no|up	yes|up	no|down	no|up	no|up
TRINITY_DN699_c1_g1	yes|up	no|down	yes|up	yes|down	no|down	no|up
TRINITY_DN24338_c0_g1	no|up	yes|down	no|up	yes|down	no|down	no|down
TRINITY_DN20305_c0_g1	no|up	yes|down	no|up	yes|down	yes|down	no|up
TRINITY_DN14046_c0_g1	no|up	no|down	no|up	yes|down	yes|down	no|up
TRINITY_DN4988_c0_g1	yes|down	no|up	yes|down	yes|up	no|up	no|down
TRINITY_DN4742_c0_g1	yes|down	no|up	no|down	yes|up	no|up	no|down
TRINITY_DN37009_c0_g1	yes|down	no|down	no|down	no|up	no|up	no|down
TRINITY_DN29517_c0_g2	no|up	yes|up	no|down	yes|up	no|up	yes|up
TRINITY_DN3770_c0_g3	no|down	yes|down	no|up	no|down	no|down	no|down
TRINITY_DN47631_c0_g3	no|up	no|down	no|up	yes|down	no|no change	no|down
TRINITY_DN12613_c0_g3	no|down	no|down	no|up	no|up	yes|up	yes|down
TRINITY_DN12613_c0_g1	no|up	no|down	no|up	yes|down	no|up	no|down
TRINITY_DN7816_c0_g1	no|down	no|up	no|down	yes|up	no|up	no|up
TRINITY_DN16197_c0_g2	yes|up	no|down	no|up	yes|down	yes|down	yes|up
TRINITY_DN35151_c0_g1	yes|down	no|up	no|down	yes|up	yes|up	no|down
TRINITY_DN9809_c3_g1	no|down	yes|up	no|down	yes|up	yes|up	no|up
TRINITY_DN13603_c0_g2	no|down	yes|up	no|down	yes|up	yes|up	no|down
TRINITY_DN13603_c0_g3	no|down	no|up	yes|down	yes|up	no|up	no|up
TRINITY_DN42662_c0_g1	no|up	no|up	yes|up	no|down	no|up	no|down
TRINITY_DN1112_c0_g1	yes|up	no|up	yes|up	yes|down	no|up	no|up
TRINITY_DN18745_c0_g1	no|up	no|up	yes|up	yes|down	no|up	no|down
TRINITY_DN33090_c0_g1	no|up	no|down	no|up	yes|down	no|down	no|up
TRINITY_DN11158_c0_g1	no|down	yes|up	no|down	yes|up	yes|up	no|up
TRINITY_DN409_c0_g1	yes|down	no|up	no|down	yes|up	yes|up	no|down
TRINITY_DN41532_c0_g2	no|up	no|down	no|up	yes|down	no|down	no|down
TRINITY_DN6914_c0_g1	yes|down	no|down	yes|down	yes|up	no|down	no|down
TRINITY_DN4022_c1_g1	yes|down	no|up	no|down	yes|up	no|up	no|down
TRINITY_DN7343_c0_g3	no|down	no|up	no|down	yes|up	yes|up	no|down
TRINITY_DN16559_c0_g1	no|up	no|up	yes|up	no|up	yes|up	no|down
TRINITY_DN5763_c0_g1	no|up	yes|down	no|up	yes|down	yes|down	no|up
TRINITY_DN75250_c1_g1	no|up	no|down	no|up	yes|down	no|down	no|up
TRINITY_DN8508_c0_g2	yes|down	no|down	yes|down	no|up	no|down	no|down
TRINITY_DN33488_c0_g1	yes|down	no|down	yes|down	yes|up	no|down	no|down
TRINITY_DN4877_c0_g1	yes|down	no|up	yes|down	yes|up	no|up	no|up
TRINITY_DN6070_c0_g1	yes|up	no|down	yes|up	yes|down	yes|down	no|up
TRINITY_DN40693_c0_g1	no|no change	yes|up	no|no change	yes|up	yes|up	no|no change
TRINITY_DN33314_c1_g1	no|no change	yes|up	no|no change	yes|up	yes|up	no|no change
TRINITY_DN22990_c0_g2	no|up	no|down	no|up	yes|down	no|down	no|up
TRINITY_DN33384_c0_g1	no|up	no|down	yes|up	no|down	no|up	no|down
TRINITY_DN6463_c0_g1	no|up	no|down	no|up	yes|down	no|down	no|up
TRINITY_DN1676_c0_g1	yes|up	no|down	yes|up	yes|down	yes|down	no|up
TRINITY_DN26760_c0_g2	no|up	no|down	no|up	yes|down	no|down	no|up
TRINITY_DN45413_c0_g1	no|up	no|down	no|up	yes|down	no|down	no|up
TRINITY_DN12657_c0_g1	no|down	no|down	no|down	no|down	yes|down	no|up
TRINITY_DN11313_c0_g1	no|up	yes|up	no|up	no|up	no|up	yes|up
TRINITY_DN4711_c0_g1	yes|up	no|down	yes|up	yes|down	no|down	no|up
TRINITY_DN11912_c0_g1	yes|up	no|up	no|up	yes|down	no|down	yes|up
TRINITY_DN10300_c0_g1	no|down	yes|up	no|down	yes|up	yes|up	no|down
TRINITY_DN10300_c0_g2	no|down	no|up	yes|down	yes|up	no|up	no|down
TRINITY_DN28434_c0_g1	yes|up	no|down	no|up	yes|down	no|down	no|up
TRINITY_DN29125_c0_g1	yes|up	no|up	no|up	yes|down	no|up	no|up
TRINITY_DN49433_c0_g1	yes|up	no|up	no|up	yes|down	no|down	no|up
TRINITY_DN3534_c1_g1	no|down	yes|down	no|up	no|down	no|no change	yes|down
TRINITY_DN3534_c1_g2	no|down	yes|down	no|up	no|down	no|no change	yes|down
TRINITY_DN9453_c0_g1	no|down	no|up	no|down	yes|up	no|up	no|down
TRINITY_DN70237_c0_g1	yes|down	no|up	no|down	yes|up	no|up	no|down
TRINITY_DN3745_c1_g3	no|down	yes|up	no|down	yes|up	yes|up	no|up
TRINITY_DN41171_c0_g1	yes|down	no|down	no|down	no|up	no|down	no|down
TRINITY_DN5347_c0_g1	no|down	no|up	no|down	yes|up	no|up	no|down
TRINITY_DN4925_c0_g3	yes|up	no|down	no|up	yes|down	no|down	no|up
TRINITY_DN66762_c0_g1	yes|up	no|down	yes|up	yes|down	no|down	no|up
TRINITY_DN9986_c0_g1	no|up	no|down	no|down	no|down	yes|down	no|up
TRINITY_DN39829_c2_g1	no|up	no|down	no|up	yes|down	no|down	no|up
TRINITY_DN1221_c0_g2	yes|up	no|down	yes|up	yes|down	no|down	no|up
TRINITY_DN7212_c0_g1	no|down	no|up	no|down	yes|up	no|up	no|up
TRINITY_DN21475_c0_g1	no|up	no|down	no|up	yes|down	no|down	no|down
TRINITY_DN2927_c0_g1	yes|down	no|up	yes|down	yes|up	yes|up	no|down
TRINITY_DN84219_c0_g1	no|down	no|down	no|up	no|up	yes|up	yes|down
TRINITY_DN46691_c0_g1	no|down	no|up	no|down	yes|up	no|up	no|up
TRINITY_DN26412_c0_g2	no|down	no|up	no|up	no|up	yes|up	no|down
TRINITY_DN4514_c0_g1	yes|down	no|up	yes|down	yes|up	no|up	no|down
TRINITY_DN23_c0_g1	no|up	no|down	no|up	yes|down	no|down	no|down
TRINITY_DN2963_c2_g4	no|down	no|up	no|down	yes|up	yes|up	no|down
TRINITY_DN2963_c2_g3	no|up	no|down	no|up	yes|down	no|down	no|down
TRINITY_DN3392_c0_g1	yes|down	no|up	yes|down	yes|up	no|up	no|down
TRINITY_DN38578_c0_g1	no|up	no|down	no|up	yes|down	no|down	no|up
TRINITY_DN77670_c0_g3	no|up	no|down	yes|up	yes|down	no|down	no|down
TRINITY_DN58855_c0_g2	yes|down	no|up	yes|down	yes|up	no|up	no|up
TRINITY_DN21760_c0_g3	no|up	no|down	no|up	yes|down	no|down	no|up
TRINITY_DN11061_c0_g2	yes|up	no|down	no|up	yes|down	no|down	no|up
TRINITY_DN11061_c0_g3	yes|up	no|up	no|up	yes|down	no|down	no|up
TRINITY_DN9683_c1_g1	yes|down	no|up	no|down	yes|up	no|up	no|down
TRINITY_DN9655_c0_g1	no|up	no|down	no|up	no|down	yes|down	no|up
TRINITY_DN34260_c0_g1	yes|down	no|down	no|down	yes|up	no|up	no|down
TRINITY_DN5204_c0_g1	yes|up	no|down	yes|up	yes|down	yes|down	yes|up
TRINITY_DN50225_c0_g1	yes|up	no|up	no|up	no|down	no|down	no|up
TRINITY_DN1423_c1_g2	yes|up	no|up	no|up	no|down	no|up	no|up
TRINITY_DN43013_c0_g1	yes|down	no|up	no|down	yes|up	yes|up	no|down
TRINITY_DN51667_c0_g1	no|down	no|up	no|down	yes|up	no|up	no|up
TRINITY_DN2492_c1_g1	no|up	yes|down	no|up	yes|down	yes|down	no|up
TRINITY_DN55_c1_g3	no|up	no|down	no|up	yes|down	yes|down	no|up
TRINITY_DN2758_c0_g1	no|up	no|down	no|up	yes|down	no|down	no|up
TRINITY_DN3353_c0_g1	no|down	no|up	no|down	yes|up	yes|up	no|down
TRINITY_DN87475_c0_g1	no|up	no|up	yes|down	no|down	yes|down	yes|up
TRINITY_DN5757_c0_g1	yes|down	no|up	no|down	yes|up	yes|up	no|down
TRINITY_DN58821_c0_g2	no|down	no|up	no|down	yes|up	no|up	no|down
TRINITY_DN2370_c0_g2	yes|down	no|down	no|down	no|up	no|up	no|down
TRINITY_DN825_c2_g2	no|down	yes|up	no|down	yes|up	no|up	no|up
TRINITY_DN2370_c0_g4	yes|up	no|down	no|up	yes|down	no|down	no|up
TRINITY_DN32_c0_g2	no|up	yes|down	no|up	yes|down	yes|down	no|up
TRINITY_DN9102_c0_g1	yes|up	yes|down	yes|up	yes|down	yes|down	yes|up
TRINITY_DN46181_c1_g1	yes|up	no|up	no|up	no|down	no|down	no|up
TRINITY_DN8467_c0_g2	no|down	no|up	no|down	yes|up	no|up	no|up
TRINITY_DN8467_c0_g1	yes|up	no|down	no|up	yes|down	yes|down	yes|up
TRINITY_DN30726_c0_g1	no|down	no|up	no|down	yes|up	no|up	no|down
TRINITY_DN87166_c0_g1	yes|down	yes|down	no|down	no|down	no|down	yes|down
TRINITY_DN583_c0_g2	yes|up	yes|up	no|down	no|down	no|down	yes|up
TRINITY_DN583_c0_g1	no|up	yes|up	no|down	yes|up	no|up	yes|up
TRINITY_DN59869_c0_g1	yes|down	no|up	no|down	yes|up	no|up	no|down
TRINITY_DN20800_c0_g1	yes|down	no|down	no|down	yes|up	no|up	no|down
TRINITY_DN57910_c0_g1	no|down	no|up	no|down	yes|up	yes|up	no|down
TRINITY_DN53139_c0_g1	yes|down	no|up	yes|down	yes|up	no|up	no|down
TRINITY_DN11972_c0_g1	no|up	yes|down	no|up	yes|down	yes|down	no|up
TRINITY_DN74400_c1_g1	no|down	no|up	no|down	yes|up	yes|up	no|down
TRINITY_DN2478_c0_g1	yes|up	yes|down	no|up	yes|down	yes|down	no|up
TRINITY_DN21811_c0_g1	no|up	no|down	no|up	yes|down	yes|down	no|up
TRINITY_DN45958_c0_g1	no|up	yes|up	no|down	yes|up	yes|up	no|up
TRINITY_DN2461_c0_g1	yes|down	no|down	yes|down	yes|up	no|up	yes|down
TRINITY_DN10745_c0_g2	no|up	no|up	yes|down	no|up	no|down	yes|up
TRINITY_DN9190_c0_g2	no|up	no|down	no|up	yes|down	no|down	no|down
TRINITY_DN693_c0_g1	yes|down	no|up	no|down	yes|up	no|up	no|down
TRINITY_DN21488_c0_g1	yes|up	no|up	no|up	no|down	no|up	no|up
TRINITY_DN85746_c0_g1	yes|up	yes|down	yes|up	yes|down	yes|down	no|up
TRINITY_DN1242_c0_g1	yes|down	yes|down	no|down	no|up	no|down	no|down
TRINITY_DN6538_c0_g1	no|up	no|down	no|up	yes|down	no|down	no|up
TRINITY_DN8539_c0_g2	yes|down	no|up	no|down	yes|up	no|up	no|down
TRINITY_DN8539_c0_g1	no|down	yes|down	no|up	yes|down	yes|down	no|down
TRINITY_DN63596_c0_g1	no|up	no|down	no|up	yes|down	no|down	no|up
TRINITY_DN5088_c0_g1	yes|down	no|down	yes|down	yes|up	no|down	no|down
TRINITY_DN27744_c1_g2	no|down	no|up	no|down	yes|up	no|up	no|down
TRINITY_DN25841_c0_g1	no|down	no|up	no|down	yes|up	no|up	no|down
TRINITY_DN19723_c0_g1	yes|up	no|down	no|up	yes|down	no|down	no|up
TRINITY_DN10899_c3_g1	yes|up	no|up	no|up	yes|down	no|down	no|up
TRINITY_DN13225_c1_g1	yes|up	no|up	no|up	no|down	no|down	no|up
TRINITY_DN12276_c2_g1	no|no change	no|no change	yes|down	no|no change	yes|down	yes|up
TRINITY_DN11743_c0_g1	no|down	no|up	no|down	yes|up	no|up	no|down
TRINITY_DN70477_c0_g1	yes|up	no|up	yes|up	no|down	yes|up	no|no change
TRINITY_DN8720_c0_g1	yes|down	yes|up	yes|down	yes|up	yes|up	no|down
TRINITY_DN7325_c0_g1	yes|down	no|down	no|down	no|up	no|down	no|down
TRINITY_DN10624_c0_g1	no|down	no|up	no|down	yes|up	no|up	no|down
TRINITY_DN42913_c0_g1	no|down	yes|up	no|down	yes|up	no|up	no|up
TRINITY_DN42913_c0_g2	no|down	no|up	no|down	yes|up	no|up	no|up
TRINITY_DN19650_c0_g1	no|up	no|down	no|down	no|down	yes|down	no|up
TRINITY_DN3721_c1_g1	yes|up	no|down	no|up	yes|down	no|down	no|up
TRINITY_DN51419_c0_g2	no|down	no|up	no|down	yes|up	no|up	no|up
TRINITY_DN6370_c0_g1	no|up	no|up	yes|up	no|up	yes|up	no|down
TRINITY_DN7416_c0_g1	no|down	no|up	no|down	yes|up	no|up	no|down
TRINITY_DN7761_c0_g1	yes|up	no|down	yes|up	yes|down	yes|down	no|up
TRINITY_DN51612_c0_g2	yes|down	no|up	yes|down	yes|up	no|up	no|up
TRINITY_DN668_c1_g1	yes|up	no|down	no|up	yes|down	yes|down	no|up
TRINITY_DN6130_c0_g4	no|down	no|up	no|up	no|up	yes|up	no|down
TRINITY_DN6130_c0_g1	no|up	yes|up	no|up	no|up	no|up	no|up
TRINITY_DN17800_c0_g1	yes|up	no|down	yes|up	yes|down	yes|down	no|up
TRINITY_DN16761_c0_g1	no|up	no|down	no|up	yes|down	no|down	no|up
TRINITY_DN8109_c0_g1	yes|down	no|up	yes|down	yes|up	no|up	no|up
TRINITY_DN6388_c3_g1	no|up	no|down	yes|up	yes|down	no|down	no|down
TRINITY_DN14281_c0_g1	no|down	yes|down	no|down	no|down	yes|down	no|down
TRINITY_DN24694_c0_g2	no|down	no|up	no|down	yes|up	no|up	no|down
TRINITY_DN10758_c0_g1	no|up	yes|down	no|down	no|down	yes|down	no|up
TRINITY_DN2427_c0_g1	no|up	no|down	no|up	yes|down	no|down	no|up
TRINITY_DN33616_c0_g2	yes|down	no|down	no|down	no|up	no|down	no|down
TRINITY_DN3731_c0_g1	yes|up	no|down	no|up	yes|down	yes|down	no|up
TRINITY_DN57268_c0_g1	yes|down	no|down	no|down	no|up	no|down	no|down
TRINITY_DN26463_c0_g1	no|up	no|down	no|up	yes|down	no|down	no|down
TRINITY_DN9545_c1_g1	no|down	no|down	yes|down	no|up	yes|down	no|up
TRINITY_DN14747_c0_g2	no|down	no|up	yes|down	no|up	no|down	no|up
TRINITY_DN9207_c0_g1	no|down	no|down	no|up	no|down	no|up	yes|down
TRINITY_DN10455_c0_g1	yes|up	no|down	yes|up	yes|down	no|down	no|down
TRINITY_DN21126_c1_g1	yes|down	no|down	no|down	yes|up	no|up	yes|down
TRINITY_DN4047_c2_g1	no|down	no|up	no|down	yes|up	no|up	no|down
TRINITY_DN24384_c0_g1	no|up	no|up	no|up	no|up	yes|up	no|down
TRINITY_DN20629_c1_g1	no|down	no|down	yes|down	no|up	yes|down	no|up
TRINITY_DN1801_c0_g1	yes|down	no|down	no|down	no|up	no|down	no|down
TRINITY_DN27650_c0_g1	yes|up	no|down	yes|up	yes|down	no|down	no|up
TRINITY_DN27650_c0_g3	yes|up	no|down	yes|up	yes|down	no|down	no|down
TRINITY_DN2955_c0_g1	yes|up	no|down	no|up	yes|down	no|down	no|up
TRINITY_DN33378_c0_g1	yes|up	yes|down	no|down	yes|down	yes|down	yes|up
TRINITY_DN84569_c0_g1	yes|up	no|down	no|up	yes|down	no|down	no|up
TRINITY_DN60158_c0_g1	no|up	no|down	no|up	yes|down	no|down	no|up
TRINITY_DN96_c0_g1	yes|down	no|up	no|down	yes|up	no|up	no|down
TRINITY_DN37482_c0_g1	yes|down	no|down	no|down	yes|up	no|up	yes|down
TRINITY_DN1271_c0_g1	yes|up	yes|down	yes|up	yes|down	yes|down	no|up
TRINITY_DN10931_c0_g1	yes|down	no|down	no|down	no|up	no|down	no|down
TRINITY_DN24702_c0_g1	no|up	no|down	no|up	yes|down	no|down	no|up
TRINITY_DN50447_c0_g2	no|down	no|up	no|down	yes|up	no|up	no|up
TRINITY_DN87314_c0_g1	no|up	no|down	no|down	no|down	no|down	yes|up
TRINITY_DN33764_c0_g1	yes|down	no|up	yes|down	yes|up	no|up	no|down
TRINITY_DN786_c0_g5	no|down	yes|down	no|up	no|down	no|down	no|down
TRINITY_DN786_c0_g3	yes|up	no|down	no|up	yes|down	no|down	no|up
TRINITY_DN28297_c1_g1	yes|up	no|up	no|down	no|down	no|down	yes|up
TRINITY_DN9540_c0_g1	no|up	no|down	no|up	yes|down	no|down	no|up
TRINITY_DN10289_c0_g1	no|up	yes|down	no|up	yes|down	yes|down	no|up
TRINITY_DN58923_c0_g1	yes|up	no|down	no|up	yes|down	yes|down	no|up
TRINITY_DN46678_c0_g2	no|down	no|down	yes|down	no|no change	yes|down	no|up
TRINITY_DN46678_c0_g1	no|down	no|down	yes|down	no|no change	yes|down	yes|up
TRINITY_DN27068_c0_g2	yes|up	no|down	yes|up	yes|down	no|down	no|down
TRINITY_DN28269_c0_g1	no|up	no|down	no|up	yes|down	yes|down	no|up
TRINITY_DN4064_c0_g1	yes|up	no|down	no|up	yes|down	yes|down	yes|up
TRINITY_DN15839_c0_g1	yes|down	no|up	no|down	yes|up	yes|up	yes|down
TRINITY_DN33035_c0_g1	no|down	yes|down	no|down	no|down	no|down	no|down
TRINITY_DN9443_c0_g2	yes|up	no|no change	no|up	yes|down	yes|down	yes|up
TRINITY_DN9443_c0_g1	yes|up	no|no change	yes|up	yes|down	no|down	no|up
TRINITY_DN13078_c0_g1	yes|up	yes|up	no|up	yes|up	yes|up	no|up
TRINITY_DN50801_c0_g1	no|down	no|up	no|down	yes|up	no|up	no|down
TRINITY_DN997_c0_g1	yes|down	no|down	no|down	no|up	no|down	no|down
TRINITY_DN21610_c0_g1	no|up	yes|down	no|up	yes|down	yes|down	no|up
TRINITY_DN57424_c0_g1	yes|up	no|down	yes|up	yes|down	yes|down	no|up
TRINITY_DN12669_c0_g1	no|up	no|up	yes|up	no|up	yes|up	no|down
TRINITY_DN12669_c0_g3	yes|up	no|down	no|up	yes|down	yes|down	no|up
TRINITY_DN1675_c0_g1	no|down	no|down	no|up	no|up	no|up	yes|down
TRINITY_DN60920_c0_g1	yes|down	no|down	yes|down	yes|up	no|up	no|down
TRINITY_DN18043_c0_g1	no|down	no|up	no|down	yes|up	yes|up	no|down
TRINITY_DN80593_c0_g1	yes|down	no|down	yes|down	yes|up	no|up	no|down
TRINITY_DN52765_c0_g1	yes|up	no|up	no|up	yes|down	no|down	yes|up
TRINITY_DN19112_c1_g2	yes|up	no|up	yes|up	no|down	no|up	no|up
TRINITY_DN19112_c1_g1	no|up	yes|up	no|up	yes|up	yes|up	no|up
TRINITY_DN1280_c0_g2	no|down	yes|down	no|down	no|down	no|down	no|down
TRINITY_DN29625_c0_g2	no|up	no|down	no|up	yes|down	no|down	no|up
TRINITY_DN53425_c0_g1	no|up	yes|down	no|up	yes|down	yes|down	no|up
TRINITY_DN68225_c0_g6	yes|up	no|up	no|up	no|down	no|down	no|up
TRINITY_DN1236_c2_g1	no|down	no|up	no|down	yes|up	no|up	no|down
TRINITY_DN6302_c2_g1	yes|up	no|down	no|up	yes|down	no|down	no|up
TRINITY_DN8167_c0_g4	yes|up	no|up	yes|up	yes|down	no|down	no|up
TRINITY_DN11663_c0_g1	no|down	yes|down	no|up	yes|down	no|down	no|down
TRINITY_DN21575_c0_g1	yes|up	no|down	no|up	yes|down	no|down	no|up
TRINITY_DN1491_c0_g1	yes|up	no|down	yes|up	yes|down	yes|down	no|up
TRINITY_DN2689_c0_g1	yes|up	no|up	no|up	no|down	no|down	no|up
TRINITY_DN4057_c2_g2	yes|down	no|up	no|down	yes|up	no|up	no|down
TRINITY_DN11051_c1_g1	yes|down	no|up	no|down	yes|up	no|up	no|down
TRINITY_DN20311_c0_g1	yes|down	no|up	no|down	yes|up	no|up	no|down
TRINITY_DN33745_c0_g1	no|up	no|down	no|up	yes|down	no|down	no|up
TRINITY_DN7884_c0_g1	yes|up	yes|down	yes|up	yes|down	yes|down	yes|up
TRINITY_DN20358_c0_g1	yes|up	no|up	no|up	no|down	no|down	no|up
TRINITY_DN39220_c2_g1	no|up	yes|up	no|down	yes|up	no|up	yes|up
TRINITY_DN63768_c0_g2	yes|up	no|up	yes|up	no|down	no|up	no|no change
TRINITY_DN63295_c0_g1	no|down	yes|up	no|down	yes|up	no|up	no|up
TRINITY_DN12275_c0_g1	no|up	no|down	no|down	yes|down	yes|down	no|up
TRINITY_DN26641_c0_g1	no|down	no|up	no|down	yes|up	no|up	no|down
TRINITY_DN169_c1_g3	no|up	no|down	no|up	yes|down	no|down	no|up
TRINITY_DN169_c1_g4	no|up	no|down	no|up	yes|down	no|down	no|up
TRINITY_DN7772_c0_g1	yes|up	no|up	yes|up	yes|down	no|down	no|up
TRINITY_DN8196_c0_g1	yes|down	no|down	no|down	no|up	no|up	no|down
TRINITY_DN8166_c0_g1	no|up	no|down	no|down	yes|down	yes|down	no|up
TRINITY_DN5613_c0_g1	no|down	no|up	no|down	yes|up	no|up	no|down
TRINITY_DN29589_c0_g1	yes|down	no|up	no|down	yes|up	yes|up	yes|down
TRINITY_DN44856_c0_g1	no|down	no|up	no|up	no|up	yes|up	no|down
TRINITY_DN33056_c0_g2	yes|down	no|up	no|down	yes|up	no|up	no|down
TRINITY_DN17917_c0_g1	no|up	no|down	no|up	yes|down	no|down	no|up
TRINITY_DN1034_c1_g1	no|down	no|up	no|down	yes|up	no|up	no|up
TRINITY_DN260_c0_g1	no|up	no|down	no|up	yes|down	no|down	no|up
TRINITY_DN11472_c1_g1	yes|down	yes|down	no|down	no|up	no|down	yes|down
TRINITY_DN65594_c0_g1	yes|down	no|down	yes|down	no|up	yes|down	no|up
TRINITY_DN1717_c0_g3	no|up	no|down	no|up	yes|down	no|down	no|down
TRINITY_DN4483_c0_g1	no|down	no|up	yes|down	yes|up	no|up	no|up
TRINITY_DN4483_c0_g3	yes|down	no|up	yes|down	yes|up	no|up	no|down
TRINITY_DN4483_c0_g2	no|down	no|up	no|down	yes|up	no|up	no|down
TRINITY_DN35358_c0_g2	no|up	no|no change	no|up	yes|down	no|down	no|up
TRINITY_DN9369_c1_g1	yes|up	no|up	yes|up	yes|down	no|up	no|up
TRINITY_DN17537_c0_g2	yes|down	no|down	no|down	no|up	no|up	no|down
TRINITY_DN7374_c0_g2	yes|down	no|up	no|down	yes|up	no|up	no|down
TRINITY_DN2128_c1_g1	yes|up	no|down	no|up	yes|down	no|down	no|up
TRINITY_DN2576_c0_g1	yes|down	no|up	yes|down	yes|up	no|up	no|up
TRINITY_DN41607_c0_g2	yes|up	no|up	no|up	no|down	no|up	no|up
TRINITY_DN548_c5_g1	yes|down	no|up	yes|down	yes|up	yes|up	no|down
TRINITY_DN4462_c0_g1	no|up	no|down	no|up	yes|down	no|down	no|down
TRINITY_DN23812_c0_g1	no|up	yes|down	no|down	yes|down	yes|down	no|up
TRINITY_DN36722_c0_g2	no|down	no|up	no|down	yes|up	no|up	no|up
TRINITY_DN23544_c0_g1	no|down	no|down	yes|down	no|up	yes|down	no|up
TRINITY_DN41531_c2_g1	no|up	no|down	yes|up	no|down	no|up	no|down
TRINITY_DN18671_c1_g1	no|down	no|up	yes|down	yes|up	no|up	no|up
TRINITY_DN46513_c1_g1	no|up	no|down	no|up	yes|down	no|down	no|up
TRINITY_DN577_c0_g3	no|down	no|up	no|down	yes|up	yes|up	no|down
TRINITY_DN34890_c0_g1	yes|up	no|down	yes|up	yes|down	no|down	no|down
TRINITY_DN16344_c0_g1	no|up	no|down	no|up	yes|down	no|down	no|up
TRINITY_DN67484_c0_g1	no|up	no|down	no|down	yes|down	yes|down	no|up
TRINITY_DN7591_c0_g1	no|up	no|down	no|up	yes|down	no|down	no|down
TRINITY_DN35575_c0_g1	no|down	no|up	no|down	yes|up	no|up	no|up
TRINITY_DN67564_c0_g2	no|down	no|up	no|down	yes|up	no|up	no|down
TRINITY_DN9213_c1_g3	no|down	no|up	yes|down	yes|up	no|up	no|up
TRINITY_DN24200_c0_g1	no|down	no|up	no|down	yes|up	no|up	no|down
TRINITY_DN26512_c0_g2	no|up	no|down	no|up	yes|down	yes|down	no|up
TRINITY_DN34553_c0_g1	yes|down	no|down	no|up	yes|up	yes|up	yes|down
TRINITY_DN42042_c0_g3	no|up	no|down	no|up	yes|down	yes|down	no|up
TRINITY_DN8286_c1_g1	no|up	no|down	no|down	no|down	yes|down	no|up
TRINITY_DN23305_c0_g1	no|up	yes|up	no|down	yes|up	no|up	no|up
TRINITY_DN2061_c0_g1	no|up	no|down	no|up	yes|down	no|down	no|up
TRINITY_DN11552_c0_g2	yes|down	yes|down	no|down	no|down	yes|down	no|down
TRINITY_DN58105_c0_g2	no|no change	yes|up	no|no change	yes|up	yes|up	no|no change
TRINITY_DN58105_c0_g1	no|no change	yes|up	no|no change	yes|up	yes|up	no|no change
TRINITY_DN16366_c0_g1	no|down	yes|up	yes|down	yes|up	no|up	yes|up
TRINITY_DN81719_c0_g1	yes|down	no|down	yes|down	yes|up	no|down	no|down
TRINITY_DN16276_c0_g1	yes|up	no|down	yes|up	yes|down	no|down	no|up
TRINITY_DN1024_c1_g1	yes|down	no|down	no|down	yes|up	no|up	yes|down
TRINITY_DN1024_c1_g2	no|down	no|up	no|down	yes|up	no|up	no|down
TRINITY_DN25621_c0_g1	no|down	no|up	no|down	yes|up	yes|up	no|down
TRINITY_DN87_c16_g3	no|up	no|down	no|up	yes|down	no|down	no|up
TRINITY_DN15399_c0_g1	no|down	no|up	no|up	no|up	yes|up	no|down
TRINITY_DN62711_c0_g2	no|down	yes|down	no|down	no|down	no|down	no|down
TRINITY_DN7273_c0_g1	no|down	yes|down	no|down	no|down	yes|down	no|down
TRINITY_DN11020_c0_g1	no|up	yes|up	no|down	no|up	no|up	no|up
TRINITY_DN22859_c0_g1	no|up	no|up	yes|up	no|down	no|up	no|down
TRINITY_DN8127_c0_g1	no|up	no|down	no|up	yes|down	no|down	no|down
TRINITY_DN56569_c1_g1	no|up	no|down	yes|up	yes|down	no|down	no|down
TRINITY_DN24267_c0_g1	yes|up	no|up	no|up	yes|down	no|down	no|up
TRINITY_DN3941_c0_g3	no|up	no|down	no|up	yes|down	no|down	no|up
TRINITY_DN3941_c0_g1	no|up	no|down	no|up	yes|down	no|down	no|down
TRINITY_DN55996_c0_g1	no|down	no|down	yes|down	no|up	no|down	no|up
TRINITY_DN17962_c0_g1	yes|up	no|up	yes|up	yes|down	no|up	no|up
TRINITY_DN15032_c0_g1	no|down	yes|up	no|down	yes|up	yes|up	no|down
TRINITY_DN18095_c0_g1	yes|down	no|up	no|down	yes|up	no|up	no|down
TRINITY_DN25853_c0_g1	yes|down	no|down	no|down	yes|up	no|up	no|down
TRINITY_DN50565_c0_g1	no|down	no|up	no|down	yes|up	no|up	no|up
TRINITY_DN50565_c0_g3	no|up	no|down	no|up	yes|down	no|down	no|up
TRINITY_DN1594_c0_g1	no|down	no|up	yes|down	yes|up	no|up	no|up
TRINITY_DN7205_c1_g3	yes|up	no|up	no|up	no|down	no|down	no|up
TRINITY_DN5116_c0_g2	yes|down	no|up	yes|down	yes|up	no|down	no|up
TRINITY_DN19447_c0_g2	no|no change	no|no change	yes|down	no|no change	yes|down	yes|up
TRINITY_DN2921_c3_g2	no|down	no|up	no|down	yes|up	yes|up	no|down
TRINITY_DN10801_c0_g1	no|down	yes|down	no|down	yes|down	yes|down	no|down
TRINITY_DN81831_c0_g1	yes|up	no|up	yes|up	yes|down	no|up	no|up
TRINITY_DN10230_c0_g1	yes|down	no|down	no|down	no|up	no|up	no|down
TRINITY_DN6284_c0_g1	no|up	no|down	yes|up	yes|down	no|down	no|down
TRINITY_DN16056_c0_g1	no|up	no|down	no|up	yes|down	no|down	no|down
TRINITY_DN13532_c0_g1	no|down	no|up	no|down	yes|up	no|up	no|down
TRINITY_DN81013_c0_g2	no|down	no|up	no|down	yes|up	yes|up	no|down
TRINITY_DN47218_c0_g1	no|up	yes|up	no|up	no|up	yes|up	no|up
TRINITY_DN13130_c0_g1	yes|up	no|up	no|up	no|down	no|up	no|up
TRINITY_DN36708_c0_g2	yes|up	no|down	yes|up	yes|down	no|up	no|down
TRINITY_DN57980_c0_g2	yes|up	no|no change	no|up	yes|down	no|down	no|up
TRINITY_DN57980_c0_g1	no|down	no|up	no|down	yes|up	yes|up	no|down
TRINITY_DN4095_c0_g1	no|down	no|up	no|down	yes|up	yes|up	no|down
TRINITY_DN58826_c0_g1	yes|down	no|down	yes|down	yes|up	no|down	no|up
TRINITY_DN24804_c0_g1	yes|up	no|down	yes|up	yes|down	yes|down	no|up
TRINITY_DN4158_c6_g1	no|up	no|down	no|up	yes|down	no|down	no|down
TRINITY_DN980_c4_g1	yes|up	no|up	yes|up	yes|down	no|down	no|up
TRINITY_DN4312_c0_g1	no|up	yes|up	no|up	yes|up	yes|up	no|down
TRINITY_DN2917_c8_g1	no|up	no|down	no|up	yes|down	no|down	no|up
TRINITY_DN21026_c0_g1	yes|down	no|down	yes|down	no|up	no|down	no|down
TRINITY_DN15781_c0_g1	no|up	no|down	no|down	no|down	yes|down	no|up
TRINITY_DN44672_c0_g1	no|down	no|up	no|down	yes|up	no|up	no|down
TRINITY_DN11949_c0_g1	no|down	no|up	no|down	yes|up	yes|up	no|down
TRINITY_DN65885_c0_g1	no|up	no|down	no|up	yes|down	no|down	no|down
TRINITY_DN39387_c0_g1	no|up	no|up	no|up	no|up	yes|up	no|down
TRINITY_DN253_c0_g3	yes|down	no|down	no|down	no|up	no|up	no|down
TRINITY_DN253_c0_g2	no|up	yes|down	no|up	no|down	yes|down	no|down
TRINITY_DN253_c0_g4	no|down	yes|down	no|down	no|down	no|down	no|down
TRINITY_DN73228_c1_g1	no|up	no|down	no|up	yes|down	no|down	no|down
TRINITY_DN19736_c0_g1	yes|up	no|down	no|up	yes|down	yes|down	no|up
TRINITY_DN19736_c0_g3	no|down	no|down	no|down	no|down	yes|down	no|up
TRINITY_DN19736_c0_g2	no|up	no|down	no|up	yes|down	no|down	no|up
TRINITY_DN37662_c0_g1	no|up	no|down	no|up	yes|down	no|down	no|down
TRINITY_DN1870_c1_g1	no|down	no|up	no|down	yes|up	no|up	no|down
TRINITY_DN26903_c0_g1	no|no change	yes|up	no|no change	yes|up	yes|up	no|no change
TRINITY_DN1103_c1_g1	yes|down	no|up	yes|down	yes|up	no|down	no|up
TRINITY_DN1103_c1_g2	no|down	yes|up	no|no change	yes|up	yes|up	no|down
TRINITY_DN1103_c1_g5	no|down	no|up	no|down	yes|up	no|up	no|up
TRINITY_DN7969_c0_g1	yes|down	no|up	yes|down	yes|up	no|up	no|down
TRINITY_DN7838_c0_g1	yes|up	no|up	yes|up	yes|down	no|down	no|up
TRINITY_DN33077_c1_g1	no|up	no|down	no|up	yes|down	yes|down	no|up
TRINITY_DN40104_c0_g1	yes|up	no|down	no|up	yes|down	no|down	no|up
TRINITY_DN1976_c0_g1	yes|up	no|up	no|up	yes|down	no|down	no|up
TRINITY_DN13837_c0_g1	no|down	no|up	no|down	yes|up	no|up	no|up
TRINITY_DN29105_c1_g3	no|no change	yes|up	no|no change	yes|up	yes|up	no|no change
TRINITY_DN34296_c0_g4	no|up	no|down	yes|up	no|down	no|up	yes|down
TRINITY_DN571_c0_g1	no|up	no|down	no|up	yes|down	yes|down	no|up
TRINITY_DN1187_c0_g1	yes|down	no|down	no|up	no|up	no|up	yes|down
TRINITY_DN21975_c0_g3	yes|up	no|down	no|up	yes|down	yes|down	yes|up
TRINITY_DN21975_c0_g1	yes|up	no|down	yes|up	yes|down	yes|down	no|up
TRINITY_DN16816_c0_g1	no|down	no|up	no|down	yes|up	no|up	no|down
TRINITY_DN24253_c0_g2	no|up	yes|up	no|down	yes|up	no|up	no|up
TRINITY_DN47009_c0_g3	no|down	yes|up	yes|down	yes|up	yes|up	no|up
TRINITY_DN9661_c0_g1	yes|down	no|up	yes|down	yes|up	no|up	no|up
TRINITY_DN12902_c0_g1	yes|up	no|up	no|up	no|down	no|up	no|up
TRINITY_DN8155_c0_g1	no|up	no|up	no|up	no|up	yes|up	no|down
TRINITY_DN8155_c0_g3	no|up	no|down	no|up	yes|down	no|down	no|up
TRINITY_DN3289_c0_g1	yes|down	no|up	no|down	yes|up	no|up	no|down
TRINITY_DN10902_c0_g1	no|down	no|up	no|down	yes|up	no|up	no|down
TRINITY_DN25251_c0_g3	yes|up	no|up	no|down	no|down	no|down	yes|up
TRINITY_DN1539_c0_g1	no|down	no|up	no|down	yes|up	no|up	no|up
TRINITY_DN3483_c0_g1	yes|down	no|up	no|down	yes|up	no|up	no|down
TRINITY_DN16638_c0_g1	yes|down	no|down	no|down	no|up	no|down	no|down
TRINITY_DN88020_c0_g1	no|no change	no|no change	yes|down	no|no change	yes|down	yes|up
TRINITY_DN123_c3_g2	no|up	no|down	no|up	yes|down	no|down	no|down
TRINITY_DN9208_c0_g1	yes|up	no|down	yes|up	yes|down	yes|down	yes|up
TRINITY_DN5677_c0_g2	no|down	no|down	yes|down	no|up	yes|down	no|up
TRINITY_DN374_c0_g2	yes|up	no|up	no|down	no|down	yes|down	yes|up
TRINITY_DN49785_c0_g1	yes|up	no|down	no|up	yes|down	no|down	no|up
TRINITY_DN6776_c0_g1	yes|down	no|up	yes|down	yes|up	no|up	no|down
TRINITY_DN15434_c0_g1	yes|down	no|up	yes|down	yes|up	no|up	no|down
TRINITY_DN55056_c0_g1	no|down	no|up	no|up	yes|up	yes|up	no|down
TRINITY_DN29232_c0_g1	yes|down	no|down	no|down	yes|up	no|up	yes|down
TRINITY_DN16160_c0_g1	no|down	no|up	no|down	yes|up	no|up	no|down
TRINITY_DN33592_c0_g1	no|up	yes|up	no|up	no|up	no|up	no|up
TRINITY_DN8305_c1_g1	yes|down	no|down	no|down	no|up	no|up	no|down
TRINITY_DN31349_c0_g1	no|down	no|up	yes|down	yes|up	no|down	no|up
TRINITY_DN53940_c0_g1	no|down	no|up	no|down	yes|up	no|up	no|down
TRINITY_DN15798_c0_g2	no|down	no|up	yes|down	yes|up	no|up	no|up
TRINITY_DN9037_c0_g1	no|up	no|up	yes|down	no|up	no|down	yes|up
TRINITY_DN19594_c0_g1	no|down	no|up	no|down	yes|up	no|up	no|up
TRINITY_DN15350_c0_g1	no|up	yes|down	no|up	yes|down	yes|down	no|up
TRINITY_DN10688_c0_g1	no|down	no|up	no|down	yes|up	no|up	no|up
TRINITY_DN28308_c0_g1	no|down	no|up	no|down	yes|up	yes|up	no|down
TRINITY_DN4730_c0_g1	yes|up	no|down	yes|up	yes|down	no|down	no|up
TRINITY_DN4730_c0_g2	no|down	yes|down	no|up	yes|down	no|down	no|down
TRINITY_DN22892_c0_g1	yes|up	no|down	yes|up	yes|down	no|down	no|up
TRINITY_DN39069_c0_g1	no|up	yes|up	no|down	yes|up	yes|up	yes|up
TRINITY_DN34992_c0_g5	no|up	no|down	no|up	yes|down	no|down	no|down
TRINITY_DN11038_c0_g1	yes|up	no|up	no|up	no|down	no|up	no|up
TRINITY_DN21801_c0_g1	no|up	no|down	no|up	yes|down	no|down	no|up
TRINITY_DN46236_c0_g1	no|up	no|down	no|up	yes|down	no|down	no|up
TRINITY_DN6809_c0_g1	yes|down	no|up	yes|down	yes|up	no|up	no|up
TRINITY_DN3531_c1_g3	yes|down	no|up	no|down	yes|up	yes|up	no|down
TRINITY_DN2513_c1_g1	yes|up	yes|down	yes|up	yes|down	yes|down	yes|up
TRINITY_DN22461_c0_g1	no|down	no|up	no|down	yes|up	no|up	no|down
TRINITY_DN9612_c1_g4	no|down	yes|up	no|down	yes|up	yes|up	no|up
TRINITY_DN39729_c0_g2	no|up	no|down	no|up	yes|down	yes|down	no|up
TRINITY_DN8771_c0_g1	yes|up	yes|down	no|up	yes|down	yes|down	yes|up
TRINITY_DN73128_c0_g1	no|up	no|up	no|down	no|down	yes|down	no|up
TRINITY_DN69194_c0_g1	yes|up	no|no change	no|up	yes|down	no|down	no|up
TRINITY_DN23401_c0_g2	no|up	no|down	no|up	yes|down	no|down	no|down
TRINITY_DN17020_c1_g1	no|down	no|down	no|down	no|down	yes|down	no|up
TRINITY_DN48162_c0_g2	yes|up	no|up	no|up	no|down	no|down	yes|up
TRINITY_DN18125_c0_g2	yes|up	no|down	yes|up	yes|down	no|up	no|down
TRINITY_DN7154_c1_g4	no|down	yes|up	no|down	yes|up	yes|up	no|down
TRINITY_DN8886_c0_g2	yes|down	no|down	no|down	no|up	no|down	no|down
TRINITY_DN22812_c0_g2	no|up	no|up	no|up	yes|down	no|down	no|up
TRINITY_DN22812_c0_g1	no|down	yes|down	no|down	yes|down	yes|down	no|up
TRINITY_DN22812_c0_g4	no|up	no|down	no|up	yes|down	no|down	no|up
TRINITY_DN16308_c0_g1	no|up	no|down	no|down	no|down	yes|down	no|up
TRINITY_DN11063_c0_g1	no|up	no|down	yes|up	yes|down	no|down	no|down
TRINITY_DN73645_c0_g1	no|up	no|up	yes|up	no|down	no|up	no|down
TRINITY_DN28913_c0_g2	no|down	no|down	yes|down	no|up	yes|down	yes|up
TRINITY_DN25835_c0_g5	yes|up	no|up	yes|up	no|down	no|up	no|up
TRINITY_DN25835_c0_g2	yes|up	no|up	no|up	no|down	no|up	no|up
TRINITY_DN25835_c0_g3	yes|up	no|up	no|up	yes|down	no|down	no|up
TRINITY_DN18817_c0_g1	yes|up	no|down	no|up	yes|down	no|down	no|up
TRINITY_DN3183_c2_g1	yes|down	no|down	no|down	no|up	no|up	no|down
TRINITY_DN29439_c0_g1	no|up	yes|down	no|up	yes|down	yes|down	no|up
TRINITY_DN7766_c0_g2	no|up	no|down	no|up	yes|down	no|down	no|down
TRINITY_DN44903_c0_g1	yes|up	no|down	yes|up	yes|down	no|down	no|down
TRINITY_DN6191_c0_g2	yes|down	no|down	no|down	yes|up	no|up	no|down
TRINITY_DN17530_c0_g3	no|up	no|down	no|up	yes|down	no|down	no|up
TRINITY_DN13392_c0_g1	no|up	no|down	no|up	yes|down	no|down	no|up
TRINITY_DN49483_c0_g1	no|down	no|up	no|down	yes|up	no|up	no|down
TRINITY_DN52205_c0_g3	no|up	yes|down	yes|up	yes|down	no|no change	yes|down
TRINITY_DN16928_c0_g1	no|down	no|up	no|down	yes|up	no|up	no|up
TRINITY_DN87194_c0_g1	no|no change	yes|up	no|no change	yes|up	yes|up	no|no change
TRINITY_DN16530_c0_g1	yes|down	no|up	no|down	yes|up	no|up	no|down
TRINITY_DN48618_c0_g1	no|down	no|up	no|down	yes|up	no|up	no|down
TRINITY_DN52212_c0_g2	no|down	no|up	no|down	yes|up	no|up	no|up
TRINITY_DN17376_c0_g3	no|up	yes|up	yes|up	no|up	yes|up	no|down
TRINITY_DN17376_c0_g2	no|up	no|down	no|up	yes|down	no|down	no|down
TRINITY_DN17376_c0_g1	yes|down	no|down	no|down	yes|up	no|up	yes|down
TRINITY_DN17376_c0_g4	yes|down	no|down	no|down	no|up	no|up	no|down
TRINITY_DN160_c0_g1	yes|down	yes|down	yes|down	no|up	no|down	no|down
TRINITY_DN8985_c0_g1	no|up	no|down	no|up	yes|down	no|down	no|down
TRINITY_DN5886_c0_g3	no|down	no|up	no|down	yes|up	yes|up	no|down
TRINITY_DN56936_c0_g1	yes|down	no|up	no|down	no|up	no|up	no|down
TRINITY_DN32356_c0_g2	yes|up	no|up	yes|up	yes|down	no|down	no|up
TRINITY_DN32356_c0_g3	yes|up	no|down	yes|up	yes|down	no|down	no|up
TRINITY_DN24383_c0_g1	yes|up	yes|down	yes|up	yes|down	yes|down	yes|up
TRINITY_DN49646_c0_g1	no|up	no|down	no|down	no|down	yes|down	yes|up
TRINITY_DN64149_c0_g1	yes|up	no|down	no|up	yes|down	yes|down	yes|up
TRINITY_DN4892_c0_g1	yes|up	no|up	yes|up	no|down	no|up	no|up
TRINITY_DN36671_c1_g2	no|down	no|up	no|down	yes|up	no|up	no|down
TRINITY_DN10390_c0_g1	yes|down	no|up	yes|down	yes|up	yes|up	no|down
TRINITY_DN1366_c0_g1	no|up	yes|down	no|down	yes|down	yes|down	yes|up
TRINITY_DN16173_c0_g5	yes|down	no|down	yes|down	yes|up	no|down	no|up
TRINITY_DN32557_c2_g1	no|up	no|down	no|up	yes|down	no|down	no|down
TRINITY_DN4650_c0_g1	no|down	no|up	no|down	yes|up	no|up	no|down
TRINITY_DN50125_c0_g2	no|no change	yes|up	yes|down	yes|up	no|down	yes|up
TRINITY_DN20425_c0_g2	no|down	no|up	no|down	yes|up	no|up	no|up
TRINITY_DN29165_c0_g1	no|down	no|up	no|down	yes|up	no|up	no|up
TRINITY_DN12866_c0_g1	yes|up	yes|down	no|up	yes|down	yes|down	no|up
TRINITY_DN12866_c0_g2	yes|up	yes|down	yes|up	yes|down	yes|down	yes|up
TRINITY_DN12866_c0_g3	no|up	no|down	no|up	yes|down	no|down	no|down
TRINITY_DN11051_c0_g2	yes|up	no|down	yes|up	yes|down	no|down	no|up
TRINITY_DN45714_c1_g1	no|down	yes|down	no|down	no|down	yes|down	no|down
TRINITY_DN10094_c0_g1	no|down	no|up	no|down	yes|up	no|up	no|down
TRINITY_DN54118_c0_g1	yes|up	yes|down	yes|up	yes|down	yes|down	no|up
TRINITY_DN59202_c0_g1	yes|up	no|up	no|up	yes|down	no|down	yes|up
TRINITY_DN30389_c0_g1	yes|down	no|up	no|down	yes|up	no|up	no|down
TRINITY_DN21431_c0_g1	yes|down	yes|up	no|down	yes|up	yes|up	no|down
TRINITY_DN25433_c0_g1	no|up	no|down	no|down	yes|down	yes|down	no|up
TRINITY_DN25433_c0_g2	yes|up	yes|up	no|down	no|up	no|down	yes|up
TRINITY_DN2807_c0_g1	yes|down	no|down	no|down	yes|up	no|up	yes|down
TRINITY_DN15904_c0_g5	no|up	no|down	no|up	yes|down	no|down	no|down
TRINITY_DN2004_c1_g1	yes|down	no|up	no|down	yes|up	yes|up	no|down
TRINITY_DN46552_c1_g1	yes|up	no|up	yes|up	yes|down	no|up	no|up
TRINITY_DN2752_c0_g1	no|down	no|up	no|down	yes|up	no|up	no|up
TRINITY_DN41858_c0_g1	no|down	no|up	yes|down	yes|up	no|up	no|up
TRINITY_DN3653_c0_g1	no|down	yes|down	no|up	no|down	yes|down	no|down
TRINITY_DN32850_c1_g1	no|up	no|up	no|up	no|up	yes|up	no|down
TRINITY_DN5036_c0_g2	yes|up	yes|up	yes|up	yes|down	no|down	yes|up
TRINITY_DN5036_c0_g1	yes|up	no|up	yes|up	yes|down	no|down	yes|up
TRINITY_DN10619_c0_g4	no|down	no|up	no|down	yes|up	no|up	no|down
TRINITY_DN48818_c0_g4	yes|up	no|up	no|up	no|down	no|down	no|up
TRINITY_DN31949_c2_g1	yes|up	no|down	no|up	yes|down	no|down	no|up
TRINITY_DN2009_c0_g2	no|down	no|up	no|down	yes|up	yes|up	no|down
TRINITY_DN12161_c0_g2	no|down	no|up	yes|down	yes|up	no|down	yes|up
TRINITY_DN12161_c0_g1	yes|up	yes|up	no|up	no|up	no|up	no|up
TRINITY_DN2268_c0_g1	yes|up	no|down	no|up	yes|down	no|down	no|up
TRINITY_DN104_c0_g1	yes|down	no|down	no|down	no|up	no|down	no|down
TRINITY_DN22496_c0_g1	no|up	no|down	no|up	no|down	yes|down	no|up
TRINITY_DN13418_c0_g4	no|down	no|up	no|down	yes|up	no|up	no|down
TRINITY_DN7974_c0_g1	yes|down	no|up	no|down	yes|up	no|up	no|down
TRINITY_DN13418_c0_g1	yes|down	no|up	yes|down	yes|up	no|up	no|down
TRINITY_DN13418_c0_g2	no|down	no|up	no|down	yes|up	yes|up	no|down
TRINITY_DN13418_c0_g3	yes|up	no|down	yes|up	yes|down	yes|down	no|up
TRINITY_DN4987_c1_g2	no|down	no|up	no|down	yes|up	no|up	no|down
TRINITY_DN38987_c0_g1	no|down	no|down	no|up	no|up	no|up	yes|down
TRINITY_DN4410_c0_g1	no|down	no|up	no|down	yes|up	yes|up	no|down
TRINITY_DN1396_c0_g1	no|up	no|down	no|up	yes|down	no|down	no|up
TRINITY_DN58041_c0_g2	yes|up	no|down	no|up	yes|down	no|down	no|up
TRINITY_DN58041_c0_g1	yes|up	no|down	no|up	yes|down	yes|down	yes|up
TRINITY_DN44958_c0_g4	no|down	no|up	no|down	yes|up	no|up	no|down
TRINITY_DN13368_c1_g2	yes|up	no|down	no|up	yes|down	no|down	no|up
TRINITY_DN32022_c0_g2	no|up	no|down	no|up	yes|down	no|down	no|up
TRINITY_DN23189_c0_g1	no|up	no|down	no|up	yes|down	no|down	no|up
TRINITY_DN14942_c0_g1	yes|up	no|down	yes|up	yes|down	no|down	no|up
TRINITY_DN14942_c0_g2	no|no change	no|up	yes|down	no|up	no|down	yes|up
TRINITY_DN4897_c1_g1	yes|down	no|down	yes|down	yes|up	no|up	no|down
TRINITY_DN3983_c0_g2	yes|down	no|up	no|down	yes|up	yes|up	no|down
TRINITY_DN40157_c0_g1	yes|up	no|down	yes|up	yes|down	no|down	no|up
TRINITY_DN10347_c0_g1	no|up	no|down	no|up	yes|down	no|down	no|down
TRINITY_DN8808_c0_g1	yes|up	yes|down	no|up	yes|down	yes|down	no|up
TRINITY_DN13092_c0_g2	no|down	no|down	no|down	no|no change	no|down	yes|down
TRINITY_DN893_c1_g3	no|down	no|up	no|down	yes|up	no|up	no|up
TRINITY_DN893_c1_g1	no|up	no|down	no|up	yes|down	no|down	no|up
TRINITY_DN19346_c0_g2	yes|up	no|down	no|down	yes|down	yes|down	yes|up
TRINITY_DN13795_c0_g2	no|down	yes|up	no|down	no|up	no|up	no|up
TRINITY_DN46218_c0_g1	yes|up	no|up	no|up	no|down	no|down	no|up
TRINITY_DN46201_c0_g1	no|down	no|down	yes|down	no|no change	yes|down	no|up
TRINITY_DN20486_c0_g1	yes|down	no|down	no|down	yes|up	no|up	no|down
TRINITY_DN42591_c0_g3	no|down	yes|down	no|down	no|up	no|down	no|down
TRINITY_DN13884_c0_g1	yes|up	no|down	yes|up	yes|down	no|down	no|up
TRINITY_DN64514_c0_g1	no|down	no|up	no|down	yes|up	yes|up	no|down
TRINITY_DN974_c1_g1	yes|down	yes|up	yes|down	yes|up	yes|up	no|down
TRINITY_DN29093_c0_g2	no|up	no|down	no|up	yes|down	no|down	no|down
TRINITY_DN40573_c0_g2	yes|up	no|up	no|up	no|down	no|down	no|up
TRINITY_DN31965_c0_g1	no|down	no|up	no|down	yes|up	yes|up	no|down
TRINITY_DN58729_c0_g1	no|up	no|down	no|up	yes|down	no|down	no|up
TRINITY_DN3232_c0_g1	yes|down	no|up	no|down	yes|up	no|up	no|down
TRINITY_DN52785_c0_g1	no|up	no|up	no|up	no|up	yes|up	no|down
TRINITY_DN19303_c0_g3	yes|up	yes|down	no|up	yes|down	yes|down	no|up
TRINITY_DN19303_c0_g2	yes|up	no|down	yes|up	yes|down	yes|down	no|up
TRINITY_DN6232_c0_g1	no|down	no|down	no|no change	yes|up	yes|up	no|down
TRINITY_DN34505_c0_g1	no|up	no|down	no|up	yes|down	no|down	no|up
TRINITY_DN1114_c0_g2	yes|down	no|up	no|down	yes|up	no|up	no|down
TRINITY_DN280_c0_g1	no|up	yes|up	no|down	no|up	no|down	yes|up
TRINITY_DN5451_c2_g1	yes|down	yes|down	no|down	no|up	no|down	no|down
TRINITY_DN578_c4_g1	no|down	yes|down	no|down	no|down	no|down	no|down
TRINITY_DN26399_c0_g2	yes|down	yes|down	no|down	no|down	no|down	no|down
TRINITY_DN38023_c0_g1	no|down	no|up	no|down	yes|up	no|up	no|down
TRINITY_DN11208_c2_g1	yes|down	no|up	no|down	yes|up	no|up	no|down
TRINITY_DN84726_c0_g1	no|down	yes|down	no|up	no|down	no|up	yes|down
TRINITY_DN83479_c0_g1	no|down	yes|down	no|down	no|down	no|down	no|down
TRINITY_DN18461_c0_g1	no|up	no|down	no|up	yes|down	no|down	no|up
TRINITY_DN1876_c6_g1	no|down	no|up	no|down	yes|up	no|up	no|down
TRINITY_DN53065_c0_g1	no|up	no|up	no|down	no|up	no|down	yes|up
TRINITY_DN42779_c0_g1	no|up	no|up	no|down	no|up	no|down	yes|up
TRINITY_DN1586_c4_g1	no|up	no|down	no|up	yes|down	no|down	no|up
TRINITY_DN84414_c0_g1	no|up	no|down	no|up	yes|down	yes|down	no|up
TRINITY_DN54883_c1_g1	yes|up	no|up	no|up	no|down	no|up	no|up
TRINITY_DN20676_c2_g1	no|no change	no|no change	yes|down	no|no change	yes|down	yes|up
TRINITY_DN8636_c0_g1	no|up	no|down	no|up	yes|down	no|down	no|down
TRINITY_DN44338_c0_g1	yes|up	no|up	no|up	no|down	no|down	no|up
TRINITY_DN26207_c1_g2	yes|up	no|up	yes|up	yes|down	no|down	no|up
TRINITY_DN1261_c0_g2	yes|up	no|down	no|up	yes|down	yes|down	no|up
TRINITY_DN31207_c0_g3	yes|down	no|down	yes|down	no|up	no|down	no|down
TRINITY_DN31207_c0_g1	no|up	no|down	yes|up	no|down	no|up	no|down
TRINITY_DN4682_c0_g1	no|down	no|down	yes|down	no|up	yes|down	no|up
TRINITY_DN89170_c0_g1	no|down	no|up	no|down	yes|up	no|up	no|down
TRINITY_DN7511_c0_g1	no|down	no|up	no|down	yes|up	no|up	no|down
TRINITY_DN22224_c0_g1	yes|up	no|up	yes|up	yes|down	no|up	no|up
TRINITY_DN16267_c0_g3	yes|up	no|down	no|up	yes|down	yes|down	no|up
TRINITY_DN3870_c0_g1	yes|up	yes|down	no|up	yes|down	yes|down	yes|up
TRINITY_DN4201_c0_g2	yes|down	no|down	no|down	yes|up	yes|up	yes|down
TRINITY_DN37108_c0_g2	no|up	no|down	yes|up	yes|down	no|down	no|down
TRINITY_DN21156_c0_g1	yes|up	yes|down	yes|up	yes|down	yes|down	yes|up
TRINITY_DN54536_c0_g1	yes|down	no|down	no|down	yes|up	no|up	no|down
TRINITY_DN58752_c0_g1	no|up	no|up	yes|up	no|down	no|up	no|down
TRINITY_DN39193_c1_g1	yes|up	no|up	no|up	no|down	no|down	no|up
TRINITY_DN2921_c0_g2	no|up	no|down	no|up	yes|down	no|down	no|up
TRINITY_DN2584_c0_g1	yes|up	yes|down	yes|up	yes|down	yes|down	yes|up
TRINITY_DN21651_c0_g1	no|down	no|up	no|down	yes|up	no|up	no|up
TRINITY_DN30037_c0_g3	no|down	no|up	no|down	yes|up	no|up	no|up
TRINITY_DN42612_c0_g1	no|up	yes|up	no|up	no|up	yes|up	no|up
TRINITY_DN10338_c0_g1	yes|up	no|down	yes|up	yes|down	yes|down	yes|up
TRINITY_DN10709_c0_g3	yes|down	no|up	yes|down	yes|up	no|up	no|down
TRINITY_DN54460_c0_g1	no|up	no|down	no|up	yes|down	no|down	no|down
TRINITY_DN10963_c0_g2	yes|up	no|up	yes|up	yes|down	no|down	no|up
TRINITY_DN10963_c0_g3	yes|down	yes|down	no|up	no|down	no|no change	yes|down
TRINITY_DN1330_c0_g1	yes|up	no|down	no|up	yes|down	no|down	no|up
TRINITY_DN52222_c0_g2	no|up	no|down	no|down	no|down	yes|down	no|up
TRINITY_DN5128_c0_g1	yes|down	no|up	no|down	yes|up	no|up	no|up
TRINITY_DN7155_c0_g1	no|down	no|down	yes|down	no|up	no|down	no|up
TRINITY_DN57947_c0_g1	yes|up	no|down	yes|up	yes|down	yes|down	no|up
TRINITY_DN9379_c0_g1	yes|up	no|up	yes|up	yes|down	no|down	no|up
TRINITY_DN32028_c0_g1	yes|up	no|up	yes|up	yes|down	no|up	no|up
TRINITY_DN9257_c0_g1	yes|up	yes|down	no|up	yes|down	yes|down	yes|up
TRINITY_DN18789_c0_g1	yes|up	no|up	no|up	yes|down	yes|down	yes|up
TRINITY_DN8455_c0_g1	yes|down	no|up	yes|down	yes|up	no|up	no|down
TRINITY_DN82044_c0_g1	yes|up	no|up	yes|up	yes|down	no|down	no|up
TRINITY_DN32143_c0_g2	yes|up	yes|up	no|down	no|up	no|up	yes|up
TRINITY_DN27305_c1_g2	no|no change	yes|up	no|down	yes|up	no|up	no|up
TRINITY_DN16511_c0_g4	no|no change	yes|up	no|no change	yes|up	yes|up	no|no change
TRINITY_DN27174_c0_g3	no|down	no|up	no|down	yes|up	no|up	no|down
TRINITY_DN5377_c1_g2	no|down	no|up	no|down	yes|up	no|up	no|down
TRINITY_DN10972_c0_g1	no|down	no|up	no|down	yes|up	no|up	no|down
TRINITY_DN3958_c0_g1	no|up	no|down	no|up	yes|down	no|down	no|up
TRINITY_DN85688_c0_g1	yes|up	no|down	yes|up	yes|down	no|up	no|down
TRINITY_DN6165_c0_g2	no|up	no|up	no|down	no|down	yes|down	yes|up
TRINITY_DN3617_c1_g1	no|down	no|up	no|down	yes|up	no|up	no|up
TRINITY_DN6616_c0_g3	no|up	no|up	no|down	no|down	no|down	yes|up
TRINITY_DN19270_c0_g1	yes|up	yes|down	yes|up	yes|down	yes|down	no|up
TRINITY_DN3404_c0_g3	no|down	no|up	no|down	yes|up	yes|up	no|down
TRINITY_DN35319_c0_g2	no|down	no|up	no|down	yes|up	no|up	no|down
TRINITY_DN66_c0_g1	yes|up	no|down	yes|up	yes|down	yes|down	no|up
TRINITY_DN21367_c0_g3	no|down	no|up	no|up	no|up	yes|up	no|down
TRINITY_DN11282_c0_g1	yes|up	no|down	yes|up	yes|down	yes|down	no|up
TRINITY_DN40103_c0_g3	yes|down	no|up	yes|down	yes|up	no|up	no|up
TRINITY_DN40103_c0_g2	yes|down	yes|down	no|down	no|no change	no|down	no|down
TRINITY_DN779_c0_g1	yes|down	no|up	yes|down	yes|up	no|up	no|down
TRINITY_DN29333_c0_g3	yes|up	yes|down	yes|up	yes|down	yes|down	yes|up
TRINITY_DN36335_c0_g1	no|down	no|up	no|down	yes|up	no|up	no|down
TRINITY_DN15392_c1_g1	no|down	no|up	no|down	yes|up	no|up	no|down
TRINITY_DN10995_c0_g1	no|down	no|up	no|down	yes|up	no|up	no|up
TRINITY_DN86156_c0_g1	no|down	no|up	no|down	yes|up	no|up	no|down
TRINITY_DN4974_c0_g2	yes|up	yes|down	yes|up	yes|down	yes|down	no|up
TRINITY_DN14877_c0_g1	no|down	yes|down	no|up	no|down	no|down	no|down
TRINITY_DN10729_c0_g1	no|down	yes|down	no|up	yes|down	no|down	yes|down
TRINITY_DN8058_c0_g1	yes|down	no|up	yes|down	yes|up	no|up	no|down
TRINITY_DN79385_c0_g1	no|down	no|down	yes|down	no|down	no|down	no|up
TRINITY_DN6767_c0_g1	yes|up	no|up	no|up	yes|down	no|down	no|up
TRINITY_DN1618_c0_g1	no|down	no|up	no|down	yes|up	no|up	no|down
TRINITY_DN51823_c0_g2	yes|up	yes|up	no|down	no|down	no|down	yes|up
TRINITY_DN3912_c0_g2	yes|down	no|down	yes|down	yes|up	no|up	no|down
TRINITY_DN13516_c0_g1	yes|up	no|down	no|up	yes|down	no|down	no|up
TRINITY_DN3314_c0_g1	yes|up	no|up	no|up	no|down	no|down	no|up
TRINITY_DN55419_c0_g1	yes|up	no|down	yes|up	yes|down	no|down	no|up
TRINITY_DN8743_c0_g1	yes|up	yes|down	yes|up	yes|down	yes|down	yes|up
TRINITY_DN16527_c0_g1	no|up	no|down	no|up	yes|down	yes|down	no|up
TRINITY_DN55646_c0_g1	no|down	no|up	no|down	yes|up	no|up	no|down
TRINITY_DN12726_c2_g1	yes|up	no|down	no|up	yes|down	no|down	no|up
TRINITY_DN563_c0_g1	yes|down	no|up	yes|down	yes|up	no|up	no|up
TRINITY_DN38901_c1_g4	yes|up	no|down	yes|up	yes|down	no|down	no|down
TRINITY_DN46478_c0_g4	no|down	no|up	no|down	yes|up	no|up	no|down
TRINITY_DN38703_c1_g1	no|up	no|down	no|up	yes|down	no|down	no|up
TRINITY_DN46478_c0_g3	no|up	no|down	no|up	yes|down	no|down	no|down
TRINITY_DN15458_c0_g1	no|up	no|down	no|up	yes|down	yes|down	no|up
TRINITY_DN78607_c0_g2	no|up	no|down	no|up	yes|down	no|down	no|down
TRINITY_DN22051_c0_g1	yes|down	no|up	yes|down	yes|up	no|up	no|down
TRINITY_DN1668_c0_g1	no|down	no|up	no|down	yes|up	no|up	no|up
TRINITY_DN5329_c0_g1	no|up	no|down	no|up	yes|down	no|down	no|up
TRINITY_DN2786_c0_g1	no|down	no|up	no|down	yes|up	no|up	no|down
TRINITY_DN16311_c0_g1	no|up	no|down	no|up	yes|down	no|down	no|up
TRINITY_DN17453_c0_g1	yes|up	no|down	no|up	yes|down	no|down	no|up
TRINITY_DN2113_c5_g1	yes|up	no|up	yes|up	yes|down	no|down	no|up
TRINITY_DN43500_c1_g1	yes|up	no|down	no|up	yes|down	yes|down	no|up
TRINITY_DN18361_c0_g2	yes|up	no|down	yes|up	yes|down	no|up	no|down
TRINITY_DN6136_c0_g1	yes|down	no|down	no|down	yes|up	no|up	no|down
TRINITY_DN88_c0_g1	yes|down	no|down	no|no change	yes|up	yes|up	yes|down
TRINITY_DN88_c0_g3	yes|down	no|down	yes|down	yes|up	no|up	yes|down
TRINITY_DN55999_c0_g1	no|down	no|down	yes|down	no|no change	yes|down	no|up
TRINITY_DN25109_c0_g1	yes|up	no|down	no|up	yes|down	no|down	no|up
TRINITY_DN54492_c0_g5	no|down	no|up	no|down	yes|up	no|up	no|up
TRINITY_DN9776_c0_g1	yes|up	no|down	yes|up	yes|down	no|down	no|down
TRINITY_DN45277_c0_g6	no|down	no|up	no|up	no|up	yes|up	no|down
TRINITY_DN3864_c0_g1	yes|up	no|down	yes|up	yes|down	no|down	no|up
TRINITY_DN16448_c0_g1	yes|down	no|down	yes|down	no|up	no|down	no|down
TRINITY_DN2367_c0_g1	yes|down	no|up	yes|down	yes|up	no|up	no|down
TRINITY_DN4857_c0_g2	yes|down	no|down	yes|down	no|up	no|down	no|down
TRINITY_DN18374_c0_g1	no|up	no|down	no|down	no|down	yes|down	no|up
TRINITY_DN12092_c0_g1	yes|down	no|up	no|down	yes|up	no|up	no|down
TRINITY_DN624_c0_g1	yes|up	yes|down	no|up	yes|down	yes|down	no|up
TRINITY_DN13875_c0_g1	no|up	yes|down	no|up	yes|down	no|down	yes|down
TRINITY_DN10329_c0_g1	no|down	yes|up	no|down	yes|up	yes|up	no|down
TRINITY_DN32850_c0_g2	no|down	no|down	no|down	yes|up	no|up	no|down
TRINITY_DN5171_c1_g1	no|down	no|up	yes|down	yes|up	no|down	no|up
TRINITY_DN63219_c0_g1	no|down	no|up	no|down	yes|up	no|up	no|up
TRINITY_DN50752_c1_g2	no|down	yes|down	yes|up	no|down	yes|up	yes|down
TRINITY_DN50752_c1_g1	no|up	no|down	no|up	yes|down	no|down	no|down
TRINITY_DN16400_c0_g1	no|up	no|down	no|down	no|down	yes|down	no|up
TRINITY_DN1429_c2_g1	yes|up	no|down	no|up	yes|down	yes|down	yes|up
TRINITY_DN1429_c2_g2	no|up	no|down	no|up	no|down	yes|down	no|up
TRINITY_DN21741_c1_g2	yes|up	no|down	no|up	yes|down	no|down	no|up
TRINITY_DN22740_c0_g1	yes|up	yes|down	no|up	yes|down	yes|down	yes|up
TRINITY_DN21786_c0_g1	no|down	no|up	no|down	yes|up	no|up	no|down
TRINITY_DN75665_c1_g4	no|up	no|down	no|up	yes|down	no|down	no|down
TRINITY_DN36636_c0_g2	yes|up	no|down	yes|up	yes|down	no|down	no|up
TRINITY_DN33369_c0_g2	yes|up	no|down	yes|up	yes|down	no|down	no|up
TRINITY_DN1719_c0_g2	yes|up	no|down	no|up	yes|down	no|down	no|up
TRINITY_DN84330_c0_g1	yes|up	no|up	no|up	yes|down	no|down	no|up
TRINITY_DN16621_c0_g1	no|down	no|up	yes|down	yes|up	no|up	no|up
TRINITY_DN38234_c0_g2	yes|up	no|up	no|up	yes|down	yes|down	yes|up
TRINITY_DN734_c0_g2	yes|up	yes|down	yes|up	yes|down	yes|down	yes|up
TRINITY_DN734_c0_g1	yes|up	yes|down	no|up	yes|down	yes|down	yes|up
TRINITY_DN14407_c0_g2	no|up	no|up	no|up	no|up	yes|up	no|down
TRINITY_DN12570_c0_g1	yes|up	no|down	yes|up	yes|down	no|down	no|down
TRINITY_DN53133_c0_g1	no|no change	no|up	no|no change	no|up	yes|up	no|no change
TRINITY_DN4933_c0_g1	no|down	yes|down	no|down	no|down	yes|down	no|down
TRINITY_DN25098_c1_g1	no|up	no|up	yes|up	no|down	no|up	no|down
TRINITY_DN16332_c0_g1	no|up	no|down	no|up	yes|down	no|down	no|up
TRINITY_DN15790_c0_g1	yes|up	no|down	yes|up	yes|down	no|down	no|up
TRINITY_DN15790_c0_g2	yes|up	no|up	no|up	no|down	no|up	no|up
TRINITY_DN19269_c0_g1	no|up	no|up	no|up	no|up	yes|up	no|down
TRINITY_DN18003_c0_g2	no|up	yes|up	no|up	no|down	no|down	yes|up
TRINITY_DN3776_c0_g1	no|up	no|down	no|up	yes|down	no|down	no|down
TRINITY_DN6984_c1_g1	no|down	no|down	no|down	no|down	yes|down	no|up
TRINITY_DN12298_c0_g1	yes|up	yes|up	yes|up	no|down	yes|up	no|up
TRINITY_DN1343_c0_g1	no|down	no|up	no|down	yes|up	yes|up	no|down
TRINITY_DN1303_c3_g1	no|down	no|down	no|up	no|down	no|up	yes|down
TRINITY_DN23574_c0_g2	no|down	no|down	yes|down	yes|up	no|down	no|up
TRINITY_DN649_c1_g1	no|down	no|down	no|up	no|down	no|up	yes|down
TRINITY_DN75383_c0_g4	yes|up	no|up	no|up	no|down	no|up	no|up
TRINITY_DN75383_c0_g2	yes|up	no|down	no|up	yes|down	no|down	no|up
TRINITY_DN77653_c0_g1	no|up	no|up	no|down	no|down	no|down	yes|up
TRINITY_DN17037_c0_g1	yes|up	no|up	no|up	no|down	no|down	no|up
TRINITY_DN36236_c0_g1	no|down	no|up	no|down	yes|up	no|up	no|up
TRINITY_DN29824_c0_g1	no|up	no|down	no|up	yes|down	no|down	no|up
TRINITY_DN60022_c0_g1	no|down	no|up	no|up	no|up	yes|up	no|down
TRINITY_DN40694_c0_g1	yes|down	yes|down	yes|down	no|up	yes|down	no|up
TRINITY_DN21041_c0_g2	yes|up	no|down	yes|up	yes|down	no|down	no|up
TRINITY_DN3350_c0_g1	yes|down	no|up	no|down	yes|up	no|up	no|down
TRINITY_DN9035_c0_g1	yes|up	yes|down	yes|up	yes|down	yes|down	no|up
TRINITY_DN5585_c0_g1	no|no change	yes|up	no|down	yes|up	no|up	no|up
TRINITY_DN1963_c0_g1	no|up	no|down	no|up	yes|down	no|down	no|down
TRINITY_DN64963_c0_g1	no|no change	yes|up	no|no change	yes|up	yes|up	no|no change
TRINITY_DN16986_c0_g1	yes|down	no|up	yes|down	yes|up	no|up	no|up
TRINITY_DN68445_c0_g2	yes|down	no|up	yes|down	yes|up	no|up	no|up
TRINITY_DN68445_c0_g4	yes|down	no|down	no|down	no|up	no|down	no|down
TRINITY_DN17237_c0_g2	yes|up	no|down	no|up	yes|down	yes|down	no|up
TRINITY_DN68438_c0_g2	yes|down	yes|down	no|down	no|up	no|up	yes|down
TRINITY_DN50840_c0_g1	no|down	no|up	no|down	yes|up	no|up	no|down
TRINITY_DN15370_c2_g1	yes|up	no|up	no|up	no|down	no|down	no|up
TRINITY_DN5201_c0_g1	no|up	yes|down	no|down	yes|down	yes|down	no|up
TRINITY_DN3663_c1_g3	yes|down	no|up	no|down	yes|up	no|up	no|down
TRINITY_DN35914_c0_g1	no|up	no|down	no|up	yes|down	no|down	no|up
TRINITY_DN5080_c0_g1	yes|down	no|up	no|down	yes|up	yes|up	no|down
TRINITY_DN48532_c0_g2	no|up	no|down	no|up	yes|down	no|down	no|down
TRINITY_DN82932_c0_g1	no|down	yes|up	no|no change	yes|up	yes|up	no|down
TRINITY_DN19809_c0_g1	no|up	yes|down	yes|up	yes|down	no|down	no|down
TRINITY_DN3342_c2_g2	no|down	no|up	yes|down	no|up	no|down	no|up
TRINITY_DN21797_c0_g1	no|no change	no|up	yes|down	no|up	no|down	yes|up
TRINITY_DN21797_c0_g2	no|down	no|up	yes|down	yes|up	no|down	yes|up
TRINITY_DN8947_c0_g1	no|up	no|up	no|down	no|down	yes|down	yes|up
TRINITY_DN3600_c0_g1	no|down	no|down	yes|down	no|up	yes|down	yes|up
TRINITY_DN4282_c0_g1	yes|down	no|up	yes|down	yes|up	no|up	no|down
TRINITY_DN2134_c0_g3	no|up	no|down	no|up	yes|down	yes|down	no|up
TRINITY_DN45989_c0_g1	no|up	yes|down	no|up	yes|down	yes|down	yes|up
TRINITY_DN8918_c0_g1	yes|down	no|up	no|up	yes|up	yes|up	no|down
TRINITY_DN15590_c0_g1	yes|down	no|down	yes|down	yes|up	no|down	no|up
TRINITY_DN32527_c0_g1	yes|down	yes|down	yes|down	no|up	no|down	no|down
TRINITY_DN699_c0_g1	no|up	no|down	no|down	yes|down	yes|down	no|up
TRINITY_DN17437_c0_g1	no|down	no|up	no|down	yes|up	no|up	no|down
TRINITY_DN7294_c0_g1	no|up	no|down	no|up	yes|down	no|down	no|down
TRINITY_DN28736_c0_g3	yes|up	no|down	yes|up	yes|down	no|down	no|up
TRINITY_DN21479_c0_g1	yes|down	no|up	no|down	yes|up	no|up	no|down
TRINITY_DN31025_c0_g2	yes|up	no|up	no|up	yes|down	no|down	no|up
TRINITY_DN27405_c0_g1	no|down	no|down	yes|down	no|up	yes|down	no|up
TRINITY_DN4732_c0_g1	no|up	no|down	no|up	yes|down	yes|down	no|up
TRINITY_DN602_c0_g1	yes|down	no|up	yes|down	yes|up	no|up	no|down
TRINITY_DN1234_c2_g1	yes|down	no|down	no|down	yes|up	no|up	no|down
TRINITY_DN3292_c0_g1	no|down	no|up	yes|down	yes|up	no|down	no|up
TRINITY_DN4513_c0_g1	no|down	no|up	no|down	yes|up	no|up	no|down
TRINITY_DN31712_c1_g1	no|up	no|down	no|down	yes|down	yes|down	no|up
TRINITY_DN839_c0_g1	no|down	yes|down	no|up	no|down	no|down	no|down
TRINITY_DN13256_c0_g2	yes|down	no|down	no|down	no|up	no|up	no|down
TRINITY_DN45849_c0_g2	yes|up	yes|up	no|down	no|down	no|down	yes|up
TRINITY_DN2630_c0_g1	yes|up	yes|down	yes|up	yes|down	yes|down	yes|up
TRINITY_DN709_c0_g1	no|up	yes|down	no|up	yes|down	yes|down	no|up
TRINITY_DN24059_c0_g2	no|down	yes|up	no|down	yes|up	yes|up	no|up
TRINITY_DN24059_c0_g1	yes|up	no|up	yes|up	yes|down	no|down	no|up
TRINITY_DN695_c0_g1	no|up	yes|down	no|up	yes|down	yes|down	no|down
TRINITY_DN1959_c0_g1	yes|down	no|up	yes|down	yes|up	no|down	no|up
TRINITY_DN2691_c1_g1	no|up	yes|down	no|up	yes|down	yes|down	no|up
TRINITY_DN2042_c0_g1	yes|down	no|up	yes|down	yes|up	yes|up	yes|down
TRINITY_DN21693_c0_g1	yes|down	no|down	yes|down	yes|up	no|up	no|down
TRINITY_DN15667_c0_g1	yes|down	no|down	yes|down	yes|up	no|down	no|down
TRINITY_DN307_c0_g1	yes|up	no|up	no|up	no|down	no|up	no|up
TRINITY_DN307_c0_g2	no|up	no|down	no|up	yes|down	no|down	no|down
TRINITY_DN10814_c0_g2	yes|down	no|down	no|down	yes|up	no|up	no|down
TRINITY_DN26491_c0_g1	no|up	no|down	no|down	no|down	yes|down	no|up
TRINITY_DN38525_c0_g1	no|up	no|up	no|up	no|up	yes|up	no|down
TRINITY_DN68348_c0_g1	no|no change	yes|up	no|no change	yes|up	yes|up	no|no change
TRINITY_DN15981_c0_g1	yes|down	no|down	yes|down	no|up	no|down	no|up
TRINITY_DN67449_c0_g1	yes|up	no|up	yes|up	yes|down	no|up	no|up
TRINITY_DN61583_c0_g3	no|up	yes|down	no|down	yes|down	yes|down	no|up
TRINITY_DN58960_c0_g2	yes|down	no|down	no|up	no|up	no|up	yes|down
TRINITY_DN41868_c0_g1	no|up	no|down	no|up	yes|down	no|down	no|up
TRINITY_DN17308_c0_g4	no|down	no|up	no|down	yes|up	no|up	no|up
TRINITY_DN17311_c0_g1	no|up	yes|up	no|up	no|up	no|up	no|up
TRINITY_DN84466_c0_g1	no|up	no|down	no|up	yes|down	no|down	no|up
TRINITY_DN13955_c0_g1	yes|up	no|down	no|up	yes|down	yes|down	yes|up
TRINITY_DN63272_c1_g1	no|down	no|up	yes|down	yes|up	no|down	no|up
TRINITY_DN5549_c0_g1	yes|down	no|down	yes|down	yes|up	no|down	no|up
TRINITY_DN5437_c0_g1	no|up	no|down	yes|up	yes|down	no|up	no|down
TRINITY_DN16616_c0_g1	yes|down	no|down	no|down	no|up	no|down	no|down
TRINITY_DN9489_c0_g2	yes|up	yes|down	yes|up	yes|down	yes|down	yes|up
TRINITY_DN10015_c0_g1	no|down	no|down	yes|up	no|down	no|up	yes|down
TRINITY_DN8258_c0_g1	no|up	yes|up	no|up	no|up	no|up	no|up
TRINITY_DN11447_c0_g1	yes|down	no|up	yes|down	yes|up	no|up	no|down
TRINITY_DN18314_c0_g2	no|down	no|up	no|down	yes|up	no|up	no|up
TRINITY_DN18314_c0_g1	no|down	no|down	yes|down	yes|up	no|down	no|down
TRINITY_DN6553_c0_g1	yes|up	no|down	no|up	yes|down	yes|down	no|up
TRINITY_DN40002_c0_g1	no|down	yes|up	no|down	yes|up	yes|up	no|down
TRINITY_DN2679_c5_g1	no|up	yes|down	no|up	yes|down	yes|down	no|up
TRINITY_DN24695_c0_g1	no|down	no|up	no|down	yes|up	no|up	no|down
TRINITY_DN65675_c0_g1	no|up	no|down	no|up	yes|down	no|down	no|up
TRINITY_DN29426_c2_g1	no|down	no|up	yes|down	yes|up	no|up	no|up
TRINITY_DN4915_c3_g1	no|up	no|down	no|up	yes|down	no|down	no|down
TRINITY_DN3104_c0_g1	no|down	no|up	no|up	yes|up	yes|up	no|down
TRINITY_DN5749_c0_g1	yes|up	no|down	yes|up	yes|down	yes|down	no|up
TRINITY_DN7613_c0_g1	no|up	yes|down	no|down	yes|down	yes|down	no|up
TRINITY_DN25424_c0_g1	yes|up	no|down	no|up	yes|down	no|down	no|up
TRINITY_DN29085_c0_g1	no|down	yes|down	no|up	no|down	no|down	no|down
TRINITY_DN31787_c0_g2	yes|down	no|up	no|down	yes|up	yes|up	no|down
TRINITY_DN15575_c0_g1	no|down	yes|up	no|up	yes|up	yes|up	no|down
TRINITY_DN37729_c0_g4	no|up	no|down	no|up	yes|down	no|down	no|down
TRINITY_DN79282_c0_g2	no|no change	yes|up	no|down	yes|up	no|up	no|up
TRINITY_DN79282_c0_g1	no|no change	yes|up	no|down	yes|up	yes|up	no|up
TRINITY_DN18423_c0_g3	no|down	no|up	no|down	yes|up	no|up	no|up
TRINITY_DN18423_c0_g2	no|down	yes|up	yes|down	yes|up	no|up	no|up
TRINITY_DN23732_c0_g1	no|down	no|up	no|down	yes|up	yes|up	no|down
TRINITY_DN57170_c0_g1	no|down	no|up	no|up	no|up	yes|up	no|down
TRINITY_DN21611_c0_g1	yes|up	no|up	yes|up	yes|down	no|down	no|up
TRINITY_DN77940_c0_g1	no|down	yes|down	no|down	no|down	yes|down	no|up
TRINITY_DN48953_c0_g1	no|down	no|down	yes|down	no|up	no|down	no|up
TRINITY_DN2470_c4_g1	no|down	no|up	no|down	yes|up	no|up	no|down
TRINITY_DN14721_c0_g3	yes|up	no|up	yes|up	yes|down	no|down	no|up
TRINITY_DN14721_c0_g1	no|up	no|up	yes|up	no|down	no|up	no|down
TRINITY_DN3806_c0_g1	yes|up	no|up	yes|up	yes|down	yes|down	yes|up
TRINITY_DN825_c3_g2	yes|down	no|down	no|down	yes|up	no|up	no|down
TRINITY_DN36549_c0_g4	no|up	no|down	yes|up	yes|down	no|down	no|down
TRINITY_DN7269_c0_g1	yes|up	yes|down	yes|up	yes|down	yes|down	no|up
TRINITY_DN23585_c0_g1	no|up	yes|up	no|down	yes|up	no|up	no|up
TRINITY_DN16441_c0_g1	no|down	no|up	no|down	yes|up	no|up	no|down
TRINITY_DN24703_c0_g1	yes|up	yes|down	yes|up	yes|down	yes|down	yes|up
TRINITY_DN22171_c0_g2	no|down	no|up	no|down	yes|up	no|up	no|down
TRINITY_DN54266_c1_g4	no|up	no|up	yes|up	no|down	yes|up	yes|down
TRINITY_DN5267_c1_g1	yes|down	no|down	yes|down	yes|up	no|down	no|down
TRINITY_DN15588_c0_g1	yes|up	no|up	no|up	yes|down	no|down	no|up
TRINITY_DN21540_c0_g1	no|no change	no|no change	yes|down	no|no change	yes|down	yes|up
TRINITY_DN27137_c0_g1	no|down	no|up	no|down	yes|up	no|up	no|up
TRINITY_DN61704_c0_g6	yes|up	no|down	yes|up	yes|down	no|down	no|down
TRINITY_DN5288_c0_g1	yes|up	no|up	yes|up	no|down	no|up	no|down
TRINITY_DN58611_c0_g1	yes|up	no|up	no|up	no|down	no|up	no|up
TRINITY_DN23701_c0_g1	no|down	no|up	no|up	no|up	yes|up	no|down
TRINITY_DN3593_c0_g1	no|down	no|up	no|up	yes|up	yes|up	no|down
TRINITY_DN27124_c0_g5	no|down	no|up	no|up	no|up	yes|up	no|down
TRINITY_DN81178_c0_g1	no|down	no|up	yes|down	yes|up	no|up	no|up
TRINITY_DN53316_c0_g1	no|up	no|down	no|up	yes|down	no|down	no|down
TRINITY_DN2095_c0_g1	yes|up	yes|down	yes|up	yes|down	yes|down	yes|up
TRINITY_DN15549_c0_g2	yes|up	no|down	no|up	yes|down	no|down	no|up
TRINITY_DN13409_c0_g1	no|up	yes|down	no|up	yes|down	no|down	no|down
TRINITY_DN31592_c0_g3	yes|up	no|down	no|up	yes|down	no|down	no|up
TRINITY_DN5240_c0_g1	yes|down	no|up	no|down	yes|up	no|up	no|down
TRINITY_DN11600_c0_g1	no|down	no|up	no|down	yes|up	no|up	no|down
TRINITY_DN84484_c0_g1	no|up	no|down	no|up	yes|down	no|down	no|down
TRINITY_DN46_c0_g2	yes|up	yes|down	no|up	yes|down	yes|down	no|up
TRINITY_DN46_c0_g1	no|down	no|down	no|down	no|down	yes|down	no|up
TRINITY_DN40207_c0_g3	yes|up	no|up	no|up	no|down	yes|down	yes|up
TRINITY_DN25902_c2_g1	no|up	no|down	no|up	yes|down	yes|down	no|up
TRINITY_DN44330_c0_g2	yes|up	no|down	no|up	yes|down	no|down	no|up
TRINITY_DN10330_c0_g1	no|up	yes|up	no|up	no|up	yes|up	no|up
TRINITY_DN11257_c1_g1	no|down	yes|up	yes|down	yes|up	no|up	no|up
TRINITY_DN12171_c0_g1	yes|up	no|up	no|up	no|down	no|up	no|up
TRINITY_DN7602_c0_g1	no|down	no|down	no|down	no|down	yes|down	no|up
TRINITY_DN3315_c0_g1	yes|up	yes|up	no|down	no|up	no|up	yes|up
TRINITY_DN24307_c0_g1	yes|down	no|up	no|down	yes|up	yes|up	no|down
TRINITY_DN14870_c0_g2	no|down	no|up	no|down	yes|up	no|up	no|down
TRINITY_DN14870_c0_g1	no|up	yes|up	no|down	no|up	no|up	no|up
TRINITY_DN5399_c0_g2	no|down	no|up	no|down	yes|up	no|up	no|down
TRINITY_DN2033_c1_g2	yes|down	yes|down	yes|down	no|down	yes|down	yes|down
TRINITY_DN13553_c0_g1	no|up	no|down	no|up	yes|down	yes|down	no|up
TRINITY_DN79139_c0_g1	yes|down	no|down	no|down	no|up	no|down	no|down
TRINITY_DN26170_c0_g1	yes|down	no|down	yes|down	yes|up	no|down	no|down
TRINITY_DN497_c6_g1	no|up	no|down	no|up	yes|down	no|down	no|down
TRINITY_DN5616_c0_g1	yes|down	no|up	yes|down	yes|up	no|up	no|up
TRINITY_DN4098_c0_g1	yes|down	no|down	yes|down	yes|up	no|down	no|down
TRINITY_DN17638_c0_g1	yes|down	no|down	no|down	no|up	no|up	yes|down
TRINITY_DN67591_c0_g1	no|down	no|down	no|down	no|down	yes|down	no|up
TRINITY_DN1034_c0_g1	yes|up	yes|down	yes|up	yes|down	yes|down	no|up
TRINITY_DN6611_c0_g1	yes|down	no|up	yes|down	yes|up	no|up	no|down
TRINITY_DN8528_c0_g1	no|up	no|down	no|up	yes|down	no|down	no|down
TRINITY_DN1626_c0_g1	no|down	yes|up	no|no change	yes|up	yes|up	no|down
TRINITY_DN51676_c0_g1	no|no change	yes|up	no|down	yes|up	no|up	no|up
TRINITY_DN51676_c0_g2	no|up	no|up	no|down	no|up	no|down	yes|up
TRINITY_DN14556_c0_g1	no|down	no|up	no|down	yes|up	no|up	no|up
TRINITY_DN21648_c0_g1	yes|up	no|up	no|up	yes|down	no|down	no|up
TRINITY_DN10865_c0_g1	yes|up	no|down	yes|up	yes|down	no|down	no|up
TRINITY_DN7962_c1_g1	yes|down	no|down	yes|down	yes|up	no|down	no|down
TRINITY_DN72182_c0_g1	yes|down	no|up	yes|down	yes|up	no|up	no|down
TRINITY_DN34745_c0_g2	yes|down	no|down	no|down	no|up	no|up	no|down
TRINITY_DN440_c0_g5	no|up	no|up	no|up	no|up	yes|up	no|down
TRINITY_DN440_c0_g4	no|down	no|up	no|up	no|up	yes|up	no|down
TRINITY_DN440_c0_g6	yes|down	no|up	yes|down	yes|up	no|up	no|up
TRINITY_DN440_c0_g2	no|up	no|up	no|up	no|up	yes|up	no|down
TRINITY_DN656_c0_g2	no|down	yes|up	no|down	yes|up	yes|up	no|up
TRINITY_DN656_c0_g4	yes|up	no|down	no|up	yes|down	no|down	no|up
TRINITY_DN14979_c0_g2	no|down	no|up	no|down	yes|up	no|up	no|down
TRINITY_DN14979_c0_g1	no|down	no|up	no|down	yes|up	yes|up	no|down
TRINITY_DN48010_c1_g1	no|down	no|up	no|down	yes|up	no|up	no|down
TRINITY_DN15633_c0_g1	yes|up	no|up	no|up	no|down	no|down	no|up
TRINITY_DN12604_c0_g1	yes|up	no|down	yes|up	yes|down	no|down	no|up
TRINITY_DN66181_c0_g1	yes|up	no|no change	no|up	yes|down	no|down	no|up
TRINITY_DN4626_c0_g1	no|down	no|down	yes|down	no|up	no|down	no|up
TRINITY_DN1049_c0_g1	yes|up	yes|down	no|up	yes|down	yes|down	yes|up
TRINITY_DN41529_c0_g1	yes|up	no|up	no|up	no|down	no|up	no|up
TRINITY_DN35536_c0_g1	no|down	no|up	no|down	yes|up	no|up	no|down
TRINITY_DN26832_c1_g1	no|up	no|down	no|up	yes|down	no|down	no|up
TRINITY_DN27587_c0_g1	no|down	yes|up	yes|down	yes|up	no|up	no|up
TRINITY_DN36564_c0_g1	yes|up	no|down	no|up	yes|down	no|down	no|up
TRINITY_DN63381_c0_g1	no|up	no|up	no|up	no|up	yes|up	no|down
TRINITY_DN22245_c1_g2	no|up	no|down	no|up	yes|down	no|down	no|down
TRINITY_DN27535_c0_g1	no|down	no|up	no|down	yes|up	no|up	no|down
TRINITY_DN61478_c0_g2	no|down	no|up	no|up	yes|up	yes|up	no|down
TRINITY_DN23328_c0_g1	yes|up	no|down	yes|up	yes|down	no|down	no|up
TRINITY_DN7180_c0_g1	no|down	no|up	no|down	yes|up	no|up	no|down
TRINITY_DN20783_c0_g1	no|down	no|up	no|down	yes|up	no|up	no|down
TRINITY_DN21602_c0_g1	no|down	no|up	no|down	yes|up	yes|up	no|down
TRINITY_DN29220_c0_g1	yes|down	no|down	yes|down	yes|up	no|up	no|down
TRINITY_DN18555_c0_g1	no|down	no|up	no|down	yes|up	no|up	no|down
TRINITY_DN20566_c0_g1	no|up	no|up	yes|up	no|down	no|up	no|down
TRINITY_DN14848_c0_g1	no|down	no|up	no|down	yes|up	yes|up	no|down
TRINITY_DN3234_c0_g1	yes|down	no|up	no|down	yes|up	no|up	no|down
TRINITY_DN46994_c0_g1	yes|up	no|up	no|up	no|down	no|down	no|up
TRINITY_DN83064_c0_g1	no|down	yes|up	no|no change	yes|up	yes|up	no|down
TRINITY_DN4021_c0_g3	no|down	no|up	no|down	yes|up	no|up	no|down
TRINITY_DN7874_c0_g3	no|up	yes|down	no|up	yes|down	yes|down	no|up
TRINITY_DN7874_c0_g4	no|up	yes|up	no|up	no|up	yes|up	yes|up
TRINITY_DN14677_c0_g1	yes|up	yes|up	no|up	yes|down	no|down	yes|up
TRINITY_DN17968_c0_g1	no|down	no|down	yes|down	no|down	yes|down	no|up
TRINITY_DN8246_c0_g2	yes|down	no|up	yes|down	yes|up	no|up	no|down
TRINITY_DN8246_c0_g1	yes|down	no|down	no|down	no|up	no|down	no|down
TRINITY_DN10800_c0_g2	no|up	no|down	no|up	yes|down	no|down	no|up
TRINITY_DN60663_c0_g2	yes|down	no|up	yes|down	yes|up	no|up	no|down
TRINITY_DN86276_c0_g1	no|down	no|up	no|no change	yes|up	yes|up	no|down
TRINITY_DN14400_c0_g1	no|down	yes|up	no|down	yes|up	yes|up	no|down
TRINITY_DN4137_c0_g1	yes|down	no|up	no|down	yes|up	yes|up	no|down
TRINITY_DN16854_c0_g2	yes|up	no|down	no|up	yes|down	no|down	no|up
TRINITY_DN11266_c0_g1	yes|up	yes|up	yes|up	no|down	yes|up	no|down
TRINITY_DN5925_c0_g1	yes|up	yes|down	yes|up	yes|down	yes|down	no|up
TRINITY_DN4176_c0_g1	yes|up	no|up	no|up	no|down	no|down	yes|up
TRINITY_DN2072_c0_g1	yes|up	no|down	yes|up	yes|down	no|down	no|up
TRINITY_DN34321_c0_g1	no|up	yes|down	yes|up	yes|down	no|down	yes|down
TRINITY_DN182_c2_g1	no|down	no|up	no|down	yes|up	no|up	no|up
TRINITY_DN26667_c0_g2	no|down	yes|down	no|down	yes|down	yes|down	no|down
TRINITY_DN31275_c1_g2	no|up	no|down	no|up	yes|down	no|down	no|up
TRINITY_DN851_c0_g1	yes|down	no|up	no|down	yes|up	no|up	no|down
TRINITY_DN10776_c1_g2	no|up	no|down	no|up	yes|down	no|down	no|down
TRINITY_DN60918_c0_g2	yes|down	yes|down	yes|down	no|down	yes|down	no|down
TRINITY_DN44968_c0_g1	no|down	no|up	yes|down	yes|up	no|up	yes|up
TRINITY_DN28123_c0_g1	yes|down	no|up	yes|down	yes|up	no|down	no|up
TRINITY_DN16388_c0_g1	yes|up	no|down	yes|up	yes|down	no|down	no|up
TRINITY_DN33092_c0_g1	yes|up	yes|down	yes|up	yes|down	yes|down	yes|up
TRINITY_DN21554_c0_g1	yes|down	no|down	no|down	yes|up	no|up	no|down
TRINITY_DN9894_c0_g1	yes|up	no|down	no|up	yes|down	no|down	no|up
TRINITY_DN25385_c0_g1	no|up	no|down	no|up	yes|down	no|down	no|up
TRINITY_DN4856_c0_g2	yes|up	no|down	yes|up	yes|down	no|down	no|up
TRINITY_DN4856_c0_g1	no|up	no|down	no|up	yes|down	no|down	no|down
TRINITY_DN510_c0_g1	yes|up	no|up	no|up	yes|down	no|down	no|up
TRINITY_DN26747_c0_g1	yes|up	no|down	no|up	yes|down	no|down	no|up
TRINITY_DN33537_c0_g2	no|down	no|up	no|down	yes|up	no|up	no|up
TRINITY_DN37663_c0_g4	no|up	no|down	no|up	yes|down	no|down	no|up
TRINITY_DN53298_c0_g1	yes|up	yes|down	no|up	yes|down	yes|down	yes|up
TRINITY_DN25359_c0_g1	no|up	no|down	no|up	yes|down	no|down	no|up
TRINITY_DN30039_c0_g2	no|up	no|down	no|up	yes|down	no|down	no|down
TRINITY_DN26570_c0_g2	yes|up	no|down	no|up	yes|down	no|down	no|up
TRINITY_DN24466_c0_g1	no|down	no|up	no|down	yes|up	no|up	no|down
TRINITY_DN2739_c0_g2	yes|up	no|up	no|up	no|down	no|down	no|up
TRINITY_DN57137_c0_g1	no|up	no|down	no|down	no|down	yes|down	no|up
TRINITY_DN20013_c0_g1	yes|down	no|up	no|down	yes|up	no|up	no|down
TRINITY_DN39964_c0_g2	no|down	no|up	no|down	yes|up	no|up	no|down
TRINITY_DN11234_c0_g1	yes|up	no|no change	yes|up	yes|down	no|down	no|up
TRINITY_DN5874_c1_g2	no|down	no|up	yes|down	no|up	no|down	no|up
TRINITY_DN5874_c1_g1	no|down	no|up	no|down	yes|up	no|up	no|down
TRINITY_DN68295_c0_g2	no|up	no|down	no|up	yes|down	no|down	no|down
TRINITY_DN72006_c0_g1	no|up	no|up	no|down	no|down	yes|down	yes|up
TRINITY_DN30783_c0_g1	yes|up	no|up	yes|up	no|down	no|up	no|no change
TRINITY_DN5951_c0_g1	yes|down	no|down	yes|down	yes|up	no|up	no|down
TRINITY_DN30017_c0_g1	no|up	no|down	no|down	no|down	yes|down	no|up
TRINITY_DN30017_c0_g2	no|up	no|no change	no|down	no|down	yes|down	yes|up
TRINITY_DN635_c1_g1	yes|down	no|up	yes|down	yes|up	no|up	no|down
TRINITY_DN66340_c0_g1	yes|up	no|up	no|up	no|down	no|up	no|up
TRINITY_DN5511_c0_g1	yes|down	yes|down	no|down	no|up	no|down	no|down
TRINITY_DN1998_c2_g1	no|down	no|up	no|down	yes|up	no|up	no|down
TRINITY_DN1998_c2_g2	yes|down	no|up	yes|down	yes|up	yes|up	no|down
TRINITY_DN18520_c0_g1	yes|up	no|up	no|up	yes|down	no|down	no|up
TRINITY_DN84133_c0_g1	no|down	no|down	no|down	no|no change	yes|down	no|up
TRINITY_DN16271_c0_g1	no|down	no|up	yes|down	no|up	no|down	no|up
TRINITY_DN66170_c0_g1	no|down	no|up	no|up	no|up	yes|up	no|down
TRINITY_DN4947_c0_g1	no|up	no|down	no|down	yes|down	yes|down	no|up
TRINITY_DN7608_c0_g1	no|down	no|up	no|down	yes|up	no|up	no|down
TRINITY_DN14061_c0_g2	no|down	no|down	yes|down	no|up	yes|down	no|up
TRINITY_DN20150_c0_g1	no|down	no|up	no|down	yes|up	no|up	no|down
TRINITY_DN66573_c0_g1	no|up	yes|up	no|up	yes|up	yes|up	no|down
TRINITY_DN1414_c0_g1	no|down	yes|up	no|down	yes|up	no|up	no|up
TRINITY_DN20708_c0_g1	yes|down	yes|up	yes|down	yes|up	yes|up	no|up
TRINITY_DN19261_c0_g1	yes|down	no|up	no|down	yes|up	no|up	no|down
TRINITY_DN2183_c0_g1	yes|up	no|up	no|up	yes|down	no|down	no|up
TRINITY_DN1389_c1_g1	yes|up	no|up	yes|up	yes|down	yes|up	no|down
TRINITY_DN13731_c0_g1	yes|up	no|down	yes|up	yes|down	no|down	no|down
TRINITY_DN43454_c1_g1	yes|up	no|up	no|down	no|down	no|down	no|up
TRINITY_DN64559_c1_g1	no|up	yes|up	no|up	yes|up	yes|up	no|up
TRINITY_DN19673_c0_g1	no|up	no|down	no|up	yes|down	no|down	no|up
TRINITY_DN33506_c0_g2	no|down	no|down	no|up	no|up	no|up	yes|down
TRINITY_DN4154_c0_g2	yes|down	no|up	no|down	yes|up	no|up	no|down
TRINITY_DN1527_c0_g1	yes|down	no|down	yes|down	yes|up	no|down	no|up
TRINITY_DN6094_c0_g1	yes|down	no|up	no|down	yes|up	no|up	no|down
TRINITY_DN57340_c0_g3	no|down	no|down	no|up	no|down	no|up	yes|down
TRINITY_DN8979_c0_g1	no|down	no|up	no|down	yes|up	no|up	no|down
TRINITY_DN8049_c0_g1	yes|down	no|up	no|down	yes|up	yes|up	no|down
TRINITY_DN15391_c0_g1	yes|up	no|up	no|up	yes|down	no|down	no|up
TRINITY_DN11726_c0_g1	yes|down	no|up	yes|down	yes|up	no|up	no|up
TRINITY_DN28104_c0_g1	no|up	no|down	no|up	yes|down	no|down	no|down
TRINITY_DN28104_c0_g2	yes|up	no|down	no|up	yes|down	no|down	no|up
TRINITY_DN5039_c0_g1	yes|down	no|up	no|down	yes|up	no|up	no|down
TRINITY_DN27008_c0_g1	yes|down	no|down	no|down	yes|up	no|up	yes|down
TRINITY_DN87780_c0_g1	no|no change	yes|up	no|no change	yes|up	yes|up	no|no change
TRINITY_DN411_c0_g1	yes|up	no|up	no|up	no|down	no|down	no|up
TRINITY_DN49903_c0_g2	yes|down	no|up	yes|down	yes|up	no|up	no|down
TRINITY_DN49903_c0_g5	yes|up	no|up	no|up	yes|down	no|down	no|up
TRINITY_DN66142_c0_g2	no|no change	no|up	yes|down	no|up	yes|down	yes|up
TRINITY_DN56889_c0_g1	yes|down	no|up	yes|down	yes|up	no|down	no|up
TRINITY_DN5232_c0_g1	yes|up	yes|down	no|up	yes|down	yes|down	no|up
TRINITY_DN49780_c0_g3	yes|down	no|down	no|down	yes|up	no|up	no|down
TRINITY_DN17085_c0_g1	yes|down	no|up	no|down	yes|up	no|up	no|down
TRINITY_DN9384_c0_g1	yes|up	no|down	no|up	yes|down	no|down	no|up
TRINITY_DN8906_c0_g2	yes|up	no|down	no|up	yes|down	no|down	no|up
TRINITY_DN77030_c0_g3	no|up	yes|up	no|down	no|up	no|up	no|up
TRINITY_DN47616_c0_g2	no|down	no|up	no|down	yes|up	no|up	no|up
TRINITY_DN23253_c0_g1	no|up	no|down	no|down	yes|down	yes|down	no|up
TRINITY_DN2293_c0_g2	yes|up	no|down	no|up	yes|down	no|down	no|up
TRINITY_DN2293_c0_g1	no|up	no|down	no|up	yes|down	no|down	no|down
TRINITY_DN8394_c0_g2	no|down	no|up	no|up	no|up	yes|up	no|down
TRINITY_DN13287_c0_g1	no|up	no|down	yes|up	yes|down	no|down	no|down
TRINITY_DN6508_c1_g1	no|up	no|down	no|up	yes|down	no|down	no|up
TRINITY_DN10752_c0_g1	yes|up	no|up	yes|up	yes|down	no|down	no|up
TRINITY_DN10752_c0_g2	yes|up	no|down	no|up	yes|down	yes|down	no|up
TRINITY_DN31698_c0_g1	no|down	no|down	yes|down	no|up	no|down	no|up
TRINITY_DN10056_c0_g1	no|up	yes|down	no|up	yes|down	no|down	no|down
TRINITY_DN1562_c0_g1	yes|down	no|up	yes|down	yes|up	no|up	no|up
TRINITY_DN2830_c0_g2	yes|down	no|up	no|down	yes|up	no|up	no|down
TRINITY_DN50820_c0_g1	yes|down	no|up	no|down	yes|up	no|up	no|down
TRINITY_DN5640_c0_g1	yes|up	no|down	yes|up	yes|down	no|down	no|up
TRINITY_DN19898_c0_g2	yes|up	no|down	no|up	no|down	no|up	no|down
TRINITY_DN11446_c0_g2	no|up	no|down	no|up	yes|down	no|down	no|up
TRINITY_DN1218_c0_g1	no|down	no|up	no|down	yes|up	no|up	no|down
TRINITY_DN16193_c0_g1	no|up	no|up	no|up	no|up	yes|up	no|down
TRINITY_DN19891_c0_g1	yes|up	no|down	no|up	yes|down	no|down	no|up
TRINITY_DN20120_c0_g1	no|up	yes|up	no|down	yes|up	yes|up	no|up
TRINITY_DN3268_c0_g1	yes|down	no|down	yes|down	no|up	no|down	no|down
TRINITY_DN41822_c0_g1	yes|down	no|down	no|down	no|up	no|down	no|down
TRINITY_DN8264_c0_g2	no|up	no|down	no|up	yes|down	yes|down	no|up
TRINITY_DN5713_c0_g1	no|down	no|up	no|down	yes|up	no|up	no|down
TRINITY_DN2614_c2_g1	yes|up	yes|up	no|up	no|down	no|up	yes|up
TRINITY_DN59199_c0_g1	yes|up	yes|up	no|down	no|down	no|down	yes|up
TRINITY_DN10698_c0_g1	no|down	no|up	no|down	yes|up	no|up	no|down
TRINITY_DN5881_c0_g1	no|down	yes|down	no|down	yes|down	yes|down	no|down
TRINITY_DN7752_c0_g1	no|down	no|up	no|down	yes|up	no|up	no|down
TRINITY_DN3757_c1_g1	no|up	yes|down	no|up	yes|down	yes|down	no|up
TRINITY_DN1991_c0_g1	yes|down	no|up	no|down	yes|up	no|up	no|down
TRINITY_DN80570_c0_g1	no|up	yes|up	no|up	yes|up	yes|up	no|down
TRINITY_DN2041_c0_g1	yes|up	no|down	no|up	yes|down	no|down	no|up
TRINITY_DN74918_c0_g5	no|up	no|up	yes|up	no|down	no|up	no|down
TRINITY_DN22929_c0_g1	yes|up	no|down	no|up	yes|down	no|down	no|up
TRINITY_DN19800_c0_g1	no|down	yes|up	yes|down	yes|up	yes|up	no|up
TRINITY_DN7924_c0_g1	no|down	no|up	no|down	yes|up	no|up	no|down
TRINITY_DN13125_c0_g2	no|up	yes|up	no|down	yes|up	yes|up	no|up
TRINITY_DN80629_c1_g1	yes|up	no|up	no|up	yes|down	no|down	no|up
TRINITY_DN37569_c0_g2	no|up	no|down	no|up	yes|down	no|down	no|down
TRINITY_DN10373_c0_g1	yes|up	no|up	no|up	yes|down	no|down	no|up
TRINITY_DN35219_c0_g2	no|down	no|up	no|no change	no|up	yes|up	no|down
TRINITY_DN41351_c1_g1	no|no change	yes|up	no|no change	yes|up	yes|up	no|no change
TRINITY_DN41265_c0_g1	no|up	no|down	no|down	yes|down	yes|down	no|up
TRINITY_DN52851_c0_g4	no|no change	yes|up	no|no change	yes|up	yes|up	no|no change
TRINITY_DN52851_c0_g5	no|no change	yes|up	no|no change	yes|up	yes|up	no|no change
TRINITY_DN52851_c0_g1	no|no change	yes|up	no|no change	yes|up	yes|up	no|no change
TRINITY_DN43679_c0_g2	no|no change	yes|up	yes|down	yes|up	no|down	yes|up
TRINITY_DN8686_c0_g3	yes|up	no|down	no|down	yes|down	yes|down	yes|up
TRINITY_DN26381_c0_g1	no|down	no|up	no|down	yes|up	no|up	no|up
TRINITY_DN64571_c0_g1	no|down	no|up	yes|down	yes|up	yes|up	no|down
TRINITY_DN19972_c0_g1	no|up	no|down	no|up	yes|down	yes|down	no|up
TRINITY_DN24245_c0_g1	no|down	yes|up	no|down	yes|up	no|up	no|up
TRINITY_DN10267_c0_g1	yes|down	no|down	yes|down	yes|up	no|up	no|down
TRINITY_DN14994_c0_g5	no|down	no|up	no|down	yes|up	yes|up	no|down
TRINITY_DN26136_c0_g1	no|up	no|down	no|down	yes|down	yes|down	yes|up
TRINITY_DN7396_c0_g1	yes|down	no|down	yes|down	yes|up	no|down	no|down
TRINITY_DN5972_c4_g1	no|down	no|up	no|down	yes|up	no|up	no|down
TRINITY_DN20210_c0_g1	no|up	yes|down	no|up	yes|down	yes|down	no|up
TRINITY_DN11023_c0_g1	yes|up	no|up	no|up	yes|down	no|down	no|up
TRINITY_DN73774_c0_g1	yes|up	no|no change	yes|up	yes|down	no|no change	no|no change
TRINITY_DN4456_c0_g1	yes|down	no|down	no|down	no|up	no|down	no|down
TRINITY_DN21068_c0_g1	yes|up	no|down	no|up	yes|down	no|down	no|up
TRINITY_DN70616_c0_g1	yes|down	no|down	no|down	no|up	no|up	no|down
TRINITY_DN1187_c1_g1	yes|down	no|up	no|down	yes|up	no|up	no|down
TRINITY_DN2799_c0_g1	no|up	no|down	no|up	yes|down	no|down	no|up
TRINITY_DN26195_c1_g1	no|down	no|up	yes|down	yes|up	no|down	no|up
TRINITY_DN43759_c0_g1	no|up	no|down	no|up	yes|down	no|down	no|up
TRINITY_DN8037_c0_g1	yes|down	no|up	no|down	yes|up	no|up	no|down
TRINITY_DN13305_c0_g1	yes|up	no|down	yes|up	yes|down	yes|down	no|up
TRINITY_DN18658_c0_g2	no|down	no|up	no|down	yes|up	no|up	no|up
TRINITY_DN32205_c0_g1	yes|up	no|up	no|up	no|down	no|down	no|up
TRINITY_DN4510_c0_g1	yes|down	yes|up	yes|down	yes|up	yes|up	no|down
TRINITY_DN11459_c0_g1	no|down	no|up	no|down	yes|up	no|up	no|down
TRINITY_DN32934_c0_g1	no|up	no|down	no|up	yes|down	yes|down	no|up
TRINITY_DN1145_c0_g1	yes|up	no|down	yes|up	yes|down	no|down	no|up
TRINITY_DN3213_c0_g2	no|down	no|down	yes|down	no|down	yes|down	yes|up
TRINITY_DN70773_c1_g1	no|up	no|down	no|up	yes|down	no|down	no|up
TRINITY_DN29930_c0_g3	yes|up	no|up	no|up	no|down	no|down	yes|up
TRINITY_DN827_c0_g2	yes|down	no|down	no|down	no|up	no|down	no|down
TRINITY_DN68361_c1_g1	no|up	no|down	no|up	yes|down	no|down	no|down
TRINITY_DN30488_c0_g1	no|down	no|up	no|down	yes|up	no|up	no|down
TRINITY_DN81540_c0_g1	no|down	yes|up	yes|down	yes|up	no|up	yes|up
TRINITY_DN44618_c0_g1	no|down	yes|down	no|up	no|down	no|down	no|down
TRINITY_DN17533_c0_g1	yes|down	no|down	yes|down	yes|up	no|down	no|down
TRINITY_DN22784_c0_g1	yes|down	yes|down	yes|down	no|up	yes|down	no|up
TRINITY_DN6023_c0_g1	no|up	no|down	no|up	yes|down	yes|down	no|up
TRINITY_DN121_c1_g1	yes|up	yes|down	no|up	yes|down	yes|down	yes|up
TRINITY_DN10052_c0_g1	yes|up	yes|down	no|up	yes|down	yes|down	no|up
TRINITY_DN34191_c0_g1	no|down	no|down	yes|down	no|down	yes|down	no|up
TRINITY_DN25171_c0_g1	no|down	no|up	no|down	yes|up	no|up	no|down
TRINITY_DN62241_c0_g3	yes|up	no|down	no|up	yes|down	no|down	no|up
TRINITY_DN37352_c1_g1	no|up	no|down	no|up	yes|down	no|down	no|up
TRINITY_DN6862_c1_g1	no|up	no|down	no|down	no|down	yes|down	no|up
TRINITY_DN34982_c0_g1	no|down	yes|up	no|down	yes|up	yes|up	no|up
TRINITY_DN1685_c0_g2	no|down	no|up	no|down	yes|up	no|up	no|down
TRINITY_DN1952_c0_g1	yes|down	yes|down	yes|down	no|up	yes|down	no|down
TRINITY_DN16145_c0_g1	yes|up	no|down	yes|up	yes|down	no|down	no|up
TRINITY_DN81921_c0_g1	yes|up	no|up	yes|up	yes|down	no|down	yes|up
TRINITY_DN2878_c0_g1	no|up	no|down	no|up	yes|down	no|down	no|up
TRINITY_DN12860_c0_g1	no|down	no|up	no|up	no|up	yes|up	no|down
TRINITY_DN14398_c0_g1	no|down	yes|down	no|down	no|down	yes|down	no|up
TRINITY_DN37966_c0_g1	no|down	no|up	no|down	yes|up	yes|up	no|down
TRINITY_DN26740_c0_g1	no|up	yes|up	no|up	no|up	no|up	no|up
TRINITY_DN8131_c0_g1	no|up	yes|down	no|up	yes|down	yes|down	no|up
TRINITY_DN82928_c0_g1	no|down	no|up	no|down	yes|up	no|up	no|down
TRINITY_DN36197_c1_g1	no|down	yes|up	no|no change	yes|up	yes|up	no|down
TRINITY_DN4179_c0_g1	yes|down	no|down	no|down	no|up	no|up	no|down
TRINITY_DN5633_c0_g1	yes|up	no|down	no|up	yes|down	yes|down	no|up
TRINITY_DN33063_c0_g2	no|up	yes|down	yes|up	yes|down	no|down	no|down
TRINITY_DN4657_c1_g2	yes|down	no|up	yes|down	yes|up	no|down	no|up
TRINITY_DN79037_c0_g1	no|down	no|up	no|up	yes|up	yes|up	no|down
TRINITY_DN10032_c2_g1	yes|up	no|up	no|up	no|down	no|up	no|up
TRINITY_DN17591_c0_g1	no|down	no|up	no|down	yes|up	no|up	no|down
TRINITY_DN15094_c1_g1	no|down	no|up	no|down	yes|up	no|up	no|down
TRINITY_DN73111_c0_g2	no|up	no|down	no|up	yes|down	no|down	no|up
TRINITY_DN25728_c0_g1	yes|up	no|down	yes|up	yes|down	yes|down	no|up
TRINITY_DN4735_c2_g1	yes|down	no|up	yes|down	yes|up	no|down	no|up
TRINITY_DN8438_c0_g2	yes|down	no|up	no|down	yes|up	no|up	no|down
TRINITY_DN21471_c0_g1	yes|up	no|up	yes|up	yes|down	no|down	no|up
TRINITY_DN43289_c0_g2	yes|up	no|down	yes|up	yes|down	no|down	no|up
TRINITY_DN266_c0_g2	yes|up	no|down	yes|up	yes|down	no|down	no|up
TRINITY_DN266_c0_g1	yes|up	no|down	no|up	yes|down	no|down	no|up
TRINITY_DN18701_c0_g1	yes|up	no|down	yes|up	yes|down	yes|down	no|up
TRINITY_DN12603_c0_g1	yes|down	no|down	yes|down	no|up	no|down	no|up
TRINITY_DN56044_c0_g2	yes|up	no|up	no|up	yes|down	no|down	no|up
TRINITY_DN62077_c0_g1	yes|up	no|up	no|up	yes|down	no|down	no|up
TRINITY_DN13063_c2_g1	yes|down	no|up	no|down	yes|up	no|up	no|down
TRINITY_DN875_c0_g3	yes|down	no|up	no|down	yes|up	yes|up	no|down
TRINITY_DN3382_c0_g1	no|up	no|up	no|down	no|down	yes|down	yes|up
TRINITY_DN70534_c0_g1	yes|up	no|down	yes|up	yes|down	no|down	no|down
TRINITY_DN24637_c0_g3	no|up	no|down	yes|up	yes|down	no|down	no|down
TRINITY_DN7390_c0_g1	yes|up	no|up	no|up	yes|down	yes|down	yes|up
TRINITY_DN19556_c0_g1	yes|down	no|up	no|down	no|up	no|up	no|down
TRINITY_DN11769_c0_g3	no|down	yes|up	no|down	yes|up	yes|up	no|down
TRINITY_DN61343_c0_g2	no|down	no|up	no|no change	yes|up	yes|up	no|down
TRINITY_DN2089_c0_g1	yes|down	yes|down	no|down	no|up	no|down	no|down
TRINITY_DN14039_c0_g1	no|down	no|down	yes|down	yes|up	no|down	no|down
TRINITY_DN6768_c0_g1	no|down	no|up	no|down	yes|up	no|up	no|down
TRINITY_DN16915_c0_g2	no|down	no|up	no|down	yes|up	yes|up	no|down
TRINITY_DN9268_c0_g3	yes|up	no|down	yes|up	yes|down	yes|down	no|up
TRINITY_DN32092_c0_g2	no|up	no|down	no|up	yes|down	no|down	no|up
TRINITY_DN2256_c8_g1	yes|up	no|down	no|up	yes|down	yes|down	no|up
TRINITY_DN41891_c0_g2	no|up	no|down	no|up	yes|down	no|down	no|up
TRINITY_DN6348_c0_g2	no|down	no|up	no|down	yes|up	no|up	no|up
TRINITY_DN10694_c0_g1	no|down	yes|up	no|down	yes|up	yes|up	no|up
TRINITY_DN517_c0_g1	no|down	yes|up	no|down	yes|up	yes|up	no|down
TRINITY_DN517_c0_g3	yes|down	no|down	no|down	yes|up	no|up	no|down
TRINITY_DN68380_c0_g1	yes|down	no|up	no|down	yes|up	no|up	no|down
TRINITY_DN18384_c0_g1	no|down	no|up	no|up	no|up	yes|up	no|down
TRINITY_DN18480_c0_g1	no|up	no|down	no|up	yes|down	no|down	no|up
TRINITY_DN43544_c0_g2	yes|up	no|up	no|up	no|down	no|down	no|up
TRINITY_DN13475_c0_g3	no|down	no|up	no|down	yes|up	no|up	no|down
TRINITY_DN4386_c0_g1	no|up	no|down	no|up	yes|down	yes|down	no|up
TRINITY_DN11823_c0_g1	no|up	no|down	no|up	yes|down	yes|down	no|down
TRINITY_DN70244_c1_g2	no|down	yes|down	no|down	no|down	no|down	no|down
TRINITY_DN6563_c1_g1	no|down	no|up	no|down	yes|up	no|up	no|down
TRINITY_DN14640_c0_g1	yes|down	no|up	no|down	yes|up	no|up	no|down
TRINITY_DN26362_c1_g1	no|down	no|up	no|down	yes|up	no|up	no|up
TRINITY_DN33028_c0_g1	yes|down	no|up	no|down	yes|up	yes|up	no|down
TRINITY_DN87375_c0_g1	yes|down	yes|down	no|no change	no|no change	no|no change	yes|down
TRINITY_DN27643_c0_g1	yes|down	no|up	yes|down	yes|up	no|up	no|up
TRINITY_DN10807_c0_g1	yes|down	yes|down	no|up	no|down	no|up	yes|down
TRINITY_DN70590_c0_g1	yes|down	no|down	no|down	no|up	no|up	no|down
TRINITY_DN22586_c0_g2	yes|up	no|up	yes|up	no|down	no|up	no|down
TRINITY_DN2480_c0_g2	no|down	no|up	yes|down	yes|up	no|up	no|up
TRINITY_DN2480_c0_g3	yes|down	no|up	yes|down	yes|up	no|up	no|down
TRINITY_DN9081_c1_g2	yes|up	yes|up	yes|up	no|down	yes|up	no|no change
TRINITY_DN28521_c0_g1	yes|up	no|up	yes|up	yes|down	no|up	no|up
TRINITY_DN47769_c0_g1	no|up	no|down	no|up	yes|down	no|down	no|down
TRINITY_DN5314_c0_g1	no|down	no|down	yes|down	no|up	yes|down	yes|up
TRINITY_DN55922_c0_g1	yes|up	no|down	no|up	yes|down	no|down	no|up
TRINITY_DN8105_c0_g1	yes|down	no|up	yes|down	yes|up	no|up	no|down
TRINITY_DN80367_c1_g2	no|down	no|up	yes|down	yes|up	no|up	no|up
TRINITY_DN38579_c0_g1	no|up	no|down	no|up	yes|down	yes|down	no|up
TRINITY_DN3393_c0_g1	no|up	yes|up	no|down	no|up	no|up	no|up
TRINITY_DN3393_c0_g2	no|up	no|down	yes|up	yes|down	no|down	no|down
TRINITY_DN11560_c0_g1	yes|down	no|up	no|down	yes|up	no|up	no|down
TRINITY_DN28273_c0_g1	no|down	no|down	yes|down	no|up	no|down	no|up
TRINITY_DN25964_c0_g4	yes|down	no|up	yes|down	yes|up	no|up	no|up
TRINITY_DN6323_c0_g1	no|up	no|down	no|up	yes|down	no|down	no|down
TRINITY_DN5149_c0_g3	no|up	no|down	no|up	yes|down	yes|down	no|up
TRINITY_DN7953_c0_g1	yes|up	no|up	no|up	yes|down	no|down	no|up
TRINITY_DN4769_c0_g3	no|down	yes|up	no|down	yes|up	no|up	no|up
TRINITY_DN4769_c0_g1	no|down	yes|up	no|down	yes|up	yes|up	no|down
TRINITY_DN65615_c0_g1	yes|up	no|up	yes|up	yes|down	no|down	no|up
TRINITY_DN5144_c0_g1	yes|down	no|up	yes|down	yes|up	no|up	no|down
TRINITY_DN24239_c0_g1	no|up	no|down	no|up	yes|down	no|down	no|up
TRINITY_DN1427_c0_g3	yes|down	no|up	yes|down	yes|up	no|up	no|down
TRINITY_DN1427_c0_g5	no|down	no|up	no|down	yes|up	no|up	no|down
[truncated: 18,444 more rows]
