# Supplementary material for: Transcriptome Analysis of Differentially Expressed Genes in Freshwater Pearl Mussel (Sinohyriopsis cumingii) with Four Different Shell Colors
Source: Animals (Basel). 2026 Jan 29;16(3):416. doi: 10.3390/ani16030416 (PMC12897141; doi:10.3390/ani16030416)
Supplement: Supplementary file 1 [file animals-16-00416-s001.zip › Supplementary material Table S2.xlsx]

## Sheet: Sheet1
Gene_id	NR description	GO_id	GO_term	KO_id	KO_name	Pathway_id	Pathway_definition	EggNOG_id	EggNOG_Functional Categories	Swiss-Prot_hit-name	Swiss-Prot_description	Pfam_id	Domain	Domain description
TRINITY_DN1439_c0_g1	zinc metalloproteinase-disintegrin-like BjussuMP-1 isoform X2 [Mya arenaria])	------	------	------	------	------	------	ENOG410XPKZ	S:Function unknown)	sp|Q20930|MIG17_CAEEL;	Metalloprotease mig-17 OS=Caenorhabditis elegans OX=6239 GN=mig-17 PE=1 SV=3;	PF17771;PF13688;PF01421;PF13582;PF13583;PF13574	ADAMTS_CR_2;Reprolysin_5;Reprolysin;Reprolysin_3;Reprolysin_4;Reprolysin_2	ADAMTS cysteine-rich domain 2;Metallo-peptidase family M12;Reprolysin (M12B) family zinc metalloprotease;Metallo-peptidase family M12B Reprolysin-like;Metallo-peptidase family M12B Reprolysin-like;Metallo-peptidase family M12B Reprolysin-like
TRINITY_DN46780_c0_g1	zinc finger protein 862-like [Ruditapes philippinarum])	GO:0046983	MF:protein dimerization activity;	------	------	------	------	COG5048	S:Function unknown)	sp|O60290|ZN862_HUMAN;	Zinc finger protein 862 OS=Homo sapiens OX=9606 GN=ZNF862 PE=1 SV=2;	PF05699	Dimer_Tnp_hAT	hAT family C-terminal dimerisation region
TRINITY_DN14360_c0_g2	zinc finger protein 862-like [Mizuhopecten yessoensis])	GO:0046983	MF:protein dimerization activity;	------	------	------	------	------	------	------	------	------	------	------
TRINITY_DN9189_c0_g1	zinc finger protein 862-like [Mizuhopecten yessoensis])	------	------	------	------	------	------	------	------	------	------	------	------	------
TRINITY_DN14932_c0_g1	zinc finger protein 862-like [Mizuhopecten yessoensis])	------	------	------	------	------	------	ENOG410YPNM;ENOG411201C	O:Posttranslational modification, protein turnover, chaperones);S:Function unknown)	sp|P41436|IAP_GVCPM;	Apoptosis inhibitor IAP OS=Cydia pomonella granulosis virus;	PF04937	DUF659	Protein of unknown function (DUF 659)
TRINITY_DN6048_c0_g1	zinc finger protein 862-like [Mizuhopecten yessoensis])	------	------	------	------	------	------	------	------	------	------	------	------	------
TRINITY_DN19823_c0_g2	Zinc finger MYM-type protein 6 [Holothuria leucospilota])	GO:0000278;GO:0007018;GO:0090304;GO:0005737;GO:0005874;GO:0008017;GO:0005524;GO:0003777	BP:mitotic cell cycle;BP:microtubule-based movement;BP:nucleic acid metabolic process;CC:cytoplasm;CC:microtubule;MF:microtubule binding;MF:ATP binding;MF:microtubule motor activity;	------	------	------	------	------	------	------	------	------	------	------
TRINITY_DN24418_c0_g1	zinc finger MYM-type protein 1-like [Hydra vulgaris])	GO:0090304;GO:0046983	BP:nucleic acid metabolic process;MF:protein dimerization activity;	------	------	------	------	ENOG4111EYB	S:Function unknown)	------	------	------	------	------
TRINITY_DN9022_c0_g4	zinc finger MYM-type protein 1-like [Aphis craccivora])	GO:0090304;GO:0046983	BP:nucleic acid metabolic process;MF:protein dimerization activity;	------	------	------	------	ENOG410YND3;COG5048	S:Function unknown);	------	------	------	------	------
TRINITY_DN12743_c0_g1	zinc finger BED domain-containing protein 1-like, partial [Ciona intestinalis])	GO:0006357;GO:0005634;GO:0046983;GO:0046872;GO:0003677	BP:regulation of transcription from RNA polymerase II promoter;CC:nucleus;MF:protein dimerization activity;MF:metal ion binding;MF:DNA binding;	K24637	ZBED1	------	------	ENOG410XSI7;ENOG4111T8J;ENOG4111I2W	S:Function unknown);	sp|O96006|ZBED1_HUMAN;	E3 SUMO-protein ligase ZBED1 OS=Homo sapiens OX=9606 GN=ZBED1 PE=1 SV=1;	PF02892	zf-BED	BED zinc finger
TRINITY_DN10102_c0_g1	Werner syndrome ATP-dependent helicase-like [Patiria miniata])	GO:0000724;GO:0006268;GO:0005737;GO:0005694;GO:0005634;GO:0016787;GO:0009378;GO:0003676;GO:0043138;GO:0005524	BP:double-strand break repair via homologous recombination;BP:DNA unwinding involved in DNA replication;CC:cytoplasm;CC:chromosome;CC:nucleus;MF:hydrolase activity;MF:four-way junction helicase activity;MF:nucleic acid binding;MF:3'-5' DNA helicase activity;MF:ATP binding;	K03654	recQ	map03018	RNA degradation)	COG0514	L:Replication, recombination and repair)	sp|Q19546|WRN_CAEEL;	ATP-dependent helicase wrn-1 OS=Caenorhabditis elegans OX=6239 GN=wrn-1 PE=3 SV=2;	PF00271	Helicase_C	Helicase conserved C-terminal domain
TRINITY_DN19237_c0_g1	WASH complex subunit 4-like isoform X2 [Mercenaria mercenaria])	GO:0016197;GO:0007032;GO:0071203;GO:0005768	BP:endosomal transport;BP:endosome organization;CC:WASH complex;CC:endosome;	K18465	MRT43, SWIP	map04144	Endocytosis)	ENOG410XRKB	S:Function unknown)	sp|Q2M389|WASC4_HUMAN;	WASH complex subunit 4 OS=Homo sapiens OX=9606 GN=WASHC4 PE=1 SV=2;	PF14745;PF14744;PF14746	WASH-4_N;WASH-7_mid;WASH-7_C	WASH complex subunit 4, N-terminal;WASH complex subunit 7;WASH complex subunit 7, C-terminal
TRINITY_DN17140_c0_g1	von Willebrand factor D and EGF domain-containing protein-like [Mercenaria mercenaria])	------	------	------	------	------	------	ENOG410Z37Q	S:Function unknown)	sp|Q8N2E2|VWDE_HUMAN;	von Willebrand factor D and EGF domain-containing protein OS=Homo sapiens OX=9606 GN=VWDE PE=1 SV=4;	PF00094;PF23106;PF25024	VWD;EGF_Teneurin;EGF_TEN	von Willebrand factor type D domain;Teneurin-like EGF domain;Teneurin EGF domain
TRINITY_DN759_c0_g1	von Willebrand factor D and EGF domain-containing protein-like [Mercenaria mercenaria])	GO:0007507;GO:0038092;GO:0001568;GO:0045765;GO:0009952;GO:0007368;GO:0005615;GO:0031012;GO:0005576;GO:0009986;GO:0038100;GO:0070697	BP:heart development;BP:nodal signaling pathway;BP:blood vessel development;BP:regulation of angiogenesis;BP:anterior/posterior pattern specification;BP:determination of left/right symmetry;CC:extracellular space;CC:extracellular matrix;CC:extracellular region;CC:cell surface;MF:nodal binding;MF:activin receptor binding;	------	------	------	------	ENOG410XP6K;ENOG410Z37Q	S:Function unknown);	sp|Q8N2E2|VWDE_HUMAN;	von Willebrand factor D and EGF domain-containing protein OS=Homo sapiens OX=9606 GN=VWDE PE=1 SV=4;	PF23106;PF00094	EGF_Teneurin;VWD	Teneurin-like EGF domain;von Willebrand factor type D domain
TRINITY_DN6293_c0_g1	von Willebrand factor D and EGF domain-containing protein-like [Mercenaria mercenaria])	------	------	------	------	------	------	ENOG410Z37Q	S:Function unknown)	sp|Q8N2E2|VWDE_HUMAN;	von Willebrand factor D and EGF domain-containing protein OS=Homo sapiens OX=9606 GN=VWDE PE=1 SV=4;	PF00094;PF23106;PF25024	VWD;EGF_Teneurin;EGF_TEN	von Willebrand factor type D domain;Teneurin-like EGF domain;Teneurin EGF domain
TRINITY_DN19351_c0_g1	von Willebrand factor D and EGF domain-containing protein [Lingula anatina])	GO:0001568;GO:0045765;GO:0005615;GO:0031012	BP:blood vessel development;BP:regulation of angiogenesis;CC:extracellular space;CC:extracellular matrix;	------	------	------	------	ENOG410Z37Q	S:Function unknown)	sp|Q8N2E2|VWDE_HUMAN;	von Willebrand factor D and EGF domain-containing protein OS=Homo sapiens OX=9606 GN=VWDE PE=1 SV=4;	PF00094	VWD	von Willebrand factor type D domain
TRINITY_DN13611_c0_g1	vacuolar ATPase assembly integral membrane protein VMA21-like [Mercenaria mercenaria])	GO:0070072;GO:0031410;GO:0012507;GO:0033116;GO:0005789	BP:vacuolar proton-transporting V-type ATPase complex assembly;CC:cytoplasmic vesicle;CC:ER to Golgi transport vesicle membrane;CC:endoplasmic reticulum-Golgi intermediate compartment membrane;CC:endoplasmic reticulum membrane;	K23952	VMA21	------	------	ENOG411241C	U:Intracellular trafficking, secretion, and vesicular transport)	sp|Q5ZLL0|VMA21_CHICK;	Vacuolar ATPase assembly integral membrane protein VMA21 OS=Gallus gallus OX=9031 GN=VMA21 PE=3 SV=1;	PF09446	VMA21	VMA21-like domain
TRINITY_DN26486_c0_g2	uroporphyrinogen decarboxylase-like isoform X2 [Dreissena polymorpha])	GO:0006783;GO:0006782;GO:0005829;GO:0004853	BP:heme biosynthetic process;BP:protoporphyrinogen IX biosynthetic process;CC:cytosol;MF:uroporphyrinogen decarboxylase activity;	K01599	hemE, UROD	map00860;map01240	Porphyrin metabolism);Biosynthesis of cofactors)	COG0407	H:Coenzyme transport and metabolism)	sp|Q9PTS2|DCUP_DANRE;	Uroporphyrinogen decarboxylase OS=Danio rerio OX=7955 GN=urod PE=1 SV=1;	PF01208	URO-D	Uroporphyrinogen decarboxylase (URO-D)
TRINITY_DN10470_c0_g1	uracil-DNA glycosylase, partial [Diplodon chilensis])	GO:0097510;GO:0005634;GO:0005739;GO:0004844	BP:base-excision repair, AP site formation via deaminated base removal;CC:nucleus;CC:mitochondrion;MF:uracil DNA N-glycosylase activity;	K03648	UNG, UDG	map05340;map03410	Primary immunodeficiency);Base excision repair)	COG0692	L:Replication, recombination and repair)	sp|Q9U221|UNG_CAEEL;	Uracil-DNA glycosylase OS=Caenorhabditis elegans OX=6239 GN=ung-1 PE=1 SV=1;	PF03167	UDG	Uracil DNA glycosylase superfamily
TRINITY_DN10205_c0_g1	upsalin [Sinohyriopsis cumingii])	GO:0005576	CC:extracellular region;	------	------	------	------	------	------	sp|K0P7H2|UPSA_UNIPI;	Upsalin OS=Unio pictorum OX=55837 PE=1 SV=1;	------	------	------
TRINITY_DN16301_c0_g1	UPF0764 protein C16orf89 homolog [Pecten maximus])	GO:0005829;GO:0016020	CC:cytosol;CC:membrane;	------	------	------	------	ENOG4112ACS	S:Function unknown)	sp|A7MCS3|CP089_DANRE;	UPF0764 protein C16orf89 homolog OS=Danio rerio OX=7955 PE=2 SV=2;	PF15882	DUF4735	Domain of unknown function (DUF4735)
TRINITY_DN2268_c0_g1	unnamed protein product, partial [Rotaria sordida])	GO:0019941;GO:0016567;GO:0005737;GO:0022627;GO:0005634;GO:0031625;GO:0003735;GO:0003723;GO:0031386	BP:modification-dependent protein catabolic process;BP:protein ubiquitination;CC:cytoplasm;CC:cytosolic small ribosomal subunit;CC:nucleus;MF:ubiquitin protein ligase binding;MF:structural constituent of ribosome;MF:RNA binding;MF:protein tag;	K04551	UBB	map04137;map05167;map05012;map05131;map04120;map05022;map04140	Mitophagy - animal);Kaposi sarcoma-associated herpesvirus infection);Parkinson disease);Shigellosis);Ubiquitin mediated proteolysis);Pathways of neurodegeneration - multiple diseases);Autophagy - animal)	COG5272	O:Posttranslational modification, protein turnover, chaperones)	sp|P0CG67|UBB_GORGO;	Polyubiquitin-B OS=Gorilla gorilla gorilla OX=9595 GN=UBB PE=3 SV=1;	PF00240;PF11976;PF14560;PF10790	ubiquitin;Rad60-SLD;Ubiquitin_2;DUF2604	Ubiquitin family;Ubiquitin-2 like Rad60 SUMO-like;Ubiquitin-like domain;Protein of Unknown function (DUF2604)
TRINITY_DN20784_c0_g2	unnamed protein product, partial [Rotaria magnacalcarata])	------	------	------	------	------	------	------	------	------	------	PF04665	Pox_A32	Poxvirus A32 protein
TRINITY_DN840_c0_g1	unnamed protein product, partial [Rotaria magnacalcarata])	GO:0032507;GO:0006338;GO:0000281;GO:0035148;GO:0007291;GO:0006357;GO:0009653;GO:0035060;GO:0016586;GO:0031011;GO:0016020;GO:0005737;GO:0005856;GO:0016514;GO:0016787;GO:0005524	BP:maintenance of protein location in cell;BP:chromatin remodeling;BP:mitotic cytokinesis;BP:tube formation;BP:sperm individualization;BP:regulation of transcription from RNA polymerase II promoter;BP:anatomical structure morphogenesis;CC:brahma complex;CC:RSC complex;CC:Ino80 complex;CC:membrane;CC:cytoplasm;CC:cytoskeleton;CC:SWI/SNF complex;MF:hydrolase activity;MF:ATP binding;	------	------	------	------	COG5277	Z:Cytoskeleton)	sp|Q25379|ACT3_LYTPI;	Actin, cytoskeletal 3;	------	------	------
TRINITY_DN10644_c0_g1	unnamed protein product, partial [Pocillopora meandrina])	------	------	------	------	------	------	ENOG410Z7CM;ENOG410ZTY3;ENOG410Y65V;ENOG410YUEY	S:Function unknown);	------	------	------	------	------
TRINITY_DN20_c0_g1	unnamed protein product, partial [Onchocerca ochengi])	GO:0030234;GO:0005509	MF:enzyme regulator activity;MF:calcium ion binding;	K02183	CALM	map05214;map05022;map04114;map05163;map04750;map05167;map04015;map04014;map04270;map04218;map04371;map04022;map04070;map05012;map04921;map05010;map04922;map04925;map04924;map05133;map04728;map05034;map04740;map04745;map05031;map04720;map05152;map04261;map05200;map04625;map04024;map04020;map05418;map05170;map05417;map04970;map04971;map04744;map04713;map04910;map04912;map04722;map04915;map04916	Glioma);Pathways of neurodegeneration - multiple diseases);Oocyte meiosis);Human cytomegalovirus infection);Inflammatory mediator regulation of TRP channels);Kaposi sarcoma-associated herpesvirus infection);Rap1 signaling pathway);Ras signaling pathway);Vascular smooth muscle contraction);Cellular senescence);Apelin signaling pathway);cGMP-PKG signaling pathway);Phosphatidylinositol signaling sys…	COG5126;COG5126;COG5126	D:Cell cycle control, cell division, chromosome partitioning);T:Signal transduction mechanisms);Z:Cytoskeleton)	sp|Q9GRJ1|CALM_LUMRU;	Calmodulin OS=Lumbricus rubellus OX=35632 PE=2 SV=3;	------	------	------
TRINITY_DN11729_c1_g1	unnamed protein product, partial [Onchocerca ochengi])	------	------	------	------	------	------	ENOG4111UA7	S:Function unknown)	------	------	------	------	------
TRINITY_DN3292_c0_g1	unnamed protein product, partial [Oikopleura dioica])	------	------	------	------	------	------	ENOG410Y13W	S:Function unknown)	------	------	------	------	------
TRINITY_DN85731_c0_g1	unnamed protein product, partial [Mesorhabditis belari])	GO:0016192;GO:0048599;GO:0006886;GO:0009792;GO:0015031;GO:0048259;GO:1904748;GO:0007005;GO:0005794;GO:0005886;GO:0005783;GO:0003924;GO:0005525	BP:vesicle-mediated transport;BP:oocyte development;BP:intracellular protein transport;BP:embryo development ending in birth or egg hatching;BP:protein transport;BP:regulation of receptor-mediated endocytosis;BP:regulation of apoptotic process involved in development;BP:mitochondrion organization;CC:Golgi apparatus;CC:plasma membrane;CC:endoplasmic reticulum;MF:GTPase activity;MF:GTP binding;	K07937	ARF1_2	map05134;map05131;map05130;map05132;map04072;map04144;map05110	Legionellosis);Shigellosis);Pathogenic Escherichia coli infection);Salmonella infection);Phospholipase D signaling pathway);Endocytosis);Vibrio cholerae infection)	COG1100	S:Function unknown)	sp|P84080|ARF1_BOVIN;	ADP-ribosylation factor 1 OS=Bos taurus OX=9913 GN=ARF1 PE=1 SV=2;	PF00025	Arf	ADP-ribosylation factor family
TRINITY_DN7246_c0_g1	unnamed protein product, partial [Didymodactylos carnosus])	------	------	------	------	------	------	------	------	------	------	------	------	------
TRINITY_DN88856_c0_g1	unnamed protein product, partial [Didymodactylos carnosus])	GO:0046872	MF:metal ion binding;	------	------	------	------	ENOG4112BST;ENOG410ZQAK;ENOG4111VWP	S:Function unknown);	------	------	------	------	------
TRINITY_DN12298_c0_g1	unnamed protein product, partial [Cylicostephanus goldi])	GO:0016020	CC:membrane;	------	------	------	------	ENOG4111JHC	S:Function unknown)	------	------	------	------	------
TRINITY_DN70477_c0_g1	unnamed protein product, partial [Brachionus calyciflorus])	GO:0030968;GO:0005634;GO:0016020;GO:0005788;GO:0140662;GO:0034663;GO:0016787;GO:0005524	BP:endoplasmic reticulum unfolded protein response;CC:nucleus;CC:membrane;CC:endoplasmic reticulum lumen;CC:old GO;CC:endoplasmic reticulum chaperone complex;MF:hydrolase activity;MF:ATP binding;	K09490	HSPA5, BIP	map04918;map03060;map04612;map05012;map05014;map05417;map05022;map04141;map05020	Thyroid hormone synthesis);Protein export);Antigen processing and presentation);Parkinson disease);Amyotrophic lateral sclerosis);Lipid and atherosclerosis);Pathways of neurodegeneration - multiple diseases);Protein processing in endoplasmic reticulum);Prion disease)	COG0443	O:Posttranslational modification, protein turnover, chaperones)	sp|Q03686|BIP8_TOBAC;	Luminal-binding protein 8;	PF00012	HSP70	Hsp70 protein
TRINITY_DN1002_c0_g4	unnamed protein product [Trichogramma brassicae])	------	------	------	------	------	------	ENOG4111TYR	S:Function unknown)	------	------	PF04665	Pox_A32	Poxvirus A32 protein
TRINITY_DN26998_c0_g5	unnamed protein product [Schistosoma mansoni])	GO:0071897;GO:0042575;GO:0004523;GO:0003676	BP:DNA biosynthetic process;CC:DNA polymerase complex;MF:RNA-DNA hybrid ribonuclease activity;MF:nucleic acid binding;	------	------	------	------	ENOG410Y6RQ	S:Function unknown)	------	------	------	------	------
TRINITY_DN13000_c0_g1	unnamed protein product [Rotaria sp. Silwood1])	GO:0044562;GO:0005615;GO:0043655;GO:0042151;GO:0005576;GO:0004867;GO:0015459;GO:0090729	BP:envenomation resulting in negative regulation of voltage-gated potassium channel activity in other organism;CC:extracellular space;CC:extracellular space of host;CC:nematocyst;CC:extracellular region;MF:serine-type endopeptidase inhibitor activity;MF:potassium channel regulator activity;MF:toxin activity;	K23640;K23087	WFDC6;TFPI2	------	------	ENOG410ZW2A;ENOG410XQNP	U:Intracellular trafficking, secretion, and vesicular transport);O:Posttranslational modification, protein turnover, chaperones)	sp|P0DN19|VKTF_ANEVI;	U-actitoxin-Avd3r;	PF00014	Kunitz_BPTI	Kunitz/Bovine pancreatic trypsin inhibitor domain
TRINITY_DN36930_c0_g1	unnamed protein product [Rotaria sp. Silwood1])	GO:0009653;GO:0000281;GO:0006357;GO:0016514;GO:0016586	BP:anatomical structure morphogenesis;BP:mitotic cytokinesis;BP:regulation of transcription from RNA polymerase II promoter;CC:SWI/SNF complex;CC:RSC complex;	K05692	ACTB_G1	map05164;map04390;map04391;map04015;map04210;map04814;map04810;map03082;map04921;map05131;map05130;map05014;map05132;map05225;map04145;map04745;map05110;map05205;map04510;map05418;map05416;map05414;map05412;map04530;map05410;map04613;map04971;map04820;map04919;map04714;map04670;map05135;map05100;map04520;map04611	Influenza A);Hippo signaling pathway);Hippo signaling pathway - fly);Rap1 signaling pathway);Apoptosis);Motor proteins);Regulation of actin cytoskeleton);ATP-dependent chromatin remodeling);Oxytocin signaling pathway);Shigellosis);Pathogenic Escherichia coli infection);Amyotrophic lateral sclerosis);Salmonella infection);Hepatocellular carcinoma);Phagosome);Phototransduction - fly);Vibrio cholera…	COG5277	Z:Cytoskeleton)	sp|P68556|ACT1_DIBDE;	Actin-1/4 OS=Dibothriocephalus dendriticus OX=28845 GN=ACT1 PE=2 SV=1;	PF00022	Actin	Actin
TRINITY_DN88128_c0_g1	unnamed protein product [Rotaria sordida])	GO:0005634;GO:0016020;GO:0005886;GO:0140658;GO:0140359;GO:0016887;GO:0005524	CC:nucleus;CC:membrane;CC:plasma membrane;CC:old GO;MF:ABC-type transmembrane transporter activity;MF:ATPase activity;MF:ATP binding;	------	------	------	------	------	------	------	------	------	------	------
TRINITY_DN85779_c0_g1	unnamed protein product [Rotaria socialis])	GO:0006260;GO:0016888;GO:0016779;GO:0003723;GO:0003724	BP:DNA replication;MF:endodeoxyribonuclease activity, producing 5'-phosphomonoesters;MF:nucleotidyltransferase activity;MF:RNA binding;MF:RNA helicase activity;	------	------	------	------	ENOG4111H3H;ENOG410XR3Z	S:Function unknown);	sp|Q9IG45|REP_PICV;	Replication-associated protein OS=Pigeon circovirus OX=126070 GN=rep PE=3 SV=1;	PF02407;PF00910	Viral_Rep;RNA_helicase	Putative viral replication protein;RNA helicase
TRINITY_DN13104_c0_g1	unnamed protein product [Rotaria magnacalcarata])	------	------	------	------	------	------	------	------	------	------	------	------	------
TRINITY_DN20784_c0_g3	unnamed protein product [Psylliodes chrysocephala])	------	------	------	------	------	------	ENOG4111TYR	S:Function unknown)	------	------	PF04665	Pox_A32	Poxvirus A32 protein
TRINITY_DN8803_c1_g1	unnamed protein product [Porites lobata])	GO:0090304;GO:0015074;GO:0003676	BP:nucleic acid metabolic process;BP:DNA integration;MF:nucleic acid binding;	------	------	------	------	------	------	------	------	------	------	------
TRINITY_DN29030_c0_g2	unnamed protein product [Porites lobata])	------	------	------	------	------	------	------	------	------	------	------	------	------
TRINITY_DN72007_c0_g1	unnamed protein product [Porites evermanni])	------	------	------	------	------	------	------	------	------	------	PF19239	GIY_YIG_domain	GIY-YIG domain-containing protein
TRINITY_DN72007_c0_g3	unnamed protein product [Porites evermanni])	------	------	------	------	------	------	------	------	------	------	PF19239	GIY_YIG_domain	GIY-YIG domain-containing protein
TRINITY_DN20804_c0_g1	unnamed protein product [Porites evermanni])	------	------	------	------	------	------	ENOG410Z25J	S:Function unknown)	------	------	------	------	------
TRINITY_DN49482_c0_g1	unnamed protein product [Porites evermanni])	------	------	------	------	------	------	------	------	------	------	------	------	------
TRINITY_DN60896_c0_g3	unnamed protein product [Pocillopora meandrina])	GO:0036211;GO:0071897;GO:0046872;GO:0005524	BP:protein modification process;BP:DNA biosynthetic process;MF:metal ion binding;MF:ATP binding;	------	------	------	------	ENOG410Z25J	S:Function unknown)	------	------	------	------	------
TRINITY_DN19192_c0_g1	unnamed protein product [Pieris macdunnoughi])	GO:0016020	CC:membrane;	------	------	------	------	------	------	------	------	------	------	------
TRINITY_DN81054_c0_g2	unnamed protein product [Owenia fusiformis])	GO:0005737	CC:cytoplasm;	K24260	WDR11	------	------	ENOG410XT4R	S:Function unknown)	sp|F1QEB7|WDR11_DANRE;	WD repeat-containing protein 11 OS=Danio rerio OX=7955 GN=wdr11 PE=2 SV=1;	PF23753;PF23774	TPR_WDR11;TPR_GEMI5	WDR11 TPR domain;GEMI5 TPR domain
TRINITY_DN1103_c0_g1	unnamed protein product [Mytilus edulis])	GO:0016020;GO:0062023	CC:membrane;CC:collagen-containing extracellular matrix;	------	------	------	------	COG0697;COG0697;ENOG41103QR	E:Amino acid transport and metabolism);G:Carbohydrate transport and metabolism);O:Posttranslational modification, protein turnover, chaperones)	sp|P32018|COEA1_CHICK;	Collagen alpha-;	PF00092;PF13519;PF19028	VWA;VWA_2;TSP1_spondin	von Willebrand factor type A domain;von Willebrand factor type A domain;Spondin-like TSP1 domain
TRINITY_DN12002_c0_g1	unnamed protein product [Mytilus edulis])	GO:0007165;GO:0030140;GO:0016020;GO:0005829;GO:0042609	BP:signal transduction;CC:trans-Golgi network transport vesicle;CC:membrane;CC:cytosol;MF:CD4 receptor binding;	------	------	------	------	ENOG4111V7I	S:Function unknown)	------	------	------	------	------
TRINITY_DN12968_c0_g2	unnamed protein product [Mytilus edulis])	GO:0005654;GO:0005634;GO:0003723;GO:0003677	CC:nucleoplasm;CC:nucleus;MF:RNA binding;MF:DNA binding;	------	------	------	------	------	------	------	------	------	------	------
TRINITY_DN15172_c0_g2	unnamed protein product [Mytilus edulis])	GO:0005886;GO:0005228;GO:0046983;GO:0015271	CC:plasma membrane;MF:intracellular sodium activated potassium channel activity;MF:protein dimerization activity;MF:outward rectifier potassium channel activity;	------	------	------	------	------	------	------	------	------	------	------
TRINITY_DN15617_c0_g3	unnamed protein product [Mytilus edulis])	GO:0006310;GO:0043161;GO:0000045;GO:0015074;GO:0044804;GO:0006259;GO:0070534;GO:0016607;GO:0000407;GO:0005829;GO:0019776;GO:0004523;GO:0003676;GO:0003677;GO:0046872;GO:0061630	BP:DNA recombination;BP:proteasome-mediated ubiquitin-dependent protein catabolic process;BP:autophagosome assembly;BP:DNA integration;BP:nucleophagy;BP:DNA metabolic process;BP:protein K63-linked ubiquitination;CC:nuclear speck;CC:pre-autophagosomal structure;CC:cytosol;MF:Atg8 ligase activity;MF:RNA-DNA hybrid ribonuclease activity;MF:nucleic acid binding;MF:DNA binding;MF:metal ion binding;MF:…	------	------	------	------	------	------	------	------	------	------	------
TRINITY_DN21101_c0_g1	unnamed protein product [Mytilus edulis])	GO:0006891;GO:0006914;GO:0007030;GO:0015074;GO:0006886;GO:0017119;GO:0005801;GO:0016020;GO:0003676	BP:intra-Golgi vesicle-mediated transport;BP:autophagy;BP:Golgi organization;BP:DNA integration;BP:intracellular protein transport;CC:Golgi transport complex;CC:cis-Golgi network;CC:membrane;MF:nucleic acid binding;	------	------	------	------	------	------	------	------	------	------	------
TRINITY_DN27273_c0_g1	unnamed protein product [Mytilus edulis])	GO:0016020	CC:membrane;	------	------	------	------	------	------	------	------	------	------	------
TRINITY_DN2809_c3_g1	unnamed protein product [Mytilus edulis])	GO:0016020	CC:membrane;	------	------	------	------	------	------	sp|Q6R7G0|Y068_OSHVF;	Putative transmembrane protein ORF68 OS=Ostreid herpesvirus 1;	------	------	------
TRINITY_DN28815_c2_g1	unnamed protein product [Mytilus edulis])	GO:0016020;GO:0003824;GO:0008270;GO:0003676	CC:membrane;MF:catalytic activity;MF:zinc ion binding;MF:nucleic acid binding;	K25175;K05695;K04613	ZFP91;PTPRF, LAR;V2R	map04514;map04910;map04520;map04931	Cell adhesion molecules);Insulin signaling pathway);Adherens junction);Insulin resistance)	ENOG4111K5V;ENOG410ZPXB;ENOG4111MK6	S:Function unknown);	sp|P14381|YTX2_XENLA;	Transposon TX1 uncharacterized 149 kDa protein OS=Xenopus laevis OX=8355 PE=4 SV=1;	PF00078	RVT_1	Reverse transcriptase (RNA-dependent DNA polymerase)
TRINITY_DN29204_c1_g1	unnamed protein product [Mytilus edulis])	GO:0016020;GO:0003824;GO:0008270;GO:0003676	CC:membrane;MF:catalytic activity;MF:zinc ion binding;MF:nucleic acid binding;	------	------	------	------	ENOG4111K5V;ENOG410Y65V	S:Function unknown);	------	------	------	------	------
TRINITY_DN30225_c0_g1	unnamed protein product [Mytilus edulis])	GO:0006310;GO:0015074;GO:0006259;GO:0004523;GO:0003676;GO:0003677	BP:DNA recombination;BP:DNA integration;BP:DNA metabolic process;MF:RNA-DNA hybrid ribonuclease activity;MF:nucleic acid binding;MF:DNA binding;	------	------	------	------	------	------	------	------	------	------	------
TRINITY_DN30692_c0_g1	unnamed protein product [Mytilus edulis])	------	------	------	------	------	------	------	------	------	------	------	------	------
TRINITY_DN390_c1_g1	unnamed protein product [Mytilus edulis])	GO:0015074;GO:0006313;GO:0003824;GO:0003676;GO:0003677	BP:DNA integration;BP:transposition, DNA-mediated;MF:catalytic activity;MF:nucleic acid binding;MF:DNA binding;	------	------	------	------	------	------	------	------	------	------	------
TRINITY_DN39964_c0_g2	unnamed protein product [Mytilus edulis])	GO:0046872	MF:metal ion binding;	------	------	------	------	------	------	------	------	------	------	------
TRINITY_DN46014_c0_g1	unnamed protein product [Mytilus edulis])	GO:0003824	MF:catalytic activity;	------	------	------	------	------	------	------	------	------	------	------
TRINITY_DN5732_c0_g1	unnamed protein product [Mytilus edulis])	------	------	------	------	------	------	------	------	------	------	------	------	------
TRINITY_DN6305_c0_g1	unnamed protein product [Mytilus edulis])	GO:0016020;GO:0003824	CC:membrane;MF:catalytic activity;	------	------	------	------	ENOG4111K5V;ENOG4111MK6	S:Function unknown);	sp|P11369|LORF2_MOUSE;	LINE-1 retrotransposable element ORF2 protein OS=Mus musculus OX=10090 GN=Pol PE=1 SV=2;	PF00078	RVT_1	Reverse transcriptase (RNA-dependent DNA polymerase)
TRINITY_DN65619_c0_g1	unnamed protein product [Mytilus edulis])	GO:0003824	MF:catalytic activity;	K15009	SHANK	map04724	Glutamatergic synapse)	ENOG4111MK6;ENOG410Y65V;ENOG4111K5V;ENOG410XS82;ENOG410YVY6	S:Function unknown);	------	------	PF00078	RVT_1	Reverse transcriptase (RNA-dependent DNA polymerase)
TRINITY_DN66856_c0_g1	unnamed protein product [Mytilus edulis])	------	------	------	------	------	------	------	------	------	------	------	------	------
TRINITY_DN764_c0_g1	unnamed protein product [Mytilus edulis])	GO:0005634;GO:0003677	CC:nucleus;MF:DNA binding;	------	------	------	------	ENOG4110CDI	S:Function unknown)	------	------	PF03184	DDE_1	DDE superfamily endonuclease
TRINITY_DN2521_c0_g1	unnamed protein product [Mytilus edulis])	------	------	------	------	------	------	------	------	------	------	------	------	------
TRINITY_DN36659_c0_g1	unnamed protein product [Mytilus edulis])	GO:0006596;GO:0003824;GO:0004766	BP:polyamine biosynthetic process;MF:catalytic activity;MF:spermidine synthase activity;	------	------	------	------	ENOG4111MK6;ENOG4111K5V;ENOG410ZPXB;ENOG4111Y55	S:Function unknown);	sp|O00370|LORF2_HUMAN;	LINE-1 retrotransposable element ORF2 protein OS=Homo sapiens OX=9606 PE=1 SV=1;	PF00078	RVT_1	Reverse transcriptase (RNA-dependent DNA polymerase)
TRINITY_DN786_c0_g5	unnamed protein product [Mytilus edulis])	GO:0015074;GO:0006508;GO:0003964;GO:0004190;GO:0003676	BP:DNA integration;BP:proteolysis;MF:RNA-directed DNA polymerase activity;MF:aspartic-type endopeptidase activity;MF:nucleic acid binding;	------	------	------	------	------	------	------	------	------	------	------
TRINITY_DN28815_c1_g1	unnamed protein product [Mytilus edulis])	GO:0006596;GO:0003824;GO:0004766	BP:polyamine biosynthetic process;MF:catalytic activity;MF:spermidine synthase activity;	------	------	------	------	ENOG4111K5V;ENOG4111MK6;ENOG410Y65V;ENOG410XS82	S:Function unknown);	sp|O00370|LORF2_HUMAN;	LINE-1 retrotransposable element ORF2 protein OS=Homo sapiens OX=9606 PE=1 SV=1;	PF00078	RVT_1	Reverse transcriptase (RNA-dependent DNA polymerase)
TRINITY_DN41_c0_g1	unnamed protein product [Mytilus edulis])	------	------	------	------	------	------	------	------	------	------	PF24494	DUF7587	Domain of unknown function (DUF7587)
TRINITY_DN25119_c0_g1	unnamed protein product [Mytilus edulis])	------	------	------	------	------	------	ENOG410ZBX3;ENOG4111F6R	S:Function unknown);	sp|P10775|RINI_PIG;	Ribonuclease inhibitor OS=Sus scrofa OX=9823 GN=RNH1 PE=1 SV=1;	PF13516	LRR_6	Leucine Rich repeat
TRINITY_DN5679_c0_g1	unnamed protein product [Mytilus edulis])	GO:0003824;GO:0005509	MF:catalytic activity;MF:calcium ion binding;	------	------	------	------	------	------	------	------	------	------	------
TRINITY_DN73237_c0_g1	unnamed protein product [Mytilus edulis])	GO:0016020	CC:membrane;	------	------	------	------	------	------	------	------	------	------	------
TRINITY_DN1078_c0_g1	unnamed protein product [Mytilus coruscus])	------	------	------	------	------	------	------	------	------	------	------	------	------
TRINITY_DN11758_c0_g1	unnamed protein product [Mytilus coruscus])	------	------	------	------	------	------	------	------	------	------	------	------	------
TRINITY_DN15094_c1_g1	unnamed protein product [Mytilus coruscus])	GO:0035094;GO:0016020;GO:0045202;GO:0043005;GO:0015464;GO:0022848	BP:response to nicotine;CC:membrane;CC:synapse;CC:neuron projection;MF:acetylcholine receptor activity;MF:acetylcholine-gated cation channel activity;	------	------	------	------	------	------	------	------	------	------	------
TRINITY_DN15149_c0_g1	unnamed protein product [Mytilus coruscus])	GO:0003824	MF:catalytic activity;	K05695	PTPRF, LAR	map04514;map04910;map04520;map04931	Cell adhesion molecules);Insulin signaling pathway);Adherens junction);Insulin resistance)	ENOG4111K5V;ENOG4111Y55;ENOG4111MK6;ENOG410Y65V	S:Function unknown);	sp|P08548|LIN1_NYCCO;	LINE-1 reverse transcriptase homolog OS=Nycticebus coucang OX=9470 PE=4 SV=1;	PF00078	RVT_1	Reverse transcriptase (RNA-dependent DNA polymerase)
TRINITY_DN15454_c1_g1	unnamed protein product [Mytilus coruscus])	GO:0006508;GO:0004190	BP:proteolysis;MF:aspartic-type endopeptidase activity;	------	------	------	------	------	------	------	------	------	------	------
TRINITY_DN2113_c0_g1	unnamed protein product [Mytilus coruscus])	GO:0006596;GO:0003824;GO:0004766	BP:polyamine biosynthetic process;MF:catalytic activity;MF:spermidine synthase activity;	------	------	------	------	ENOG4111K5V	S:Function unknown)	------	------	PF00078	RVT_1	Reverse transcriptase (RNA-dependent DNA polymerase)
TRINITY_DN24694_c0_g2	unnamed protein product [Mytilus coruscus])	GO:0003824	MF:catalytic activity;	------	------	------	------	ENOG4111K5V;ENOG4111MK6;ENOG410XSFY	S:Function unknown);	sp|P08548|LIN1_NYCCO;	LINE-1 reverse transcriptase homolog OS=Nycticebus coucang OX=9470 PE=4 SV=1;	------	------	------
TRINITY_DN25129_c0_g2	unnamed protein product [Mytilus coruscus])	GO:0015074;GO:0003676	BP:DNA integration;MF:nucleic acid binding;	------	------	------	------	COG2801;ENOG410ZYAK	L:Replication, recombination and repair);S:Function unknown)	sp|P20825|POL2_DROME;	Retrovirus-related Pol polyprotein from transposon 297 OS=Drosophila melanogaster OX=7227 GN=pol PE=4 SV=1;	PF17919;PF17917	RT_RNaseH_2;RT_RNaseH	RNase H-like domain found in reverse transcriptase;RNase H-like domain found in reverse transcriptase
TRINITY_DN31566_c0_g1	unnamed protein product [Mytilus coruscus])	GO:0006281;GO:0004672;GO:0008270;GO:0005524	BP:DNA repair;MF:protein kinase activity;MF:zinc ion binding;MF:ATP binding;	------	------	------	------	------	------	------	------	------	------	------
TRINITY_DN34458_c0_g1	unnamed protein product [Mytilus coruscus])	GO:0015074;GO:0003676	BP:DNA integration;MF:nucleic acid binding;	------	------	------	------	COG2801;ENOG410ZRNG;ENOG410ZYAK	L:Replication, recombination and repair);S:Function unknown);S:Function unknown)	------	------	------	------	------
TRINITY_DN34475_c0_g4	unnamed protein product [Mytilus coruscus])	GO:0015074;GO:0003676	BP:DNA integration;MF:nucleic acid binding;	------	------	------	------	ENOG410ZYAK;COG2801;ENOG4111U9M	S:Function unknown);L:Replication, recombination and repair);S:Function unknown)	sp|Q09575|YRD6_CAEEL;	Uncharacterized protein K02A2.6 OS=Caenorhabditis elegans OX=6239 GN=K02A2.6 PE=4 SV=1;	PF00665	rve	Integrase core domain
TRINITY_DN34890_c0_g1	unnamed protein product [Mytilus coruscus])	GO:0044773;GO:0051598;GO:0035556;GO:0005737;GO:0005634;GO:0004674;GO:0005524	BP:mitotic DNA damage checkpoint;BP:meiotic recombination checkpoint;BP:intracellular signal transduction;CC:cytoplasm;CC:nucleus;MF:protein serine/threonine kinase activity;MF:ATP binding;	------	------	------	------	------	------	------	------	PF00069;PF03109;PF01636;PF19974	Pkinase;ABC1;APH;TCAD9	Protein kinase domain;ABC1 atypical kinase-like domain;Phosphotransferase enzyme family;Ternary complex associated domain 9
TRINITY_DN56255_c0_g3	unnamed protein product [Mytilus coruscus])	GO:0005892	CC:acetylcholine-gated channel complex;	------	------	------	------	------	------	------	------	------	------	------
TRINITY_DN62718_c0_g1	unnamed protein product [Mytilus coruscus])	GO:0003964	MF:RNA-directed DNA polymerase activity;	------	------	------	------	ENOG410YTY7	S:Function unknown)	------	------	PF00078	RVT_1	Reverse transcriptase (RNA-dependent DNA polymerase)
TRINITY_DN66390_c0_g1	unnamed protein product [Mytilus coruscus])	GO:0006310;GO:0015074;GO:0003677	BP:DNA recombination;BP:DNA integration;MF:DNA binding;	------	------	------	------	ENOG410Z2EH;ENOG4112CHQ;ENOG4111NX8;ENOG410ZE3I	S:Function unknown);	------	------	------	------	------
TRINITY_DN6977_c0_g3	unnamed protein product [Mytilus coruscus])	GO:0071356;GO:0005829;GO:0003824;GO:0051059	BP:cellular response to tumor necrosis factor;CC:cytosol;MF:catalytic activity;MF:NF-kappaB binding;	------	------	------	------	------	------	------	------	------	------	------
TRINITY_DN8833_c2_g1	unnamed protein product [Mytilus coruscus])	------	------	------	------	------	------	ENOG41129K5;ENOG41112VU	S:Function unknown);	------	------	PF20478	P2RX7_C	P2X purinoreceptor 7 intracellular domain
TRINITY_DN9512_c1_g3	unnamed protein product [Mytilus coruscus])	------	------	------	------	------	------	------	------	------	------	------	------	------
TRINITY_DN23331_c0_g1	unnamed protein product [Mytilus coruscus])	GO:0006310;GO:0015074;GO:0003677	BP:DNA recombination;BP:DNA integration;MF:DNA binding;	------	------	------	------	------	------	------	------	------	------	------
TRINITY_DN73587_c1_g1	unnamed protein product [Mytilus coruscus])	GO:0008270;GO:0003676	MF:zinc ion binding;MF:nucleic acid binding;	------	------	------	------	------	------	------	------	------	------	------
TRINITY_DN23216_c0_g1	unnamed protein product [Mytilus coruscus])	GO:0015074;GO:0006259;GO:0006508;GO:0003964;GO:0004190;GO:0008270;GO:0003676	BP:DNA integration;BP:DNA metabolic process;BP:proteolysis;MF:RNA-directed DNA polymerase activity;MF:aspartic-type endopeptidase activity;MF:zinc ion binding;MF:nucleic acid binding;	------	------	------	------	------	------	------	------	------	------	------
TRINITY_DN31855_c0_g1	unnamed protein product [Mytilus coruscus])	------	------	------	------	------	------	------	------	------	------	------	------	------
TRINITY_DN4708_c0_g1	unnamed protein product [Mytilus coruscus])	GO:0046872	MF:metal ion binding;	------	------	------	------	------	------	------	------	------	------	------
TRINITY_DN4604_c0_g1	unnamed protein product [Mytilus coruscus])	GO:0016020	CC:membrane;	------	------	------	------	ENOG410YDU6	O:Posttranslational modification, protein turnover, chaperones)	sp|Q5R5C1|UROM_PONAB;	Uromodulin OS=Pongo abelii OX=9601 GN=UMOD PE=2 SV=1;	PF23283	D8C_UMOD	Uromodulin-like, D8C domain
TRINITY_DN756_c0_g1	unnamed protein product [Mytilus coruscus])	GO:0015074;GO:0016020;GO:0003676	BP:DNA integration;CC:membrane;MF:nucleic acid binding;	------	------	------	------	ENOG410ZYAK;COG2801;ENOG4111U9M	S:Function unknown);L:Replication, recombination and repair);S:Function unknown)	------	------	------	------	------
TRINITY_DN17773_c0_g1	unnamed protein product [Meloidogyne enterolobii])	GO:0019941;GO:0016567;GO:0005737;GO:0005634;GO:0031625;GO:0003723;GO:0031386	BP:modification-dependent protein catabolic process;BP:protein ubiquitination;CC:cytoplasm;CC:nucleus;MF:ubiquitin protein ligase binding;MF:RNA binding;MF:protein tag;	K08770	UBC	map04137;map05167;map03320;map05012;map05131;map04120;map05022;map04140	Mitophagy - animal);Kaposi sarcoma-associated herpesvirus infection);PPAR signaling pathway);Parkinson disease);Shigellosis);Ubiquitin mediated proteolysis);Pathways of neurodegeneration - multiple diseases);Autophagy - animal)	COG5272	O:Posttranslational modification, protein turnover, chaperones)	sp|P0CH33|UBQ11_ARATH;	Polyubiquitin 11 OS=Arabidopsis thaliana OX=3702 GN=UBQ11 PE=2 SV=1;	PF00240;PF11976;PF14560	ubiquitin;Rad60-SLD;Ubiquitin_2	Ubiquitin family;Ubiquitin-2 like Rad60 SUMO-like;Ubiquitin-like domain
TRINITY_DN25252_c0_g2	unnamed protein product [Didymodactylos carnosus])	GO:0005525	MF:GTP binding;	------	------	------	------	ENOG410Z36N	S:Function unknown)	sp|A0A2P1BRP3|CTXB_SCOPL;	Cytolytic toxin-beta OS=Scorpaena plumieri OX=274700 PE=1 SV=1;	------	------	------
TRINITY_DN8470_c0_g1	unnamed protein product [Diatraea saccharalis])	GO:0090304;GO:0046983	BP:nucleic acid metabolic process;MF:protein dimerization activity;	------	------	------	------	ENOG410XQ1Y	S:Function unknown)	sp|Q5SVZ6|ZMYM1_HUMAN;	Zinc finger MYM-type protein 1 OS=Homo sapiens OX=9606 GN=ZMYM1 PE=1 SV=1;	PF14291	DUF4371	Domain of unknown function (DUF4371)
TRINITY_DN43158_c0_g2	unnamed protein product [Darwinula stevensoni])	GO:0030148;GO:0034625;GO:0034626;GO:0019367;GO:0042761;GO:0016020;GO:0009922	BP:sphingolipid biosynthetic process;BP:fatty acid elongation, monounsaturated fatty acid;BP:fatty acid elongation, polyunsaturated fatty acid;BP:fatty acid elongation, saturated fatty acid;BP:very long-chain fatty acid biosynthetic process;CC:membrane;MF:fatty acid elongase activity;	K10203	ELOVL6	map01040;map00062	Biosynthesis of unsaturated fatty acids);Fatty acid elongation)	ENOG410Z3FZ	I:Lipid transport and metabolism)	sp|Q4D5J7|ELO4A_TRYCC;	Very long chain fatty acid elongase 4 OS=Trypanosoma cruzi;	PF01151	ELO	GNS1/SUR4 family
TRINITY_DN69603_c0_g1	unnamed protein product [Chironomus riparius])	GO:0006508;GO:0004252	BP:proteolysis;MF:serine-type endopeptidase activity;	K01312	PRSS1_2_3	map04972;map05164;map04080;map04974	Pancreatic secretion);Influenza A);Neuroactive ligand-receptor interaction);Protein digestion and absorption)	COG5640	O:Posttranslational modification, protein turnover, chaperones)	sp|Q17025|CTR2_ANOGA;	Chymotrypsin-2 OS=Anopheles gambiae OX=7165 GN=CHYM2 PE=2 SV=3;	PF00089;PF09342	Trypsin;DUF1986	Trypsin;Domain of unknown function (DUF1986)
TRINITY_DN85957_c0_g1	unnamed protein product [Candidula unifasciata])	GO:0098560;GO:0005634;GO:0098574;GO:0008270	CC:cytoplasmic side of late endosome membrane;CC:nucleus;CC:cytoplasmic side of lysosomal membrane;MF:zinc ion binding;	------	------	------	------	------	------	------	------	PF10601	zf-LITAF-like	LITAF-like zinc ribbon domain
TRINITY_DN28678_c0_g1	unnamed protein product [Brassicogethes aeneus])	GO:0009066;GO:0005829;GO:0004067	BP:aspartate family amino acid metabolic process;CC:cytosol;MF:asparaginase activity;	K13278	ASPG	------	------	COG0666	S:Function unknown)	------	------	PF12796;PF13606;PF13637;PF00023;PF13857	Ank_2;Ank_3;Ank_4;Ank;Ank_5	Ankyrin repeats (3 copies);Ankyrin repeat;Ankyrin repeats (many copies);Ankyrin repeat;Ankyrin repeats (many copies)
TRINITY_DN18793_c0_g1	unnamed protein product [Adineta ricciae])	GO:0006508;GO:0005737;GO:0070006;GO:0030145;GO:0008236	BP:proteolysis;CC:cytoplasm;MF:metalloaminopeptidase activity;MF:manganese ion binding;MF:serine-type peptidase activity;	------	------	------	------	ENOG410Y4V6	S:Function unknown)	------	------	------	------	------
TRINITY_DN16179_c0_g2	unnamed protein product [Acanthoscelides obtectus])	------	------	------	------	------	------	ENOG410Y682	S:Function unknown)	------	------	------	------	------
TRINITY_DN16179_c0_g3	unnamed protein product [Acanthoscelides obtectus])	------	------	------	------	------	------	ENOG4111WD1	S:Function unknown)	------	------	------	------	------
TRINITY_DN3762_c0_g1	unconventional myosin-VI-like isoform X1 [Mya arenaria])	------	------	K10358	MYO6	map04814;map05130;map05132	Motor proteins);Pathogenic Escherichia coli infection);Salmonella infection)	COG5022	Z:Cytoskeleton)	sp|Q9I8D1|MYO6_CHICK;	Unconventional myosin-VI OS=Gallus gallus OX=9031 GN=MYO6 PE=1 SV=1;	PF00063;PF16521;PF21521;PF13191;PF02736	Myosin_head;Myosin-VI_CBD;MYO6_lever;AAA_16;Myosin_N	Myosin head (motor domain);Myosin VI cargo binding domain;Myosin VI, lever arm;AAA ATPase domain;Myosin N-terminal SH3-like domain
TRINITY_DN22723_c0_g3	uncharacterized protein TNCV_5130291 [Trichonephila clavipes])	GO:0071897	BP:DNA biosynthetic process;	------	------	------	------	ENOG410Z25J	S:Function unknown)	------	------	------	------	------
TRINITY_DN27855_c0_g1	uncharacterized protein TNCV_5111151 [Trichonephila clavipes])	GO:0005634;GO:0043565	CC:nucleus;MF:sequence-specific DNA binding;	K25802	ATF7IP, MCAF	------	------	ENOG4110CDI	S:Function unknown)	------	------	PF09607;PF03221	BrkDBD;HTH_Tnp_Tc5	Brinker DNA-binding domain;Tc5 transposase DNA-binding domain
TRINITY_DN26975_c0_g3	Uncharacterized protein ORF91, partial [Geodia barretti])	GO:0016020;GO:0016787	CC:membrane;MF:hydrolase activity;	------	------	------	------	ENOG411288N;ENOG41122GY;ENOG4111P6Q	S:Function unknown);	sp|Q3BAI2|YCX91_PHAAO;	Uncharacterized protein ORF91 OS=Phalaenopsis aphrodite subsp. formosana OX=308872 PE=4 SV=1;	------	------	------
TRINITY_DN16263_c0_g1	uncharacterized protein LOC133529498 [Cydia pomonella])	------	------	------	------	------	------	------	------	------	------	------	------	------
TRINITY_DN79_c0_g6	uncharacterized protein LOC133201732 [Saccostrea echinata])	------	------	------	------	------	------	------	------	------	------	PF10544;PF13455	T5orf172;MUG113	T5orf172 domain;Meiotically up-regulated gene 113
TRINITY_DN6078_c2_g1	uncharacterized protein LOC133199855 [Saccostrea echinata])	------	------	------	------	------	------	------	------	------	------	------	------	------
TRINITY_DN77977_c0_g1	uncharacterized protein LOC133199855 [Saccostrea echinata])	GO:0005886;GO:0005228;GO:0046983;GO:0015271	CC:plasma membrane;MF:intracellular sodium activated potassium channel activity;MF:protein dimerization activity;MF:outward rectifier potassium channel activity;	------	------	------	------	------	------	------	------	------	------	------
TRINITY_DN82764_c0_g1	uncharacterized protein LOC133199795 [Saccostrea echinata])	------	------	------	------	------	------	------	------	------	------	------	------	------
TRINITY_DN6345_c0_g1	uncharacterized protein LOC133198024 [Saccostrea echinata])	------	------	------	------	------	------	------	------	------	------	------	------	------
TRINITY_DN16856_c0_g1	uncharacterized protein LOC133197942 [Saccostrea echinata])	------	------	------	------	------	------	------	------	------	------	------	------	------
TRINITY_DN19750_c1_g1	uncharacterized protein LOC133193275 [Saccostrea echinata])	------	------	------	------	------	------	ENOG410Y65V;ENOG4111MHU;ENOG410ZTDB	S:Function unknown);	------	------	------	------	------
TRINITY_DN7466_c0_g2	uncharacterized protein LOC133193275 [Saccostrea echinata])	------	------	------	------	------	------	------	------	------	------	------	------	------
TRINITY_DN10486_c0_g1	uncharacterized protein LOC133192376 [Saccostrea echinata])	------	------	K18271	RBP4	------	------	------	------	------	------	------	------	------
TRINITY_DN4892_c0_g1	uncharacterized protein LOC133190897 [Saccostrea echinata])	------	------	K16781;K01056	TTC8, BBS8;PTH1, PTRH1, pth, spoVC	------	------	------	------	------	------	PF07719;PF13424;PF13432;PF00515;PF13431;PF25063;PF17874	TPR_2;TPR_12;TPR_16;TPR_1;TPR_17;ARM_TT21_C;TPR_MalT	Tetratricopeptide repeat;Tetratricopeptide repeat;Tetratricopeptide repeat;Tetratricopeptide repeat;Tetratricopeptide repeat;Tetratricopeptide repeat protein 21 C-terminal ARM domain;MalT-like TPR region
TRINITY_DN57359_c0_g2	uncharacterized protein LOC133180046 isoform X2 [Saccostrea echinata])	GO:0006281	BP:DNA repair;	------	------	------	------	------	------	------	------	PF09588	YqaJ	YqaJ-like viral recombinase domain
TRINITY_DN13112_c0_g2	uncharacterized protein LOC133179442 [Saccostrea echinata])	------	------	------	------	------	------	ENOG41112VU;ENOG4110KQE	S:Function unknown);	------	------	------	------	------
TRINITY_DN10071_c0_g1	uncharacterized protein LOC133177169 [Saccostrea echinata])	GO:0090304;GO:0031514;GO:0046983	BP:nucleic acid metabolic process;CC:motile cilium;MF:protein dimerization activity;	------	------	------	------	------	------	------	------	------	------	------
TRINITY_DN20960_c0_g1	uncharacterized protein LOC133177169 [Saccostrea echinata])	GO:0046983	MF:protein dimerization activity;	------	------	------	------	------	------	------	------	------	------	------
TRINITY_DN31913_c0_g1	uncharacterized protein LOC133174938 [Saccostrea echinata])	GO:0006508;GO:0004222;GO:0008270	BP:proteolysis;MF:metalloendopeptidase activity;MF:zinc ion binding;	------	------	------	------	------	------	sp|P42674|BP10_PARLI;	Blastula protease 10 OS=Paracentrotus lividus OX=7656 GN=BP10 PE=2 SV=1;	PF01400;PF16977;PF00431;PF00059;PF00051;PF00084	Astacin;ApeC;CUB;Lectin_C;Kringle;Sushi	Astacin (Peptidase family M12A);C-terminal domain of apextrin;CUB domain;Lectin C-type domain;Kringle domain;Sushi repeat (SCR repeat)
TRINITY_DN38490_c0_g1	uncharacterized protein LOC133174446 [Saccostrea echinata])	GO:0003677	MF:DNA binding;	------	------	------	------	------	------	------	------	------	------	------
TRINITY_DN3316_c0_g1	uncharacterized protein LOC132759096 [Ruditapes philippinarum])	------	------	------	------	------	------	COG3868	S:Function unknown)	------	------	PF03537	Glyco_hydro_114	Glycoside-hydrolase family GH114
TRINITY_DN63295_c0_g1	uncharacterized protein LOC132757867 isoform X1 [Ruditapes philippinarum])	GO:0003677	MF:DNA binding;	------	------	------	------	ENOG410Z1MK	S:Function unknown)	------	------	------	------	------
TRINITY_DN13999_c0_g1	uncharacterized protein LOC132756566 isoform X2 [Ruditapes philippinarum])	GO:0016020	CC:membrane;	K24511	VWA7	------	------	ENOG410ZN3C	S:Function unknown)	------	------	PF23619;PF23560	Ig_VWA7;GBD_Hemicentin	VWA7 Ig-like domain;Hemicentin galactose-binding domain-like
TRINITY_DN26342_c0_g1	uncharacterized protein LOC132753616 [Ruditapes philippinarum])	GO:0043137;GO:0003964;GO:0004523;GO:0003676	BP:DNA replication, removal of RNA primer;MF:RNA-directed DNA polymerase activity;MF:RNA-DNA hybrid ribonuclease activity;MF:nucleic acid binding;	------	------	------	------	ENOG41112V0;ENOG410ZT5T;ENOG410ZSKM;ENOG410Y65V;ENOG4111I63	S:Function unknown);	------	------	------	------	------
TRINITY_DN297_c0_g1	uncharacterized protein LOC132752408 [Ruditapes philippinarum])	------	------	------	------	------	------	------	------	------	------	------	------	------
TRINITY_DN121_c1_g1	uncharacterized protein LOC132752158 [Ruditapes philippinarum])	------	------	------	------	------	------	------	------	------	------	------	------	------
TRINITY_DN60918_c0_g2	uncharacterized protein LOC132752093 [Ruditapes philippinarum])	------	------	------	------	------	------	ENOG410XP6K;ENOG410Z37Q	S:Function unknown);	sp|Q8N2E2|VWDE_HUMAN;	von Willebrand factor D and EGF domain-containing protein OS=Homo sapiens OX=9606 GN=VWDE PE=1 SV=4;	PF25024;PF18720	EGF_TEN;EGF_Tenascin	Teneurin EGF domain;Tenascin EGF domain
TRINITY_DN51024_c0_g1	uncharacterized protein LOC132750648 [Ruditapes philippinarum])	GO:0006281;GO:0008270	BP:DNA repair;MF:zinc ion binding;	------	------	------	------	------	------	------	------	------	------	------
TRINITY_DN11701_c0_g1	uncharacterized protein LOC132750259 [Ruditapes philippinarum])	GO:0043252;GO:0006811;GO:0005886;GO:0015347	BP:sodium-independent organic anion transport;BP:ion transport;CC:plasma membrane;MF:sodium-independent organic anion transmembrane transporter activity;	K14352	SLCO2B	------	------	ENOG410XRSF	P:Inorganic ion transport and metabolism)	sp|Q00910|SO2A1_RAT;	Solute carrier organic anion transporter family member 2A1 OS=Rattus norvegicus OX=10116 GN=Slco2a1 PE=1 SV=3;	PF03137;PF07690;PF07648	OATP;MFS_1;Kazal_2	Organic Anion Transporter Polypeptide (OATP) family;Major Facilitator Superfamily;Kazal-type serine protease inhibitor domain
TRINITY_DN55524_c0_g1	uncharacterized protein LOC132746904 [Ruditapes philippinarum])	GO:0006313;GO:0046872;GO:0004803;GO:0003677	BP:transposition, DNA-mediated;MF:metal ion binding;MF:transposase activity;MF:DNA binding;	------	------	------	------	------	------	------	------	------	------	------
TRINITY_DN3698_c0_g1	uncharacterized protein LOC132746327 [Ruditapes philippinarum])	GO:0004867	MF:serine-type endopeptidase inhibitor activity;	------	------	------	------	------	------	------	------	PF02822	Antistasin	Antistasin family
TRINITY_DN11646_c0_g1	uncharacterized protein LOC132744849 [Ruditapes philippinarum])	------	------	------	------	------	------	------	------	------	------	------	------	------
TRINITY_DN3507_c0_g2	uncharacterized protein LOC132744424 [Ruditapes philippinarum])	------	------	------	------	------	------	------	------	------	------	PF05903	Peptidase_C97	PPPDE putative peptidase domain
TRINITY_DN29221_c0_g1	uncharacterized protein LOC132744389 [Ruditapes philippinarum])	GO:0016020	CC:membrane;	------	------	------	------	------	------	------	------	------	------	------
TRINITY_DN30118_c0_g2	uncharacterized protein LOC132743026 [Ruditapes philippinarum])	------	------	------	------	------	------	------	------	------	------	------	------	------
TRINITY_DN17425_c0_g1	uncharacterized protein LOC132742360 [Ruditapes philippinarum])	GO:0005576;GO:0008061	CC:extracellular region;MF:chitin binding;	------	------	------	------	ENOG410ZN3C;ENOG41104P0	S:Function unknown);	sp|D3YXG0|HMCN1_MOUSE;	Hemicentin-1 OS=Mus musculus OX=10090 GN=Hmcn1 PE=1 SV=1;	PF00090;PF19028;PF22195;PF19030	TSP_1;TSP1_spondin;TSP1_CFP_C;TSP1_ADAMTS	Thrombospondin type 1 domain;Spondin-like TSP1 domain;CFP-like, C-terminal thrombospondin type 1 domain;Thrombospondin type 1 domain
TRINITY_DN40690_c0_g1	uncharacterized protein LOC132738072 [Ruditapes philippinarum])	------	------	------	------	------	------	COG4692	G:Carbohydrate transport and metabolism)	------	------	PF13088	BNR_2	BNR repeat-like domain
TRINITY_DN17596_c0_g1	uncharacterized protein LOC132738070 [Ruditapes philippinarum])	------	------	------	------	------	------	------	------	------	------	------	------	------
TRINITY_DN1151_c2_g2	uncharacterized protein LOC132736833 [Ruditapes philippinarum])	GO:0019991;GO:0016020	BP:septate junction assembly;CC:membrane;	------	------	------	------	------	------	------	------	PF13903;PF00822;PF10242	Claudin_2;PMP22_Claudin;L_HMGIC_fpl	PMP-22/EMP/MP20/Claudin tight junction;PMP-22/EMP/MP20/Claudin family;Lipoma HMGIC fusion partner-like protein
TRINITY_DN26696_c0_g1	uncharacterized protein LOC132735405, partial [Ruditapes philippinarum])	------	------	------	------	------	------	------	------	------	------	------	------	------
TRINITY_DN1710_c0_g1	uncharacterized protein LOC132735347 [Ruditapes philippinarum])	------	------	------	------	------	------	------	------	------	------	PF00021;PF01064;PF00087	UPAR_LY6;Activin_recp;Toxin_TOLIP	u-PAR/Ly-6 domain;Activin types I and II receptor domain;Snake toxin and toxin-like protein
TRINITY_DN30537_c0_g1	uncharacterized protein LOC132733186 [Ruditapes philippinarum])	GO:0016020;GO:0005783;GO:0031418;GO:0005506;GO:0004656	CC:membrane;CC:endoplasmic reticulum;MF:L-ascorbic acid binding;MF:iron ion binding;MF:procollagen-proline 4-dioxygenase activity;	K00472	P4HA	map00330	Arginine and proline metabolism)	ENOG410XS5J	S:Function unknown)	sp|O15460|P4HA2_HUMAN;	Prolyl 4-hydroxylase subunit alpha-2 OS=Homo sapiens OX=9606 GN=P4HA2 PE=1 SV=1;	PF13640	2OG-FeII_Oxy_3	2OG-Fe(II) oxygenase superfamily
TRINITY_DN29189_c0_g1	uncharacterized protein LOC132733121 [Ruditapes philippinarum])	------	------	K06827	CTGF, CCN2, IGFBP8	map04371;map04390	Apelin signaling pathway);Hippo signaling pathway)	------	------	------	------	PF01549	ShK	ShK domain-like
TRINITY_DN11885_c0_g1	uncharacterized protein LOC132732995, partial [Ruditapes philippinarum])	GO:0062023;GO:0005615	CC:collagen-containing extracellular matrix;CC:extracellular space;	K16781	TTC8, BBS8	------	------	------	------	------	------	------	------	------
TRINITY_DN15861_c0_g1	uncharacterized protein LOC132731474 [Ruditapes philippinarum])	------	------	------	------	------	------	------	------	------	------	------	------	------
TRINITY_DN22623_c0_g1	uncharacterized protein LOC132731474 [Ruditapes philippinarum])	------	------	------	------	------	------	------	------	------	------	------	------	------
TRINITY_DN30775_c0_g1	uncharacterized protein LOC132731474 [Ruditapes philippinarum])	------	------	------	------	------	------	------	------	------	------	------	------	------
TRINITY_DN59706_c0_g1	uncharacterized protein LOC132731474 [Ruditapes philippinarum])	------	------	------	------	------	------	------	------	------	------	------	------	------
TRINITY_DN8086_c0_g1	uncharacterized protein LOC132731474 [Ruditapes philippinarum])	------	------	------	------	------	------	ENOG4111KAN	S:Function unknown)	------	------	PF00078	RVT_1	Reverse transcriptase (RNA-dependent DNA polymerase)
TRINITY_DN17687_c0_g3	uncharacterized protein LOC132730736 isoform X1 [Ruditapes philippinarum])	------	------	------	------	------	------	------	------	------	------	------	------	------
TRINITY_DN6596_c0_g1	uncharacterized protein LOC132729618 isoform X2 [Ruditapes philippinarum])	------	------	------	------	------	------	COG0664	T:Signal transduction mechanisms)	sp|Q9D5U8|CNBD2_MOUSE;	Cyclic nucleotide-binding domain-containing protein 2 OS=Mus musculus OX=10090 GN=Cnbd2 PE=1 SV=2;	PF00027	cNMP_binding	Cyclic nucleotide-binding domain
TRINITY_DN46033_c0_g2	uncharacterized protein LOC132726185, partial [Ruditapes philippinarum])	------	------	------	------	------	------	------	------	------	------	PF00008;PF25024;PF23106;PF07974	EGF;EGF_TEN;EGF_Teneurin;EGF_2	EGF-like domain;Teneurin EGF domain;Teneurin-like EGF domain;EGF-like domain
TRINITY_DN12838_c0_g1	uncharacterized protein LOC132725260 isoform X1 [Ruditapes philippinarum])	GO:0016020;GO:0005886	CC:membrane;CC:plasma membrane;	------	------	------	------	------	------	------	------	PF00822	PMP22_Claudin	PMP-22/EMP/MP20/Claudin family
TRINITY_DN7447_c0_g1	uncharacterized protein LOC132724645 isoform X1 [Ruditapes philippinarum])	------	------	------	------	------	------	------	------	------	------	PF00036;PF13202	EF-hand_1;EF-hand_5	EF hand domain;EF hand
TRINITY_DN19760_c0_g3	uncharacterized protein LOC132723032 isoform X2 [Ruditapes philippinarum])	------	------	------	------	------	------	------	------	------	------	PF16026	MIEAP	Mitochondria-eating protein
TRINITY_DN14484_c0_g1	uncharacterized protein LOC132722677 [Ruditapes philippinarum])	------	------	------	------	------	------	------	------	------	------	------	------	------
TRINITY_DN38916_c0_g1	uncharacterized protein LOC132722349 [Ruditapes philippinarum])	------	------	------	------	------	------	------	------	------	------	------	------	------
TRINITY_DN17429_c0_g1	uncharacterized protein LOC132722339 isoform X4 [Ruditapes philippinarum])	------	------	------	------	------	------	------	------	------	------	------	------	------
TRINITY_DN4570_c0_g1	uncharacterized protein LOC132722336 isoform X3 [Ruditapes philippinarum])	------	------	------	------	------	------	------	------	------	------	------	------	------
TRINITY_DN10113_c0_g2	uncharacterized protein LOC132721934 [Ruditapes philippinarum])	------	------	------	------	------	------	------	------	------	------	------	------	------
TRINITY_DN81928_c0_g1	uncharacterized protein LOC132721697 [Ruditapes philippinarum])	------	------	------	------	------	------	ENOG410ZUDM	S:Function unknown)	------	------	PF00811	Ependymin	Ependymin
TRINITY_DN21841_c0_g4	uncharacterized protein LOC132719194, partial [Ruditapes philippinarum])	------	------	------	------	------	------	------	------	------	------	------	------	------
TRINITY_DN13146_c0_g2	uncharacterized protein LOC132713002 [Ruditapes philippinarum])	------	------	------	------	------	------	------	------	------	------	PF02819	Toxin_9	Spider toxin
TRINITY_DN37319_c0_g1	uncharacterized protein LOC132697064 [Cylas formicarius])	------	------	------	------	------	------	ENOG411162S;COG3344;ENOG410YABW;ENOG410ZTY0;ENOG410Y65V;ENOG4111540	S:Function unknown);L:Replication, recombination and repair);S:Function unknown);S:Function unknown);S:Function unknown);S:Function unknown)	sp|Q95SX7|RTBS_DROME;	Probable RNA-directed DNA polymerase from transposon BS OS=Drosophila melanogaster OX=7227 GN=RTase PE=2 SV=1;	------	------	------
TRINITY_DN56135_c0_g1	uncharacterized protein LOC132563255 [Ylistrum balloti])	------	------	------	------	------	------	ENOG41112VU	S:Function unknown)	------	------	------	------	------
TRINITY_DN11000_c1_g2	uncharacterized protein LOC132560227 isoform X2 [Ylistrum balloti])	------	------	------	------	------	------	------	------	------	------	------	------	------
TRINITY_DN22770_c0_g1	uncharacterized protein LOC132560227 isoform X2 [Ylistrum balloti])	GO:0016020	CC:membrane;	------	------	------	------	------	------	------	------	------	------	------
TRINITY_DN2174_c0_g1	uncharacterized protein LOC132558855 [Ylistrum balloti])	------	------	------	------	------	------	------	------	------	------	------	------	------
TRINITY_DN8214_c0_g2	uncharacterized protein LOC132557753 [Ylistrum balloti])	------	------	------	------	------	------	ENOG41112VU	S:Function unknown)	sp|Q9D305|THAP2_MOUSE;	THAP domain-containing protein 2 OS=Mus musculus OX=10090 GN=Thap2 PE=2 SV=1;	PF05485	THAP	THAP domain
TRINITY_DN961_c1_g1	uncharacterized protein LOC132557477 [Ylistrum balloti])	------	------	------	------	------	------	ENOG41112VU	S:Function unknown)	------	------	------	------	------
TRINITY_DN44772_c1_g1	uncharacterized protein LOC132554445 [Ylistrum balloti])	GO:0038023;GO:0030246	MF:signaling receptor activity;MF:carbohydrate binding;	------	------	------	------	------	------	------	------	------	------	------
TRINITY_DN51909_c0_g3	uncharacterized protein LOC132552012 [Ylistrum balloti])	GO:0051259;GO:0097428;GO:0044571;GO:0016020;GO:0005739;GO:1990230;GO:0051087;GO:0003824;GO:0001671	BP:protein oligomerization;BP:protein maturation by iron-sulfur cluster transfer;BP:[2Fe-2S] cluster assembly;CC:membrane;CC:mitochondrion;CC:iron-sulfur cluster transfer complex;MF:chaperone binding;MF:catalytic activity;MF:ATPase activator activity;	------	------	------	------	------	------	------	------	------	------	------
TRINITY_DN20689_c0_g1	uncharacterized protein LOC132544203 [Ylistrum balloti])	GO:0006310;GO:0015074;GO:0003677	BP:DNA recombination;BP:DNA integration;MF:DNA binding;	------	------	------	------	ENOG4111NX8	S:Function unknown)	------	------	------	------	------
TRINITY_DN39980_c0_g1	uncharacterized protein LOC131943066 [Physella acuta])	GO:0070292;GO:0005737;GO:0016020;GO:0016410;GO:0008970;GO:0004623	BP:N-acylphosphatidylethanolamine metabolic process;CC:cytoplasm;CC:membrane;MF:N-acyltransferase activity;MF:phosphatidylcholine 1-acylhydrolase activity;MF:phospholipase A2 activity;	K16817	PLA2G16	map00565;map00564;map00590;map04014;map00592;map04923;map00591	Ether lipid metabolism);Glycerophospholipid metabolism);Arachidonic acid metabolism);Ras signaling pathway);alpha-Linolenic acid metabolism);Regulation of lipolysis in adipocytes);Linoleic acid metabolism)	ENOG4111M0Q;ENOG4111TDD	S:Function unknown);I:Lipid transport and metabolism)	sp|Q9NWW9|PLAT2_HUMAN;	Phospholipase A and acyltransferase 2 OS=Homo sapiens OX=9606 GN=PLAAT2 PE=1 SV=1;	PF04970	LRAT	Lecithin retinol acyltransferase
TRINITY_DN8645_c0_g1	uncharacterized protein LOC131943066 [Physella acuta])	GO:0070292;GO:0005737;GO:0016020;GO:0016410;GO:0008970;GO:0004623	BP:N-acylphosphatidylethanolamine metabolic process;CC:cytoplasm;CC:membrane;MF:N-acyltransferase activity;MF:phosphatidylcholine 1-acylhydrolase activity;MF:phospholipase A2 activity;	K16817	PLA2G16	map00565;map00564;map00590;map04014;map00592;map04923;map00591	Ether lipid metabolism);Glycerophospholipid metabolism);Arachidonic acid metabolism);Ras signaling pathway);alpha-Linolenic acid metabolism);Regulation of lipolysis in adipocytes);Linoleic acid metabolism)	ENOG410Y257;ENOG4111M0Q	S:Function unknown);	------	------	PF04970;PF00877	LRAT;NLPC_P60	Lecithin retinol acyltransferase;NlpC/P60 family
TRINITY_DN525_c0_g2	uncharacterized protein LOC130053958 [Ostrea edulis])	GO:0006261;GO:0005634;GO:0003682	BP:DNA-dependent DNA replication;CC:nucleus;MF:chromatin binding;	------	------	------	------	------	------	------	------	------	------	------
TRINITY_DN29715_c0_g1	uncharacterized protein LOC128559474 [Mercenaria mercenaria])	------	------	------	------	------	------	ENOG410XRA9;ENOG410YIXB;ENOG410XPAJ	S:Function unknown);	------	------	------	------	------
TRINITY_DN32243_c1_g1	uncharacterized protein LOC128558290 [Mercenaria mercenaria])	------	------	------	------	------	------	------	------	------	------	------	------	------
TRINITY_DN3507_c0_g3	uncharacterized protein LOC128557663 [Mercenaria mercenaria])	------	------	------	------	------	------	------	------	------	------	------	------	------
TRINITY_DN35763_c1_g3	uncharacterized protein LOC128557467 [Mercenaria mercenaria])	------	------	------	------	------	------	ENOG410ZTY3;ENOG410YN88	S:Function unknown);	------	------	------	------	------
TRINITY_DN5526_c0_g1	uncharacterized protein LOC128554998 [Mercenaria mercenaria])	------	------	------	------	------	------	------	------	------	------	------	------	------
TRINITY_DN12445_c0_g1	uncharacterized protein LOC128554662 [Mercenaria mercenaria])	------	------	------	------	------	------	ENOG410Z9AA	S:Function unknown)	------	------	------	------	------
TRINITY_DN3030_c0_g1	uncharacterized protein LOC128554200 [Mercenaria mercenaria])	GO:0008270;GO:0003676	MF:zinc ion binding;MF:nucleic acid binding;	------	------	------	------	------	------	------	------	------	------	------
TRINITY_DN54090_c0_g1	uncharacterized protein LOC128551780 [Mercenaria mercenaria])	------	------	------	------	------	------	------	------	------	------	------	------	------
TRINITY_DN21177_c0_g2	uncharacterized protein LOC128550587 [Mercenaria mercenaria])	------	------	------	------	------	------	------	------	------	------	------	------	------
TRINITY_DN22964_c0_g3	uncharacterized protein LOC128548540 isoform X2 [Mercenaria mercenaria])	GO:0030154;GO:0007156;GO:0008045;GO:0007157;GO:0016020;GO:0043005;GO:0046982;GO:0005509;GO:0050839;GO:0042803	BP:cell differentiation;BP:homophilic cell adhesion via plasma membrane adhesion molecules;BP:motor neuron axon guidance;BP:heterophilic cell-cell adhesion via plasma membrane cell adhesion molecules;CC:membrane;CC:neuron projection;MF:protein heterodimerization activity;MF:calcium ion binding;MF:cell adhesion molecule binding;MF:protein homodimerization activity;	------	------	------	------	ENOG410Y12F;ENOG410XPY8	S:Function unknown);	sp|M9NDE3|BARK_DROME;	Protein bark beetle OS=Drosophila melanogaster OX=7227 GN=bark PE=1 SV=1;	PF13229	Beta_helix	Right handed beta helix region
TRINITY_DN15197_c0_g1	uncharacterized protein LOC128548516 isoform X2 [Mercenaria mercenaria])	------	------	------	------	------	------	------	------	------	------	PF00021	UPAR_LY6	u-PAR/Ly-6 domain
TRINITY_DN3907_c0_g1	uncharacterized protein LOC128547303 [Mercenaria mercenaria])	GO:0016020	CC:membrane;	------	------	------	------	------	------	------	------	------	------	------
TRINITY_DN72887_c1_g1	uncharacterized protein LOC128547267 isoform X2 [Mercenaria mercenaria])	------	------	------	------	------	------	------	------	------	------	------	------	------
TRINITY_DN14300_c0_g1	uncharacterized protein LOC128547230 [Mercenaria mercenaria])	------	------	------	------	------	------	------	------	------	------	------	------	------
TRINITY_DN47313_c0_g1	uncharacterized protein LOC128546871 [Mercenaria mercenaria])	------	------	------	------	------	------	------	------	------	------	PF04089	BRICHOS	BRICHOS domain
TRINITY_DN25912_c1_g2	uncharacterized protein LOC128546379 [Mercenaria mercenaria])	GO:0046983	MF:protein dimerization activity;	------	------	------	------	------	------	------	------	PF05699	Dimer_Tnp_hAT	hAT family C-terminal dimerisation region
TRINITY_DN2121_c0_g3	uncharacterized protein LOC128235685 [Mya arenaria])	------	------	------	------	------	------	------	------	------	------	------	------	------
TRINITY_DN594_c0_g1	uncharacterized protein LOC128232544 [Mya arenaria])	------	------	------	------	------	------	------	------	------	------	------	------	------
TRINITY_DN64759_c0_g1	uncharacterized protein LOC128231126 [Mya arenaria])	------	------	------	------	------	------	ENOG410Y65V;ENOG410YJZX	S:Function unknown);	------	------	------	------	------
TRINITY_DN49364_c0_g1	uncharacterized protein LOC128228530 isoform X2 [Mya arenaria])	------	------	------	------	------	------	------	------	sp|Q55E58|PATS1_DICDI;	Probable serine/threonine-protein kinase pats1 OS=Dictyostelium discoideum OX=44689 GN=pats1 PE=3 SV=1;	PF16095;PF00531;PF08477	COR;Death;Roc	C-terminal of Roc, COR, domain;Death domain;Ras of Complex, Roc, domain of DAPkinase
TRINITY_DN13063_c1_g1	uncharacterized protein LOC128226998 [Mya arenaria])	GO:0051131;GO:0006457;GO:0005634;GO:0005829;GO:0051087;GO:0051879	BP:chaperone-mediated protein complex assembly;BP:protein folding;CC:nucleus;CC:cytosol;MF:chaperone binding;MF:Hsp90 protein binding;	K15730	PTGES3	map00590;map05207	Arachidonic acid metabolism);Chemical carcinogenesis - receptor activation)	ENOG41121RT	S:Function unknown)	sp|Q11118|WOS2_SCHPO;	Protein wos2 OS=Schizosaccharomyces pombe;	PF04969	CS	CS domain
TRINITY_DN87475_c0_g1	uncharacterized protein LOC128226345 [Mya arenaria])	------	------	------	------	------	------	ENOG410XRA9;ENOG410XQCA	S:Function unknown);	------	------	------	------	------
TRINITY_DN8931_c0_g1	uncharacterized protein LOC128207483 [Mya arenaria])	GO:0016020	CC:membrane;	------	------	------	------	------	------	------	------	------	------	------
TRINITY_DN568_c0_g1	uncharacterized protein LOC128191147 [Crassostrea angulata])	------	------	------	------	------	------	------	------	------	------	PF15430	SVWC	Single domain von Willebrand factor type C
TRINITY_DN21641_c0_g1	uncharacterized protein LOC128187544 [Crassostrea angulata])	GO:0008270;GO:0003676	MF:zinc ion binding;MF:nucleic acid binding;	------	------	------	------	------	------	------	------	------	------	------
TRINITY_DN71330_c0_g1	uncharacterized protein LOC128169375 [Crassostrea angulata])	------	------	------	------	------	------	------	------	------	------	------	------	------
TRINITY_DN4086_c0_g3	uncharacterized protein LOC128163626 isoform X1 [Crassostrea angulata])	GO:0034045;GO:0030659;GO:0016020;GO:0005802	CC:pre-autophagosomal structure membrane;CC:cytoplasmic vesicle membrane;CC:membrane;CC:trans-Golgi network;	K10089	M6PR	map04145;map04142;map05132	Phagosome);Lysosome);Salmonella infection)	ENOG4112253	S:Function unknown)	sp|P24668|MPRD_MOUSE;	Cation-dependent mannose-6-phosphate receptor OS=Mus musculus OX=10090 GN=M6pr PE=1 SV=1;	PF02157;PF09451	Man-6-P_recep;ATG27	Mannose-6-phosphate receptor;Autophagy-related protein 27
TRINITY_DN10512_c0_g1	uncharacterized protein LOC128156587 [Crassostrea angulata])	------	------	------	------	------	------	ENOG4111KAN	S:Function unknown)	------	------	------	------	------
TRINITY_DN873_c0_g1	uncharacterized protein LOC127881038 [Dreissena polymorpha])	GO:0007160;GO:0005764;GO:0005576;GO:0005509	BP:cell-matrix adhesion;CC:lysosome;CC:extracellular region;MF:calcium ion binding;	------	------	------	------	------	------	------	------	PF00811	Ependymin	Ependymin
TRINITY_DN75415_c1_g2	uncharacterized protein LOC127879209 [Dreissena polymorpha])	------	------	------	------	------	------	------	------	------	------	------	------	------
TRINITY_DN2178_c0_g1	uncharacterized protein LOC127878130 isoform X3 [Dreissena polymorpha])	------	------	------	------	------	------	ENOG410YITN	S:Function unknown)	sp|F6ZQ54|TRI13_XENTR;	Tripartite motif containing 13 OS=Xenopus tropicalis OX=8364 GN=trim13 PE=3 SV=1;	PF00643;PF13445;PF13639;PF14634;PF00097	zf-B_box;zf-RING_UBOX;zf-RING_2;zf-RING_5;zf-C3HC4	B-box zinc finger;RING-type zinc-finger;Ring finger domain;zinc-RING finger domain;Zinc finger, C3HC4 type (RING finger)
TRINITY_DN6108_c0_g1	uncharacterized protein LOC127876752 [Dreissena polymorpha])	------	------	------	------	------	------	------	------	------	------	------	------	------
TRINITY_DN4880_c0_g1	uncharacterized protein LOC127876071 [Dreissena polymorpha])	------	------	------	------	------	------	------	------	------	------	------	------	------
TRINITY_DN30019_c0_g1	uncharacterized protein LOC127876071 [Dreissena polymorpha])	------	------	------	------	------	------	------	------	------	------	------	------	------
TRINITY_DN876_c2_g3	uncharacterized protein LOC127873077 isoform X6 [Dreissena polymorpha])	------	------	------	------	------	------	------	------	------	------	------	------	------
TRINITY_DN14251_c0_g1	uncharacterized protein LOC127871236 [Dreissena polymorpha])	------	------	------	------	------	------	ENOG410XPEI;ENOG410XP6K	S:Function unknown);	------	------	PF00008	EGF	EGF-like domain
TRINITY_DN12245_c0_g1	uncharacterized protein LOC127870225 isoform X1 [Dreissena polymorpha])	------	------	------	------	------	------	------	------	------	------	------	------	------
TRINITY_DN2414_c0_g2	uncharacterized protein LOC127869629 [Dreissena polymorpha])	GO:0006338;GO:0005634;GO:0003824	BP:chromatin remodeling;CC:nucleus;MF:catalytic activity;	K10408	DNAH	map04814;map05016;map05022;map05014	Motor proteins);Huntington disease);Pathways of neurodegeneration - multiple diseases);Amyotrophic lateral sclerosis)	ENOG4111MXH	S:Function unknown)	------	------	------	------	------
TRINITY_DN23332_c0_g1	uncharacterized protein LOC127865668 isoform X2 [Dreissena polymorpha])	------	------	------	------	------	------	------	------	------	------	PF01391	Collagen	Collagen triple helix repeat (20 copies)
TRINITY_DN5273_c0_g1	uncharacterized protein LOC127865668 isoform X2 [Dreissena polymorpha])	------	------	K25368	LYPD6B	map04080	Neuroactive ligand-receptor interaction)	------	------	------	------	------	------	------
TRINITY_DN19320_c0_g1	uncharacterized protein LOC127863560 [Dreissena polymorpha])	------	------	------	------	------	------	ENOG4111KAN	S:Function unknown)	------	------	------	------	------
TRINITY_DN27166_c0_g2	uncharacterized protein LOC127863560 [Dreissena polymorpha])	------	------	------	------	------	------	------	------	------	------	------	------	------
TRINITY_DN78983_c0_g1	uncharacterized protein LOC127862704 [Dreissena polymorpha])	------	------	------	------	------	------	ENOG410XQCA;COG1132;ENOG410XRA9	S:Function unknown);V:Defense mechanisms);S:Function unknown)	------	------	------	------	------
TRINITY_DN16728_c0_g1	uncharacterized protein LOC127862704 [Dreissena polymorpha])	------	------	------	------	------	------	------	------	------	------	------	------	------
TRINITY_DN75061_c0_g1	uncharacterized protein LOC127861896 [Dreissena polymorpha])	------	------	------	------	------	------	------	------	------	------	------	------	------
TRINITY_DN67557_c0_g1	uncharacterized protein LOC127860420 [Dreissena polymorpha])	GO:0006281	BP:DNA repair;	------	------	------	------	------	------	------	------	------	------	------
TRINITY_DN61629_c0_g2	uncharacterized protein LOC127860246 [Dreissena polymorpha])	------	------	------	------	------	------	------	------	------	------	PF16977;PF01823	ApeC;MACPF	C-terminal domain of apextrin;MAC/Perforin domain
TRINITY_DN18786_c0_g1	uncharacterized protein LOC127860187 [Dreissena polymorpha])	------	------	------	------	------	------	ENOG4112AST;COG5034;ENOG4110T4A;ENOG411271T	S:Function unknown);B:Chromatin structure and dynamics);S:Function unknown);S:Function unknown)	------	------	PF09588	YqaJ	YqaJ-like viral recombinase domain
TRINITY_DN53118_c0_g2	uncharacterized protein LOC127859915 isoform X2 [Dreissena polymorpha])	------	------	------	------	------	------	------	------	------	------	------	------	------
TRINITY_DN62947_c0_g3	uncharacterized protein LOC127855937 [Dreissena polymorpha])	------	------	------	------	------	------	------	------	------	------	PF15112;PF21808;PF20667	DUF4559;Dynamin-like_hel_bact;Sec10_N	Domain of unknown function (DUF4559);Bacterial dynamin-like protein, helical domain;Exocyst complex component Sec10, N-terminal
TRINITY_DN16359_c0_g1	uncharacterized protein LOC127851310 [Dreissena polymorpha])	------	------	------	------	------	------	------	------	------	------	------	------	------
TRINITY_DN14864_c0_g1	uncharacterized protein LOC127849264 [Dreissena polymorpha])	GO:0045211;GO:0016020;GO:0005337;GO:0015276	CC:postsynaptic membrane;CC:membrane;MF:nucleoside transmembrane transporter activity;MF:ligand-gated ion channel activity;	------	------	------	------	------	------	------	------	------	------	------
TRINITY_DN22912_c0_g1	uncharacterized protein LOC127848939 [Dreissena polymorpha])	------	------	------	------	------	------	------	------	------	------	------	------	------
TRINITY_DN25669_c0_g1	uncharacterized protein LOC127848939 [Dreissena polymorpha])	------	------	------	------	------	------	------	------	------	------	------	------	------
TRINITY_DN665_c0_g1	uncharacterized protein LOC127848939 [Dreissena polymorpha])	------	------	------	------	------	------	------	------	------	------	------	------	------
TRINITY_DN18144_c0_g1	uncharacterized protein LOC127839746 [Dreissena polymorpha])	------	------	------	------	------	------	------	------	------	------	------	------	------
TRINITY_DN18418_c0_g2	uncharacterized protein LOC127836436 [Dreissena polymorpha])	GO:0042446;GO:0006313;GO:0042448;GO:0006357;GO:0016020;GO:0000785;GO:0004803;GO:0047442;GO:0020037;GO:0004508;GO:0003677;GO:0005506	BP:hormone biosynthetic process;BP:transposition, DNA-mediated;BP:progesterone metabolic process;BP:regulation of transcription from RNA polymerase II promoter;CC:membrane;CC:chromatin;MF:transposase activity;MF:17-alpha-hydroxyprogesterone aldolase activity;MF:heme binding;MF:steroid 17-alpha-monooxygenase activity;MF:DNA binding;MF:iron ion binding;	------	------	------	------	------	------	------	------	------	------	------
TRINITY_DN40337_c0_g1	uncharacterized protein LOC127831167 [Dreissena polymorpha])	GO:0035094;GO:0016020;GO:0045202;GO:0043005;GO:0015464;GO:0022848	BP:response to nicotine;CC:membrane;CC:synapse;CC:neuron projection;MF:acetylcholine receptor activity;MF:acetylcholine-gated cation channel activity;	------	------	------	------	------	------	------	------	------	------	------
TRINITY_DN75400_c0_g1	uncharacterized protein LOC127734547 [Mytilus californianus])	GO:0003677	MF:DNA binding;	------	------	------	------	ENOG4111IWV;ENOG410XPDV	S:Function unknown);	sp|Q9D305|THAP2_MOUSE;	THAP domain-containing protein 2 OS=Mus musculus OX=10090 GN=Thap2 PE=2 SV=1;	PF13359;PF05485;PF13613;PF01609	DDE_Tnp_4;THAP;HTH_Tnp_4;DDE_Tnp_1	DDE superfamily endonuclease;THAP domain;Helix-turn-helix of DDE superfamily endonuclease;Transposase DDE domain
TRINITY_DN14910_c0_g1	uncharacterized protein LOC127731076 [Mytilus californianus])	GO:0003676	MF:nucleic acid binding;	------	------	------	------	ENOG4111JJ6;ENOG410YCX6	S:Function unknown);	------	------	PF13358	DDE_3	DDE superfamily endonuclease
TRINITY_DN28272_c0_g2	uncharacterized protein LOC127723678 isoform X2 [Mytilus californianus])	GO:0044773;GO:0051598;GO:0005737;GO:0005634;GO:0004674;GO:0004672;GO:0005524	BP:mitotic DNA damage checkpoint;BP:meiotic recombination checkpoint;CC:cytoplasm;CC:nucleus;MF:protein serine/threonine kinase activity;MF:protein kinase activity;MF:ATP binding;	------	------	------	------	------	------	------	------	PF00069;PF07714	Pkinase;PK_Tyr_Ser-Thr	Protein kinase domain;Protein tyrosine and serine/threonine kinase
TRINITY_DN61355_c0_g1	uncharacterized protein LOC127718231 [Mytilus californianus])	------	------	------	------	------	------	------	------	------	------	------	------	------
TRINITY_DN11957_c0_g1	uncharacterized protein LOC127712388 [Mytilus californianus])	------	------	------	------	------	------	------	------	------	------	PF00036;PF13499;PF13405	EF-hand_1;EF-hand_7;EF-hand_6	EF hand domain;EF-hand domain pair;EF-hand domain
TRINITY_DN38643_c0_g1	uncharacterized protein LOC127711707 [Mytilus californianus])	GO:0006310;GO:0015074;GO:0003677	BP:DNA recombination;BP:DNA integration;MF:DNA binding;	------	------	------	------	------	------	------	------	PF00589	Phage_integrase	Phage integrase family
TRINITY_DN1514_c0_g1	uncharacterized protein LOC126989216 [Eriocheir sinensis])	GO:0016020;GO:0004497;GO:0016705;GO:0020037;GO:0003824;GO:0005506	CC:membrane;MF:monooxygenase activity;MF:oxidoreductase activity, acting on paired donors, with incorporation or reduction of molecular oxygen;MF:heme binding;MF:catalytic activity;MF:iron ion binding;	------	------	------	------	ENOG410YTY7;ENOG410YUPY;ENOG410Y65V	S:Function unknown);	------	------	PF00078	RVT_1	Reverse transcriptase (RNA-dependent DNA polymerase)
TRINITY_DN20025_c0_g1	uncharacterized protein LOC126829728 [Patella vulgata])	------	------	------	------	------	------	ENOG4111MVR;ENOG410Y5JS;ENOG410XP6K	S:Function unknown);U:Intracellular trafficking, secretion, and vesicular transport);S:Function unknown)	sp|P14585|LIN12_CAEEL;	Protein lin-12 OS=Caenorhabditis elegans OX=6239 GN=lin-12 PE=1 SV=1;	PF12662;PF07645;PF14670;PF25024;PF00008;PF12661	cEGF;EGF_CA;FXa_inhibition;EGF_TEN;EGF;hEGF	Complement Clr-like EGF-like;Calcium-binding EGF domain;Coagulation Factor Xa inhibitory site;Teneurin EGF domain;EGF-like domain;Human growth factor-like EGF
TRINITY_DN77666_c0_g7	uncharacterized protein LOC125680102 [Ostrea edulis])	------	------	------	------	------	------	------	------	------	------	------	------	------
TRINITY_DN2601_c0_g1	uncharacterized protein LOC125673587 [Ostrea edulis])	------	------	------	------	------	------	------	------	------	------	PF10544;PF13455	T5orf172;MUG113	T5orf172 domain;Meiotically up-regulated gene 113
TRINITY_DN4564_c0_g5	uncharacterized protein LOC125666450 [Ostrea edulis])	GO:0016020;GO:0140359;GO:0016887;GO:0005524	CC:membrane;MF:ABC-type transmembrane transporter activity;MF:ATPase activity;MF:ATP binding;	K05681	ABCG2, CD338	map01523;map02010;map04976	Antifolate resistance);ABC transporters);Bile secretion)	COG1131	V:Defense mechanisms)	sp|Q7XA72|AB21G_ARATH;	ABC transporter G family member 21 OS=Arabidopsis thaliana OX=3702 GN=ABCG21 PE=2 SV=2;	PF01061;PF00005	ABC2_membrane;ABC_tran	ABC-2 type transporter;ABC transporter
TRINITY_DN46691_c0_g1	uncharacterized protein LOC125662754 isoform X2 [Ostrea edulis])	GO:0005886;GO:0005228;GO:0046983;GO:0015271	CC:plasma membrane;MF:intracellular sodium activated potassium channel activity;MF:protein dimerization activity;MF:outward rectifier potassium channel activity;	------	------	------	------	------	------	------	------	------	------	------
TRINITY_DN648_c0_g2	uncharacterized protein LOC125662754 isoform X2 [Ostrea edulis])	GO:0005886;GO:0005228;GO:0046983;GO:0015271	CC:plasma membrane;MF:intracellular sodium activated potassium channel activity;MF:protein dimerization activity;MF:outward rectifier potassium channel activity;	------	------	------	------	------	------	------	------	------	------	------
TRINITY_DN5366_c1_g1	uncharacterized protein LOC125661199 [Ostrea edulis])	GO:0006281;GO:0008270	BP:DNA repair;MF:zinc ion binding;	------	------	------	------	ENOG411271T;ENOG4112AST	S:Function unknown);	------	------	PF09588	YqaJ	YqaJ-like viral recombinase domain
TRINITY_DN49242_c0_g1	uncharacterized protein LOC125656461 [Ostrea edulis])	------	------	------	------	------	------	------	------	------	------	------	------	------
TRINITY_DN47038_c0_g5	uncharacterized protein LOC125652281 [Ostrea edulis])	------	------	------	------	------	------	------	------	------	------	------	------	------
TRINITY_DN6138_c0_g1	uncharacterized protein LOC125651669 [Ostrea edulis])	GO:0016020;GO:0062023;GO:0005615	CC:membrane;CC:collagen-containing extracellular matrix;CC:extracellular space;	------	------	------	------	ENOG410ZYS4	S:Function unknown)	sp|O43827|ANGL7_HUMAN;	Angiopoietin-related protein 7 OS=Homo sapiens OX=9606 GN=ANGPTL7 PE=1 SV=1;	PF00147;PF00008;PF07645;PF12661;PF25024;PF21700	Fibrinogen_C;EGF;EGF_CA;hEGF;EGF_TEN;EGF_DL_JAG	Fibrinogen beta and gamma chains, C-terminal globular domain;EGF-like domain;Calcium-binding EGF domain;Human growth factor-like EGF;Teneurin EGF domain;Delta-like/Jagged, EGF-like domain
TRINITY_DN21046_c0_g1	uncharacterized protein LOC125650061 [Ostrea edulis])	------	------	------	------	------	------	------	------	------	------	PF16077	Spaetzle	Spaetzle
TRINITY_DN65530_c0_g1	uncharacterized protein LOC125649502 isoform X3 [Ostrea edulis])	GO:0006388;GO:0000215	BP:tRNA splicing, via endonucleolytic cleavage and ligation;MF:tRNA 2'-phosphotransferase activity;	K10669	TRPT1, TPT1	------	------	COG1859	J:Translation, ribosomal structure and biogenesis)	sp|Q5EAR5|TRPT1_DANRE;	tRNA 2'-phosphotransferase 1 OS=Danio rerio OX=7955 GN=trpt1 PE=2 SV=2;	PF01885	PTS_2-RNA	RNA 2'-phosphotransferase, Tpt1 / KptA family
TRINITY_DN3497_c0_g1	uncharacterized protein LOC125647150 [Ostrea edulis])	------	------	------	------	------	------	------	------	------	------	------	------	------
TRINITY_DN32322_c0_g1	uncharacterized protein LOC125374637 [Haliotis rufescens])	------	------	------	------	------	------	ENOG410YT1W;ENOG4111MK6;ENOG4110CNM;ENOG410ZRC2	S:Function unknown);	------	------	PF20049	DUF6451	Domain of unknown function (DUF6451)
TRINITY_DN156_c0_g2	uncharacterized protein LOC125030425 [Penaeus chinensis])	GO:0003824	MF:catalytic activity;	------	------	------	------	ENOG410YTY7;ENOG410YUPY;ENOG410YRUW;ENOG410Y65V	S:Function unknown);	sp|O02751|CFDP2_BOVIN;	Craniofacial development protein 2 OS=Bos taurus OX=9913 GN=CFDP2 PE=1 SV=2;	PF00078;PF03372	RVT_1;Exo_endo_phos	Reverse transcriptase (RNA-dependent DNA polymerase);Endonuclease/Exonuclease/phosphatase family
TRINITY_DN19128_c0_g1	uncharacterized protein LOC125030425 [Penaeus chinensis])	------	------	K09228	KRAB	------	------	ENOG410YN3V;ENOG410Z1NA;ENOG410YSGX;ENOG410YRUW;ENOG410YTY7;ENOG410Y65V	S:Function unknown);	------	------	------	------	------
TRINITY_DN1633_c0_g2	uncharacterized protein LOC124440414 [Xenia sp. Carnegie-2017])	------	------	------	------	------	------	ENOG410YN3V;ENOG410Y65V	S:Function unknown);	------	------	------	------	------
TRINITY_DN71260_c0_g1	uncharacterized protein LOC124303475 [Neodiprion virginianus])	------	------	------	------	------	------	------	------	sp|Q9WC28|POLN_HEVHY;	Non-structural polyprotein pORF1 OS=Hepatitis E virus genotype 1;	PF00978	RdRP_2	RNA dependent RNA polymerase
TRINITY_DN13184_c0_g1	uncharacterized protein LOC124292207 isoform X1 [Haliotis rubra])	GO:0005576;GO:0016787	CC:extracellular region;MF:hydrolase activity;	------	------	------	------	ENOG4111FH2	S:Function unknown)	sp|O05527|PHB_DELAC;	Pol;	------	------	------
TRINITY_DN82927_c0_g1	uncharacterized protein LOC124278821 [Haliotis rubra])	------	------	------	------	------	------	------	------	------	------	PF00036;PF13405;PF13499;PF13833	EF-hand_1;EF-hand_6;EF-hand_7;EF-hand_8	EF hand domain;EF-hand domain;EF-hand domain pair;EF-hand domain pair
TRINITY_DN6352_c0_g1	uncharacterized protein LOC124278810 [Haliotis rubra])	GO:0005509	MF:calcium ion binding;	------	------	------	------	------	------	------	------	PF00036;PF13202;PF13499	EF-hand_1;EF-hand_5;EF-hand_7	EF hand domain;EF hand;EF-hand domain pair
TRINITY_DN40331_c0_g1	uncharacterized protein LOC124257133 [Haliotis rubra])	------	------	------	------	------	------	------	------	------	------	------	------	------
TRINITY_DN58813_c0_g4	uncharacterized protein LOC124149795 isoform X3 [Haliotis rufescens])	------	------	------	------	------	------	------	------	------	------	------	------	------
TRINITY_DN8062_c0_g1	uncharacterized protein LOC124141356 [Haliotis rufescens])	GO:0016020	CC:membrane;	------	------	------	------	------	------	------	------	PF14256	YwiC	YwiC-like protein
TRINITY_DN53100_c0_g1	uncharacterized protein LOC124135242 [Haliotis rufescens])	------	------	------	------	------	------	ENOG4110EAV	S:Function unknown)	------	------	------	------	------
TRINITY_DN76265_c0_g1	uncharacterized protein LOC124126352 [Haliotis rufescens])	------	------	------	------	------	------	------	------	------	------	------	------	------
TRINITY_DN44936_c0_g2	uncharacterized protein LOC124125829 isoform X1 [Haliotis rufescens])	------	------	------	------	------	------	------	------	------	------	------	------	------
TRINITY_DN2776_c0_g1	uncharacterized protein LOC124123027 isoform X2 [Haliotis rufescens])	GO:0031638;GO:0005886;GO:0004252	BP:zymogen activation;CC:plasma membrane;MF:serine-type endopeptidase activity;	------	------	------	------	ENOG41102GD;ENOG4111BQS;ENOG410ZTDN	S:Function unknown);	------	------	------	------	------
TRINITY_DN72184_c0_g1	uncharacterized protein LOC124117730 [Haliotis rufescens])	GO:0016020	CC:membrane;	------	------	------	------	------	------	------	------	PF17064	QVR	Quiver family u-PAR/Ly-6-like domain
TRINITY_DN645_c0_g1	uncharacterized protein LOC124114625 isoform X2 [Haliotis rufescens])	GO:0003677	MF:DNA binding;	------	------	------	------	------	------	------	------	------	------	------
TRINITY_DN10003_c0_g2	uncharacterized protein LOC123564219 isoform X2 [Mercenaria mercenaria])	------	------	------	------	------	------	------	------	------	------	PF11577	NEMO	NF-kappa-B essential modulator NEMO
TRINITY_DN25697_c0_g1	uncharacterized protein LOC123563934 isoform X3 [Mercenaria mercenaria])	------	------	------	------	------	------	------	------	------	------	PF00008;PF25024	EGF;EGF_TEN	EGF-like domain;Teneurin EGF domain
TRINITY_DN6527_c0_g3	uncharacterized protein LOC123563934 isoform X2 [Mercenaria mercenaria])	------	------	------	------	------	------	------	------	------	------	PF00008;PF07495;PF12661	EGF;Y_Y_Y;hEGF	EGF-like domain;Y_Y_Y domain;Human growth factor-like EGF
TRINITY_DN9802_c0_g2	uncharacterized protein LOC123561682 isoform X3 [Mercenaria mercenaria])	------	------	------	------	------	------	ENOG410YN8A;ENOG4111VKW	S:Function unknown);	sp|A8MV24|SPMA1_HUMAN;	Sperm microtubule associated protein 1 OS=Homo sapiens OX=9606 GN=SPMAP1 PE=1 SV=1;	PF15075	SPMAP1-like	Sperm microtubule associated protein 1
TRINITY_DN41390_c0_g1	uncharacterized protein LOC123560269 [Mercenaria mercenaria])	------	------	K08639	CPXM2	------	------	ENOG410XX0H	E:Amino acid transport and metabolism)	sp|Q8N436|CPXM2_HUMAN;	Inactive carboxypeptidase-like protein X2 OS=Homo sapiens OX=9606 GN=CPXM2 PE=1 SV=3;	PF00754;PF00059;PF02140;PF22633	F5_F8_type_C;Lectin_C;SUEL_Lectin;F5_F8_type_C_2	F5/8 type C domain;Lectin C-type domain;D-galactoside/L-rhamnose binding SUEL lectin domain;NedA-like, galactose-binding domain
TRINITY_DN5152_c0_g1	uncharacterized protein LOC123559645 [Mercenaria mercenaria])	GO:0046872	MF:metal ion binding;	------	------	------	------	ENOG4112A9I	S:Function unknown)	------	------	PF10551;PF04500	MULE;FLYWCH	MULE transposase domain;FLYWCH zinc finger domain
TRINITY_DN23849_c0_g3	uncharacterized protein LOC123558333 [Mercenaria mercenaria])	GO:0006310;GO:0015074;GO:0003677	BP:DNA recombination;BP:DNA integration;MF:DNA binding;	------	------	------	------	------	------	------	------	------	------	------
TRINITY_DN22039_c0_g2	uncharacterized protein LOC123556423 isoform X2 [Mercenaria mercenaria])	------	------	K18032	PTPRA	------	------	------	------	------	------	------	------	------
TRINITY_DN15576_c0_g1	uncharacterized protein LOC123555254 [Mercenaria mercenaria])	------	------	------	------	------	------	------	------	------	------	------	------	------
TRINITY_DN3597_c0_g1	uncharacterized protein LOC123554260 [Mercenaria mercenaria])	GO:0005509	MF:calcium ion binding;	------	------	------	------	ENOG410ZPIE;ENOG41114BV	U:Intracellular trafficking, secretion, and vesicular transport);S:Function unknown)	sp|O88783|FA5_MOUSE;	Coagulation factor V OS=Mus musculus OX=10090 GN=F5 PE=1 SV=1;	PF00754;PF22633;PF05345	F5_F8_type_C;F5_F8_type_C_2;He_PIG	F5/8 type C domain;NedA-like, galactose-binding domain;Putative Ig domain
TRINITY_DN1264_c0_g1	uncharacterized protein LOC123553279 [Mercenaria mercenaria])	------	------	------	------	------	------	------	------	------	------	PF00036;PF13499;PF13202	EF-hand_1;EF-hand_7;EF-hand_5	EF hand domain;EF-hand domain pair;EF hand
TRINITY_DN37949_c0_g1	uncharacterized protein LOC123552132 isoform X3 [Mercenaria mercenaria])	GO:0007165;GO:0016020	BP:signal transduction;CC:membrane;	------	------	------	------	------	------	------	------	PF00531	Death	Death domain
TRINITY_DN6750_c0_g1	uncharacterized protein LOC123551175 [Mercenaria mercenaria])	------	------	------	------	------	------	------	------	------	------	------	------	------
TRINITY_DN20242_c0_g1	uncharacterized protein LOC123549960 [Mercenaria mercenaria])	------	------	------	------	------	------	------	------	------	------	------	------	------
TRINITY_DN39855_c0_g1	uncharacterized protein LOC123549799 isoform X2 [Mercenaria mercenaria])	GO:0016020	CC:membrane;	------	------	------	------	------	------	------	------	------	------	------
TRINITY_DN24266_c0_g2	uncharacterized protein LOC123549145 isoform X1 [Mercenaria mercenaria])	------	------	------	------	------	------	ENOG4111QG0	S:Function unknown)	------	------	PF09511	RNA_lig_T4_1	RNA ligase
TRINITY_DN927_c0_g3	uncharacterized protein LOC123546436 [Mercenaria mercenaria])	GO:0062023;GO:0005576;GO:0008061	CC:collagen-containing extracellular matrix;CC:extracellular region;MF:chitin binding;	------	------	------	------	ENOG410XNMM;ENOG4111RUM	S:Function unknown);	sp|A6H584|CO6A5_MOUSE;	Collagen alpha-;	PF00092;PF01607	VWA;CBM_14	von Willebrand factor type A domain;Chitin binding Peritrophin-A domain
TRINITY_DN46021_c0_g2	uncharacterized protein LOC123545673 isoform X1 [Mercenaria mercenaria])	GO:0005886;GO:0003964;GO:0005543;GO:0005509	CC:plasma membrane;MF:RNA-directed DNA polymerase activity;MF:phospholipid binding;MF:calcium ion binding;	------	------	------	------	------	------	------	------	------	------	------
TRINITY_DN15782_c1_g1	uncharacterized protein LOC123545505 isoform X1 [Mercenaria mercenaria])	------	------	------	------	------	------	------	------	------	------	PF16977;PF01823	ApeC;MACPF	C-terminal domain of apextrin;MAC/Perforin domain
TRINITY_DN22821_c0_g1	uncharacterized protein LOC123543517 [Mercenaria mercenaria])	------	------	------	------	------	------	ENOG410ZTX9	U:Intracellular trafficking, secretion, and vesicular transport)	------	------	------	------	------
TRINITY_DN7462_c0_g2	uncharacterized protein LOC123540700 [Mercenaria mercenaria])	------	------	------	------	------	------	------	------	------	------	------	------	------
TRINITY_DN7462_c0_g1	uncharacterized protein LOC123540700 [Mercenaria mercenaria])	------	------	------	------	------	------	------	------	------	------	------	------	------
TRINITY_DN20313_c0_g1	uncharacterized protein LOC123540618 [Mercenaria mercenaria])	------	------	------	------	------	------	------	------	------	------	------	------	------
TRINITY_DN69550_c0_g1	uncharacterized protein LOC123540286 [Mercenaria mercenaria])	------	------	------	------	------	------	------	------	------	------	PF18080	Gal_mutarotas_3	Galactose mutarotase-like fold domain
TRINITY_DN23235_c0_g2	uncharacterized protein LOC123540032 [Mercenaria mercenaria])	------	------	------	------	------	------	ENOG410XPJ1	S:Function unknown)	sp|P0C6B8|SVEP1_RAT;	Sushi, von Willebrand factor type A, EGF and pentraxin domain-containing protein 1 OS=Rattus norvegicus OX=10116 GN=Svep1 PE=1 SV=1;	PF07699;PF02494;PF00090;PF19028;PF00008;PF00084;PF13385;PF12661	Ephrin_rec_like;HYR;TSP_1;TSP1_spondin;EGF;Sushi;Laminin_G_3;hEGF	Tyrosine-protein kinase ephrin type A/B receptor-like;HYR domain;Thrombospondin type 1 domain;Spondin-like TSP1 domain;EGF-like domain;Sushi repeat (SCR repeat);Concanavalin A-like lectin/glucanases superfamily;Human growth factor-like EGF
TRINITY_DN59702_c0_g1	uncharacterized protein LOC123539409 isoform X4 [Mercenaria mercenaria])	------	------	------	------	------	------	ENOG410XNU6	S:Function unknown)	sp|Q3KN41|NRX1_DROME;	Neurexin 1 OS=Drosophila melanogaster OX=7227 GN=Nrx-1 PE=1 SV=1;	PF02210;PF13385;PF00054;PF07953	Laminin_G_2;Laminin_G_3;Laminin_G_1;Toxin_R_bind_N	Laminin G domain;Concanavalin A-like lectin/glucanases superfamily;Laminin G domain;Clostridium neurotoxin, N-terminal receptor binding
TRINITY_DN25669_c1_g1	uncharacterized protein LOC123539058 [Mercenaria mercenaria])	------	------	------	------	------	------	------	------	------	------	------	------	------
TRINITY_DN8048_c0_g3	uncharacterized protein LOC123538810 isoform X2 [Mercenaria mercenaria])	------	------	------	------	------	------	ENOG4112891	S:Function unknown)	sp|Q9LQU2|PCR1_ARATH;	Protein PLANT CADMIUM RESISTANCE 1 OS=Arabidopsis thaliana OX=3702 GN=PCR1 PE=1 SV=1;	PF04749	PLAC8	PLAC8 family
TRINITY_DN13263_c0_g2	uncharacterized protein LOC123537452 isoform X1 [Mercenaria mercenaria])	GO:0043065;GO:0036462;GO:0007266;GO:0009986;GO:0016020;GO:0005886;GO:0005035;GO:0048406;GO:0015026	BP:positive regulation of apoptotic process;BP:TRAIL-activated apoptotic signaling pathway;BP:Rho protein signal transduction;CC:cell surface;CC:membrane;CC:plasma membrane;MF:death receptor activity;MF:nerve growth factor binding;MF:coreceptor activity;	K05152;K02583	TNFRSF14, HVEM, CD270;NGFR, TNFRSF16, CD271	map03266;map03265;map05202;map04015;map04014;map04010;map05168;map04722;map04060;map04061;map04151;map04215	Virion - Herpesvirus);Virion - Ebolavirus, Lyssavirus and Morbillivirus);Transcriptional misregulation in cancer);Rap1 signaling pathway);Ras signaling pathway);MAPK signaling pathway);Herpes simplex virus 1 infection);Neurotrophin signaling pathway);Cytokine-cytokine receptor interaction);Viral protein interaction with cytokine and cytokine receptor);PI3K-Akt signaling pathway);Apoptosis - multi…	------	------	------	------	------	------	------
TRINITY_DN7300_c0_g1	uncharacterized protein LOC123537220 [Mercenaria mercenaria])	------	------	------	------	------	------	------	------	------	------	PF23599	CILP_C	Cartilage intermediate layer protein 1-like, C-terminal
TRINITY_DN12427_c0_g1	uncharacterized protein LOC123537220 [Mercenaria mercenaria])	------	------	------	------	------	------	------	------	------	------	PF23599	CILP_C	Cartilage intermediate layer protein 1-like, C-terminal
TRINITY_DN45149_c0_g2	uncharacterized protein LOC123535851 [Mercenaria mercenaria])	------	------	------	------	------	------	ENOG4111KAN	S:Function unknown)	------	------	------	------	------
TRINITY_DN18732_c0_g1	uncharacterized protein LOC123534881 [Mercenaria mercenaria])	GO:0005576;GO:0008061	CC:extracellular region;MF:chitin binding;	------	------	------	------	ENOG41121EJ	S:Function unknown)	------	------	PF01607	CBM_14	Chitin binding Peritrophin-A domain
TRINITY_DN130_c0_g1	uncharacterized protein LOC123534810 isoform X1 [Mercenaria mercenaria])	GO:0003924;GO:0005525	MF:GTPase activity;MF:GTP binding;	K07904	RAB11A	map04972;map05164;map04144;map04961;map04962	Pancreatic secretion);Influenza A);Endocytosis);Endocrine and other factor-regulated calcium reabsorption);Vasopressin-regulated water reabsorption)	COG1100;ENOG410XQN5	S:Function unknown);	sp|Q54FL2|RABG2_DICDI;	Ras-related protein RabG2 OS=Dictyostelium discoideum OX=44689 GN=rabG2 PE=3 SV=2;	PF00071;PF08477;PF00025	Ras;Roc;Arf	Ras family;Ras of Complex, Roc, domain of DAPkinase;ADP-ribosylation factor family
TRINITY_DN13206_c1_g2	uncharacterized protein LOC123533957 [Mercenaria mercenaria])	------	------	------	------	------	------	ENOG410XSSW	S:Function unknown)	------	------	------	------	------
TRINITY_DN19896_c0_g1	uncharacterized protein LOC123533294 isoform X2 [Mercenaria mercenaria])	------	------	------	------	------	------	ENOG4111SB4;ENOG4110XXW	S:Function unknown);	sp|Q503V3|SPRNG_DANRE;	SREBP regulating gene protein OS=Danio rerio OX=7955 GN=spring PE=2 SV=1;	PF00566	RabGAP-TBC	Rab-GTPase-TBC domain
TRINITY_DN26218_c0_g1	uncharacterized protein LOC123532762 [Mercenaria mercenaria])	GO:0019748;GO:0046949;GO:0005739;GO:0051109;GO:0051108;GO:0004467;GO:0016207	BP:secondary metabolic process;BP:fatty-acyl-CoA biosynthetic process;CC:mitochondrion;MF:crotonobetaine-CoA ligase activity;MF:carnitine-CoA ligase activity;MF:long-chain fatty acid-CoA ligase activity;MF:4-coumarate-CoA ligase activity;	K01904	4CL	map00130	Ubiquinone and other terpenoid-quinone biosynthesis)	COG0318;COG0318	I:Lipid transport and metabolism);Q:Secondary metabolites biosynthesis, transport and catabolism)	sp|Q9M0X9|4CLL7_ARATH;	4-coumarate--CoA ligase-like 7 OS=Arabidopsis thaliana OX=3702 GN=4CLL7 PE=1 SV=1;	PF00501;PF13193	AMP-binding;AMP-binding_C	AMP-binding enzyme;AMP-binding enzyme C-terminal domain
TRINITY_DN11349_c1_g1	uncharacterized protein LOC123531409 [Mercenaria mercenaria])	------	------	------	------	------	------	------	------	------	------	------	------	------
TRINITY_DN3424_c0_g2	uncharacterized protein LOC123531409 [Mercenaria mercenaria])	------	------	------	------	------	------	------	------	------	------	------	------	------
TRINITY_DN47379_c0_g5	uncharacterized protein LOC123531203 [Mercenaria mercenaria])	------	------	------	------	------	------	------	------	------	------	------	------	------
TRINITY_DN11582_c0_g1	uncharacterized protein LOC123530288 [Mercenaria mercenaria])	GO:0050821;GO:0004843	BP:protein stabilization;MF:thiol-dependent ubiquitin-specific protease activity;	------	------	------	------	ENOG4111V2X;ENOG410XQ81;ENOG410XNYW	O:Posttranslational modification, protein turnover, chaperones);	sp|F4K3M6|OTU7_ARATH;	OVARIAN TUMOR DOMAIN-containing deubiquitinating enzyme 7 OS=Arabidopsis thaliana OX=3702 GN=OTU7 PE=1 SV=2;	PF02338;PF10275	OTU;Peptidase_C65	OTU-like cysteine protease;Peptidase C65 Otubain
TRINITY_DN3076_c0_g1	uncharacterized protein LOC123529903 isoform X1 [Mercenaria mercenaria])	------	------	------	------	------	------	------	------	------	------	------	------	------
TRINITY_DN3388_c0_g1	uncharacterized protein LOC123529145 [Mercenaria mercenaria])	------	------	K03654	recQ	map03018	RNA degradation)	------	------	------	------	------	------	------
TRINITY_DN25067_c0_g2	uncharacterized protein LOC123529012 isoform X2 [Mercenaria mercenaria])	------	------	------	------	------	------	------	------	------	------	PF16026	MIEAP	Mitochondria-eating protein
TRINITY_DN36176_c0_g3	uncharacterized protein LOC123524576 [Mercenaria mercenaria])	------	------	------	------	------	------	------	------	------	------	PF00024	PAN_1	PAN domain
TRINITY_DN29373_c0_g3	uncharacterized protein LOC123523932 [Mercenaria mercenaria])	------	------	------	------	------	------	------	------	------	------	PF00619	CARD	Caspase recruitment domain
TRINITY_DN81815_c0_g1	uncharacterized protein LOC123511840 [Portunus trituberculatus])	GO:0006310;GO:0015074;GO:0003677	BP:DNA recombination;BP:DNA integration;MF:DNA binding;	------	------	------	------	------	------	------	------	------	------	------
TRINITY_DN16127_c0_g2	uncharacterized protein LOC122964996 [Acropora millepora])	------	------	------	------	------	------	ENOG411206Y	S:Function unknown)	------	------	------	------	------
TRINITY_DN5679_c1_g1	uncharacterized protein LOC122963402 [Acropora millepora])	GO:0006310;GO:0015074;GO:0003677	BP:DNA recombination;BP:DNA integration;MF:DNA binding;	------	------	------	------	ENOG410ZER1;ENOG4112CHQ;ENOG4111NX8	S:Function unknown);	------	------	PF02899	Phage_int_SAM_1	Phage integrase, N-terminal SAM-like domain
TRINITY_DN1576_c0_g1	uncharacterized protein LOC122960985 [Acropora millepora])	------	------	------	------	------	------	------	------	------	------	------	------	------
TRINITY_DN52040_c0_g3	uncharacterized protein LOC122949506 [Acropora millepora])	------	------	------	------	------	------	------	------	------	------	PF08590	DUF1771	Domain of unknown function (DUF1771)
TRINITY_DN52633_c0_g1	uncharacterized protein LOC121738255 [Aricia agestis])	GO:0006264;GO:0007265;GO:0071897;GO:0005886;GO:0005760;GO:0008408;GO:0005085;GO:0003887;GO:0003677	BP:mitochondrial DNA replication;BP:Ras protein signal transduction;BP:DNA biosynthetic process;CC:plasma membrane;CC:gamma DNA polymerase complex;MF:3'-5' exonuclease activity;MF:guanyl-nucleotide exchange factor activity;MF:DNA-directed DNA polymerase activity;MF:DNA binding;	------	------	------	------	------	------	------	------	------	------	------
TRINITY_DN4086_c0_g1	uncharacterized protein LOC121381753 [Gigantopelta aegis])	GO:0034045;GO:0030659;GO:0016020;GO:0005802	CC:pre-autophagosomal structure membrane;CC:cytoplasmic vesicle membrane;CC:membrane;CC:trans-Golgi network;	K10089	M6PR	map04145;map04142;map05132	Phagosome);Lysosome);Salmonella infection)	ENOG4112253	S:Function unknown)	sp|P24668|MPRD_MOUSE;	Cation-dependent mannose-6-phosphate receptor OS=Mus musculus OX=10090 GN=M6pr PE=1 SV=1;	PF02157;PF09451	Man-6-P_recep;ATG27	Mannose-6-phosphate receptor;Autophagy-related protein 27
TRINITY_DN42753_c0_g2	uncharacterized protein LOC121375680 isoform X2 [Gigantopelta aegis])	GO:0043235;GO:0009897;GO:0019955;GO:0004896	CC:receptor complex;CC:external side of plasma membrane;MF:cytokine binding;MF:cytokine receptor activity;	K19599	DOME	map04630	JAK-STAT signaling pathway)	------	------	------	------	PF00041	fn3	Fibronectin type III domain
TRINITY_DN10895_c0_g2	uncharacterized protein LOC121373791 [Gigantopelta aegis])	GO:0000226;GO:0072686;GO:0008017;GO:0046983	BP:microtubule cytoskeleton organization;CC:mitotic spindle;MF:microtubule binding;MF:protein dimerization activity;	------	------	------	------	ENOG410YA66	S:Function unknown)	------	------	------	------	------
TRINITY_DN21027_c0_g1	uncharacterized protein LOC121372655 [Gigantopelta aegis])	------	------	------	------	------	------	------	------	------	------	------	------	------
TRINITY_DN2228_c0_g1	uncharacterized protein LOC121368738 [Gigantopelta aegis])	------	------	------	------	------	------	ENOG4110EAV	S:Function unknown)	------	------	PF13229;PF05048	Beta_helix;NosD	Right handed beta helix region;Periplasmic copper-binding protein (NosD)
TRINITY_DN62494_c0_g2	uncharacterized protein LOC121368275 [Gigantopelta aegis])	GO:0046983	MF:protein dimerization activity;	------	------	------	------	ENOG410XSSW	S:Function unknown)	------	------	------	------	------
TRINITY_DN13114_c0_g1	uncharacterized protein LOC121367293 [Gigantopelta aegis])	GO:0003824;GO:0008270;GO:0003676	MF:catalytic activity;MF:zinc ion binding;MF:nucleic acid binding;	------	------	------	------	------	------	------	------	------	------	------
TRINITY_DN3662_c0_g1	uncharacterized protein LOC121367125 isoform X2 [Gigantopelta aegis])	------	------	------	------	------	------	ENOG410Y86Y	S:Function unknown)	------	------	PF18758	KDZ	Kyakuja-Dileera-Zisupton transposase
TRINITY_DN13018_c0_g1	uncharacterized protein LOC121366358 [Gigantopelta aegis])	------	------	------	------	------	------	------	------	------	------	------	------	------
TRINITY_DN4332_c0_g1	uncharacterized protein LOC119745555 isoform X8 [Patiria miniata])	------	------	K23879	GRN	------	------	ENOG410XR6S	S:Function unknown)	sp|P28799|GRN_HUMAN;	Progranulin OS=Homo sapiens OX=9606 GN=GRN PE=1 SV=2;	PF00396	Granulin	Granulin
TRINITY_DN11937_c1_g1	uncharacterized protein LOC119745248 [Patiria miniata])	GO:0003824	MF:catalytic activity;	------	------	------	------	ENOG410YN3V;ENOG410YUPY;ENOG410Y65V	S:Function unknown);	------	------	------	------	------
TRINITY_DN9612_c1_g4	uncharacterized protein LOC119745248 [Patiria miniata])	GO:0003824	MF:catalytic activity;	------	------	------	------	ENOG410YN3V;ENOG410YUPY;ENOG410Y65V;ENOG410Y99M	S:Function unknown);	------	------	------	------	------
TRINITY_DN21554_c0_g1	uncharacterized protein LOC119745200 [Patiria miniata])	GO:0003964	MF:RNA-directed DNA polymerase activity;	------	------	------	------	ENOG410Y65V	S:Function unknown)	------	------	------	------	------
TRINITY_DN19949_c0_g1	uncharacterized protein LOC119723256 [Patiria miniata])	GO:0006310;GO:0015074;GO:0004523;GO:0003677	BP:DNA recombination;BP:DNA integration;MF:RNA-DNA hybrid ribonuclease activity;MF:DNA binding;	------	------	------	------	------	------	------	------	------	------	------
TRINITY_DN22900_c2_g2	uncharacterized protein LOC119720861 [Patiria miniata])	------	------	------	------	------	------	------	------	------	------	------	------	------
TRINITY_DN165_c1_g1	uncharacterized protein LOC118742059 [Rhagoletis pomonella])	------	------	------	------	------	------	ENOG4111WD1	S:Function unknown)	------	------	------	------	------
TRINITY_DN22877_c0_g1	uncharacterized protein LOC118403431 [Branchiostoma floridae])	GO:0003964	MF:RNA-directed DNA polymerase activity;	------	------	------	------	ENOG410YJZX;ENOG410Y65V;ENOG4111U08	S:Function unknown);	------	------	------	------	------
TRINITY_DN31035_c0_g1	uncharacterized protein LOC117342916 [Pecten maximus])	GO:0008270;GO:0003676	MF:zinc ion binding;MF:nucleic acid binding;	------	------	------	------	COG2801;ENOG41126YK	L:Replication, recombination and repair);S:Function unknown)	------	------	PF13975	gag-asp_proteas	gag-polyprotein putative aspartyl protease
TRINITY_DN45714_c1_g1	uncharacterized protein LOC117339337 [Pecten maximus])	------	------	------	------	------	------	ENOG41112VU;ENOG4110KQE	S:Function unknown);	------	------	------	------	------
TRINITY_DN1862_c0_g1	uncharacterized protein LOC117333414 [Pecten maximus])	GO:0003677	MF:DNA binding;	------	------	------	------	------	------	sp|Q9P0U4|CXXC1_HUMAN;	CXXC-type zinc finger protein 1 OS=Homo sapiens OX=9606 GN=CXXC1 PE=1 SV=2;	PF13613	HTH_Tnp_4	Helix-turn-helix of DDE superfamily endonuclease
TRINITY_DN2745_c3_g1	uncharacterized protein LOC117330214 [Pecten maximus])	------	------	------	------	------	------	------	------	------	------	------	------	------
TRINITY_DN23892_c0_g1	uncharacterized protein LOC117327441 [Pecten maximus])	------	------	------	------	------	------	ENOG410ZST2;ENOG4111M08;COG5034;ENOG410XT0R;ENOG410YXT3	S:Function unknown);B:Chromatin structure and dynamics);S:Function unknown);S:Function unknown)	------	------	PF09588	YqaJ	YqaJ-like viral recombinase domain
TRINITY_DN36176_c0_g1	uncharacterized protein LOC117325374 isoform X2 [Pecten maximus])	GO:0016020	CC:membrane;	------	------	------	------	------	------	------	------	PF00024	PAN_1	PAN domain
TRINITY_DN24531_c0_g1	uncharacterized protein LOC117324983 [Pecten maximus])	GO:0008270	MF:zinc ion binding;	------	------	------	------	------	------	------	------	------	------	------
TRINITY_DN8631_c0_g1	uncharacterized protein LOC117324983 [Pecten maximus])	GO:0008270	MF:zinc ion binding;	------	------	------	------	------	------	------	------	------	------	------
TRINITY_DN83271_c0_g1	uncharacterized protein LOC117322198 [Pecten maximus])	GO:0060255;GO:0043161;GO:0006513;GO:0005737;GO:0008270;GO:0046872;GO:0061630	BP:regulation of macromolecule metabolic process;BP:proteasome-mediated ubiquitin-dependent protein catabolic process;BP:protein monoubiquitination;CC:cytoplasm;MF:zinc ion binding;MF:metal ion binding;MF:ubiquitin protein ligase activity;	------	------	------	------	------	------	------	------	------	------	------
TRINITY_DN15837_c0_g1	uncharacterized protein LOC117316331 [Pecten maximus])	------	------	------	------	------	------	------	------	------	------	------	------	------
TRINITY_DN15365_c0_g5	uncharacterized protein LOC117316170 [Pecten maximus])	GO:0008237	MF:metallopeptidase activity;	------	------	------	------	ENOG4111MDC	S:Function unknown)	------	------	PF07737	ATLF	Anthrax toxin lethal factor, N- and C-terminal domain
TRINITY_DN220_c1_g1	uncharacterized protein LOC117115425 [Anneissia japonica])	GO:0006334;GO:0000786;GO:0005634;GO:0030527;GO:0003677;GO:0046982	BP:nucleosome assembly;CC:nucleosome;CC:nucleus;MF:structural constituent of chromatin;MF:DNA binding;MF:protein heterodimerization activity;	------	------	------	------	------	------	sp|P84227|H32_BOVIN;	Histone H3.2 OS=Bos taurus OX=9913 PE=1 SV=2;	PF15511;PF02969;PF00125;PF15630	CENP-T_C;TAF;Histone;CENP-S	Centromere kinetochore component CENP-T histone fold;TATA box binding protein associated factor (TAF);Core histone H2A/H2B/H3/H4;CENP-S protein
TRINITY_DN70771_c0_g3	uncharacterized protein LOC117101339 [Anneissia japonica])	------	------	------	------	------	------	------	------	------	------	------	------	------
TRINITY_DN21841_c0_g2	uncharacterized protein LOC116918320 [Daphnia magna])	GO:0005634	CC:nucleus;	------	------	------	------	------	------	------	------	------	------	------
TRINITY_DN59262_c0_g5	uncharacterized protein LOC116300501 [Actinia tenebrosa])	------	------	------	------	------	------	------	------	------	------	------	------	------
TRINITY_DN44595_c0_g1	uncharacterized protein LOC115924161 [Strongylocentrotus purpuratus])	GO:0001868;GO:0010185;GO:0016020;GO:0042806	BP:regulation of complement activation, lectin pathway;BP:regulation of cellular defense response;CC:membrane;MF:fucose binding;	------	------	------	------	ENOG410YUPY;ENOG410YTY7;ENOG411198F;ENOG410Y65V	S:Function unknown);	sp|O02751|CFDP2_BOVIN;	Craniofacial development protein 2 OS=Bos taurus OX=9913 GN=CFDP2 PE=1 SV=2;	PF14529	Exo_endo_phos_2	Endonuclease-reverse transcriptase
TRINITY_DN13944_c0_g1	uncharacterized protein LOC115924161 [Strongylocentrotus purpuratus])	------	------	------	------	------	------	------	------	------	------	------	------	------
TRINITY_DN19823_c1_g1	uncharacterized protein LOC115921621 [Strongylocentrotus purpuratus])	------	------	------	------	------	------	------	------	------	------	------	------	------
TRINITY_DN35319_c0_g2	uncharacterized protein LOC115921440 [Strongylocentrotus purpuratus])	------	------	------	------	------	------	------	------	------	------	------	------	------
TRINITY_DN23441_c0_g1	uncharacterized protein LOC114974709 [Acropora millepora])	------	------	------	------	------	------	------	------	------	------	PF19239	GIY_YIG_domain	GIY-YIG domain-containing protein
TRINITY_DN6297_c0_g3	uncharacterized protein LOC114951131 [Acropora millepora])	------	------	------	------	------	------	ENOG4111KAN	S:Function unknown)	------	------	------	------	------
TRINITY_DN39193_c1_g1	uncharacterized protein LOC113685006 [Pocillopora damicornis])	GO:0008270;GO:0003676	MF:zinc ion binding;MF:nucleic acid binding;	------	------	------	------	COG2801	L:Replication, recombination and repair)	sp|O95140|MFN2_HUMAN;	Mitofusin-2 OS=Homo sapiens OX=9606 GN=MFN2 PE=1 SV=3;	PF00350;PF01926;PF05049	Dynamin_N;MMR_HSR1;IIGP	Dynamin family;50S ribosome-binding GTPase;Interferon-inducible GTPase (IIGP)
TRINITY_DN22232_c0_g1	uncharacterized protein LOC113227355 [Hyposmocoma kahamanoa])	GO:0071897	BP:DNA biosynthetic process;	------	------	------	------	ENOG410ZR7S;ENOG410ZHDP	S:Function unknown);	------	------	------	------	------
TRINITY_DN10171_c1_g2	uncharacterized protein LOC112575392 isoform X1 [Pomacea canaliculata])	GO:0007507;GO:0038092;GO:0009952;GO:0016310;GO:0001568;GO:0045766;GO:0007169;GO:0007368;GO:0043235;GO:0016020;GO:0005576;GO:0009986;GO:0004714;GO:0038100;GO:0005524;GO:0070697	BP:heart development;BP:nodal signaling pathway;BP:anterior/posterior pattern specification;BP:phosphorylation;BP:blood vessel development;BP:positive regulation of angiogenesis;BP:transmembrane receptor protein tyrosine kinase signaling pathway;BP:determination of left/right symmetry;CC:receptor complex;CC:membrane;CC:extracellular region;CC:cell surface;MF:transmembrane receptor protein tyrosin…	------	------	------	------	ENOG410XP6K	S:Function unknown)	sp|Q9UHF1|EGFL7_HUMAN;	Epidermal growth factor-like protein 7 OS=Homo sapiens OX=9606 GN=EGFL7 PE=1 SV=3;	PF07974;PF00008;PF12661	EGF_2;EGF;hEGF	EGF-like domain;EGF-like domain;Human growth factor-like EGF
TRINITY_DN687_c0_g3	uncharacterized protein LOC112042443 [Lingula anatina])	GO:0008270	MF:zinc ion binding;	------	------	------	------	------	------	------	------	------	------	------
TRINITY_DN60896_c2_g1	uncharacterized protein LOC111692174 [Anoplophora glabripennis])	GO:0090304;GO:0071897;GO:0042575;GO:0003676	BP:nucleic acid metabolic process;BP:DNA biosynthetic process;CC:DNA polymerase complex;MF:nucleic acid binding;	------	------	------	------	------	------	------	------	------	------	------
TRINITY_DN28023_c0_g3	uncharacterized protein LOC111136715 [Crassostrea virginica])	------	------	------	------	------	------	------	------	------	------	------	------	------
TRINITY_DN28898_c0_g1	uncharacterized protein LOC111135691 [Crassostrea virginica])	GO:0038023	MF:signaling receptor activity;	------	------	------	------	ENOG410Y1IK	S:Function unknown)	sp|Q17NX6|CTL16_AEDAE;	C-type lectin 16 OS=Aedes aegypti OX=7159 GN=CTL16 PE=1 SV=1;	PF12248;PF00059;PF05473	Methyltransf_FA;Lectin_C;UL45	Farnesoic acid 0-methyl transferase;Lectin C-type domain;UL45 protein, carbohydrate-binding C-type lectin-like
TRINITY_DN25136_c0_g1	uncharacterized protein LOC111129329 [Crassostrea virginica])	GO:0005634;GO:0000978;GO:0000981	CC:nucleus;MF:RNA polymerase II core promoter proximal region sequence-specific DNA binding;MF:RNA polymerase II transcription factor activity, sequence-specific DNA binding;	K09034	BATF	map05235	PD-L1 expression and PD-1 checkpoint pathway in cancer)	ENOG4111CH5	K:Transcription)	sp|Q2KII1|ATF3_BOVIN;	Cyclic AMP-dependent transcription factor ATF-3 OS=Bos taurus OX=9913 GN=ATF3 PE=2 SV=1;	PF00170;PF07716;PF03131	bZIP_1;bZIP_2;bZIP_Maf	bZIP transcription factor;Basic region leucine zipper;bZIP Maf transcription factor
TRINITY_DN38615_c0_g1	uncharacterized protein LOC111129132 [Crassostrea virginica])	GO:0016020	CC:membrane;	------	------	------	------	ENOG410Y677	S:Function unknown)	sp|P48733|UROM_BOVIN;	Uromodulin OS=Bos taurus OX=9913 GN=UMOD PE=2 SV=1;	PF23283	D8C_UMOD	Uromodulin-like, D8C domain
TRINITY_DN26104_c0_g2	uncharacterized protein LOC111121815 [Crassostrea virginica])	GO:0016567;GO:0005680	BP:protein ubiquitination;CC:anaphase-promoting complex;	------	------	------	------	------	------	------	------	PF17256	ANAPC16	Anaphase-promoting complex, subunit 16
TRINITY_DN41797_c0_g2	uncharacterized protein LOC111116945 isoform X2 [Crassostrea virginica])	------	------	------	------	------	------	------	------	------	------	------	------	------
TRINITY_DN1142_c0_g1	uncharacterized protein LOC111114069 [Crassostrea virginica])	GO:0015074;GO:0003676	BP:DNA integration;MF:nucleic acid binding;	------	------	------	------	ENOG410YCUX;COG2801;ENOG410ZQW1	S:Function unknown);L:Replication, recombination and repair);S:Function unknown)	sp|P34457|YMD3_CAEEL;	Putative uncharacterized transposon-derived protein F54H12.3 OS=Caenorhabditis elegans OX=6239 GN=F54H12.3 PE=5 SV=1;	PF00665;PF00385	rve;Chromo	Integrase core domain;Chromo (CHRromatin Organisation MOdifier) domain
TRINITY_DN74271_c1_g1	uncharacterized protein LOC111112564 [Crassostrea virginica])	GO:0006281;GO:0008270	BP:DNA repair;MF:zinc ion binding;	------	------	------	------	ENOG410YVKN;ENOG410ZTXG;ENOG410YIBX;ENOG410XT0R;ENOG4112AST	S:Function unknown);	------	------	------	------	------
TRINITY_DN81732_c1_g1	uncharacterized protein LOC111104050 [Crassostrea virginica])	GO:0006281;GO:0046872;GO:0008270	BP:DNA repair;MF:metal ion binding;MF:zinc ion binding;	------	------	------	------	COG5034;ENOG4112AST	B:Chromatin structure and dynamics);S:Function unknown)	sp|Q08465|YNG1_YEAST;	Protein YNG1 OS=Saccharomyces cerevisiae;	PF00628	PHD	PHD-finger
TRINITY_DN26518_c0_g1	uncharacterized protein LOC110464610 [Mizuhopecten yessoensis])	------	------	K12893	SRSF4_5_6, SFRS4_5_6	map05168;map03040	Herpes simplex virus 1 infection);Spliceosome)	------	------	------	------	------	------	------
TRINITY_DN54883_c0_g2	uncharacterized protein LOC110458506 [Mizuhopecten yessoensis])	GO:0006310;GO:0015074;GO:0003677	BP:DNA recombination;BP:DNA integration;MF:DNA binding;	------	------	------	------	ENOG410Y6J4;ENOG4112BFZ	S:Function unknown);	------	------	PF00589;PF13495	Phage_integrase;Phage_int_SAM_4	Phage integrase family;Phage integrase, N-terminal SAM-like domain
TRINITY_DN28598_c0_g1	uncharacterized protein LOC110458504 [Mizuhopecten yessoensis])	------	------	------	------	------	------	------	------	------	------	------	------	------
TRINITY_DN42591_c0_g3	uncharacterized protein LOC110458062 [Mizuhopecten yessoensis])	------	------	------	------	------	------	------	------	------	------	------	------	------
TRINITY_DN13577_c0_g2	uncharacterized protein LOC110456141 [Mizuhopecten yessoensis])	GO:0062023;GO:0005576;GO:0008061	CC:collagen-containing extracellular matrix;CC:extracellular region;MF:chitin binding;	------	------	------	------	ENOG410XNMM;ENOG4111RUM	S:Function unknown);	sp|Q05707|COEA1_HUMAN;	Collagen alpha-;	PF00092;PF13519;PF01607;PF13768	VWA;VWA_2;CBM_14;VWA_3	von Willebrand factor type A domain;von Willebrand factor type A domain;Chitin binding Peritrophin-A domain;von Willebrand factor type A domain
TRINITY_DN28516_c0_g1	uncharacterized protein LOC110454281 [Mizuhopecten yessoensis])	------	------	K17253	MFGE8	map04148	Efferocytosis)	ENOG41114BV	S:Function unknown)	------	------	PF00754;PF05345;PF00008	F5_F8_type_C;He_PIG;EGF	F5/8 type C domain;Putative Ig domain;EGF-like domain
TRINITY_DN7576_c0_g3	uncharacterized protein LOC110452408 [Mizuhopecten yessoensis])	------	------	------	------	------	------	------	------	------	------	------	------	------
TRINITY_DN3245_c0_g1	uncharacterized protein LOC110448677 [Mizuhopecten yessoensis])	GO:0003964	MF:RNA-directed DNA polymerase activity;	------	------	------	------	------	------	------	------	------	------	------
TRINITY_DN14491_c0_g1	uncharacterized protein LOC110445779 [Mizuhopecten yessoensis])	------	------	------	------	------	------	------	------	------	------	------	------	------
TRINITY_DN14604_c0_g4	uncharacterized protein LOC110445779 [Mizuhopecten yessoensis])	GO:0046983	MF:protein dimerization activity;	------	------	------	------	------	------	------	------	------	------	------
TRINITY_DN17634_c0_g1	uncharacterized protein LOC110442654 isoform X1 [Mizuhopecten yessoensis])	GO:0003677	MF:DNA binding;	------	------	------	------	ENOG41112VU	S:Function unknown)	------	------	PF20700	Mutator	Mutator-like transposase
TRINITY_DN14474_c1_g1	uncharacterized protein LOC110282890 [Parasteatoda tepidariorum])	GO:0090304;GO:0016020	BP:nucleic acid metabolic process;CC:membrane;	------	------	------	------	------	------	------	------	------	------	------
TRINITY_DN14400_c0_g1	uncharacterized protein LOC110059778 [Orbicella faveolata])	------	------	------	------	------	------	------	------	------	------	------	------	------
TRINITY_DN25852_c1_g1	uncharacterized protein LOC110048720 [Orbicella faveolata])	------	------	------	------	------	------	------	------	------	------	------	------	------
TRINITY_DN5369_c1_g2	uncharacterized protein LOC107457258 [Parasteatoda tepidariorum])	------	------	------	------	------	------	------	------	------	------	------	------	------
TRINITY_DN73017_c0_g1	uncharacterized protein LOC106879765 [Octopus bimaculoides])	------	------	------	------	------	------	ENOG4112AST;ENOG411271T;COG5034;ENOG410XT0R;ENOG4111H1J;ENOG4111M08	S:Function unknown);B:Chromatin structure and dynamics);S:Function unknown);S:Function unknown);S:Function unknown)	------	------	PF09588	YqaJ	YqaJ-like viral recombinase domain
TRINITY_DN18082_c0_g1	uncharacterized protein LOC106152914 [Lingula anatina])	GO:0008295;GO:0004014;GO:0003677	BP:spermidine biosynthetic process;MF:adenosylmethionine decarboxylase activity;MF:DNA binding;	------	------	------	------	ENOG410XPDV	S:Function unknown)	------	------	PF13359;PF13613	DDE_Tnp_4;HTH_Tnp_4	DDE superfamily endonuclease;Helix-turn-helix of DDE superfamily endonuclease
TRINITY_DN8691_c0_g5	uncharacterized protein LOC105438204 [Strongylocentrotus purpuratus])	GO:0046983;GO:0005509	MF:protein dimerization activity;MF:calcium ion binding;	------	------	------	------	------	------	------	------	------	------	------
TRINITY_DN5429_c0_g1	uncharacterized protein KIAA1958-like [Ostrea edulis])	GO:0006310;GO:0015074;GO:0003677	BP:DNA recombination;BP:DNA integration;MF:DNA binding;	------	------	------	------	------	------	------	------	------	------	------
TRINITY_DN23544_c0_g1	uncharacterized protein KIAA1958-like [Ostrea edulis])	GO:0006310;GO:0015074;GO:0003677	BP:DNA recombination;BP:DNA integration;MF:DNA binding;	------	------	------	------	------	------	------	------	------	------	------
TRINITY_DN9162_c0_g1	uncharacterized protein KIAA1958 homolog [Pecten maximus])	GO:0006310;GO:0015074;GO:0003677	BP:DNA recombination;BP:DNA integration;MF:DNA binding;	------	------	------	------	ENOG410XWKQ	S:Function unknown)	sp|Q8N8K9|K1958_HUMAN;	Uncharacterized protein KIAA1958 OS=Homo sapiens OX=9606 GN=KIAA1958 PE=1 SV=1;	PF12012;PF00589	DUF3504;Phage_integrase	Domain of unknown function (DUF3504);Phage integrase family
TRINITY_DN2042_c0_g1	uncharacterized protein K02A2.6-like [Mya arenaria])	------	------	------	------	------	------	ENOG410ZYAK;COG2801	S:Function unknown);L:Replication, recombination and repair)	------	------	PF17919	RT_RNaseH_2	RNase H-like domain found in reverse transcriptase
TRINITY_DN5390_c2_g1	uncharacterized protein K02A2.6-like [Mercenaria mercenaria])	------	------	------	------	------	------	COG2801;ENOG410ZYAK;ENOG4111U9M;ENOG410XZMY	L:Replication, recombination and repair);S:Function unknown);S:Function unknown);S:Function unknown)	------	------	------	------	------
TRINITY_DN74808_c0_g1	Uncharacterized protein FWK35_00035910 [Aphis craccivora])	GO:0071897;GO:0042575;GO:0003676;GO:0000166	BP:DNA biosynthetic process;CC:DNA polymerase complex;MF:nucleic acid binding;MF:nucleotide binding;	------	------	------	------	ENOG410YSNN;ENOG410Z25J	S:Function unknown);	------	------	------	------	------
TRINITY_DN18384_c0_g3	Uncharacterized protein FWK35_00019703, partial [Aphis craccivora])	GO:0071897;GO:0003964	BP:DNA biosynthetic process;MF:RNA-directed DNA polymerase activity;	------	------	------	------	ENOG410ZE3M;ENOG410YABW;ENOG410ZKC1;ENOG410Y65V;COG3344	S:Function unknown);L:Replication, recombination and repair)	------	------	------	------	------
TRINITY_DN71214_c0_g1	uncharacterized protein F54H12.2-like [Ruditapes philippinarum])	GO:0009263;GO:0005829;GO:0004748	BP:deoxyribonucleotide biosynthetic process;CC:cytosol;MF:ribonucleoside-diphosphate reductase activity, thioredoxin disulfide as acceptor;	------	------	------	------	------	------	------	------	------	------	------
TRINITY_DN50565_c0_g3	uncharacterized protein F54H12.2-like [Mercenaria mercenaria])	GO:0015074;GO:0009263;GO:0006260;GO:0005829;GO:0042575;GO:0000166;GO:0003887;GO:0004748;GO:0003677	BP:DNA integration;BP:deoxyribonucleotide biosynthetic process;BP:DNA replication;CC:cytosol;CC:DNA polymerase complex;MF:nucleotide binding;MF:DNA-directed DNA polymerase activity;MF:ribonucleoside-diphosphate reductase activity, thioredoxin disulfide as acceptor;MF:DNA binding;	------	------	------	------	------	------	------	------	------	------	------
TRINITY_DN3984_c0_g1	uncharacterized protein DDB_G0284459-like isoform X4 [Pecten maximus])	------	------	K23718	SON	------	------	ENOG410ZUK5	L:Replication, recombination and repair)	sp|Q9QX47|SON_MOUSE;	Protein SON OS=Mus musculus OX=10090 GN=Son PE=1 SV=2;	------	------	------
TRINITY_DN339_c0_g1	uncharacterized protein CEXT_675301 [Caerostris extrusa])	------	------	------	------	------	------	ENOG4112C4M;ENOG410Y1GU	S:Function unknown);	------	------	------	------	------
TRINITY_DN15687_c0_g1	uncharacterized protein CDAR_467091 [Caerostris darwini])	GO:0005737;GO:0046872;GO:0005096	CC:cytoplasm;MF:metal ion binding;MF:GTPase activator activity;	------	------	------	------	ENOG41129JI	S:Function unknown)	------	------	------	------	------
TRINITY_DN15531_c0_g1	uncharacterized protein C20orf85-like [Mercenaria mercenaria])	------	------	------	------	------	------	ENOG41124GD	S:Function unknown)	sp|Q9H1P6|CMIP1_HUMAN;	Ciliary microtubule inner protein 1 OS=Homo sapiens OX=9606 GN=CIMIP1 PE=1 SV=1;	PF14945	LLC1	Normal lung function maintenance, Low in Lung Cancer 1 protein
TRINITY_DN8033_c1_g1	uncharacterized protein C17orf113-like isoform X2 [Ostrea edulis])	------	------	------	------	------	------	------	------	------	------	------	------	------
TRINITY_DN44856_c0_g1	uncharacterized protein C17orf113-like [Dreissena polymorpha])	------	------	------	------	------	------	------	------	------	------	PF05699	Dimer_Tnp_hAT	hAT family C-terminal dimerisation region
TRINITY_DN32813_c0_g1	uncharacterized protein ART2 [Mizuhopecten yessoensis])	------	------	------	------	------	------	ENOG4111JHC;ENOG411258E	S:Function unknown);	sp|Q8TGM7|ART2_YEAST;	Putative uncharacterized protein ART2 OS=Saccharomyces cerevisiae;	------	------	------
TRINITY_DN21841_c0_g3	Uncharacterized protein APZ42_028979 [Daphnia magna])	------	------	------	------	------	------	ENOG410ZUKE	S:Function unknown)	------	------	------	------	------
TRINITY_DN26467_c0_g1	ubiquitin-protein ligase E3B-like [Ruditapes philippinarum])	GO:0006511;GO:0000209;GO:0016874;GO:0061630	BP:ubiquitin-dependent protein catabolic process;BP:protein polyubiquitination;MF:ligase activity;MF:ubiquitin protein ligase activity;	K10588	UBE3B	map04120	Ubiquitin mediated proteolysis)	COG5021	O:Posttranslational modification, protein turnover, chaperones)	sp|Q7Z3V4|UBE3B_HUMAN;	Ubiquitin-protein ligase E3B OS=Homo sapiens OX=9606 GN=UBE3B PE=1 SV=3;	PF00632;PF00612	HECT;IQ	HECT-domain (ubiquitin-transferase);IQ calmodulin-binding motif
TRINITY_DN5542_c1_g1	ubiquitin-conjugating enzyme E2 R2-like [Pomacea canaliculata])	GO:0006511;GO:0000209;GO:0061631;GO:0005524	BP:ubiquitin-dependent protein catabolic process;BP:protein polyubiquitination;MF:ubiquitin conjugating enzyme activity;MF:ATP binding;	K02207	UBE2R, UBC3, CDC34	map04120	Ubiquitin mediated proteolysis)	COG5078	O:Posttranslational modification, protein turnover, chaperones)	sp|Q8CFI2|UB2R1_MOUSE;	Ubiquitin-conjugating enzyme E2 R1 OS=Mus musculus OX=10090 GN=Cdc34 PE=1 SV=1;	PF00179	UQ_con	Ubiquitin-conjugating enzyme
TRINITY_DN20671_c1_g3	ubiquitin-conjugating enzyme E2 C-like [Dermatophagoides pteronyssinus])	------	------	K06688	UBE2C, UBC11	map04120	Ubiquitin mediated proteolysis)	------	------	------	------	PF00179	UQ_con	Ubiquitin-conjugating enzyme
TRINITY_DN20009_c0_g1	Tyrp-1 [Sinohyriopsis cumingii])	GO:0043473;GO:0042438;GO:0046872;GO:0004503;GO:0008061	BP:pigmentation;BP:melanin biosynthetic process;MF:metal ion binding;MF:monophenol monooxygenase activity;MF:chitin binding;	------	------	------	------	ENOG410Y42I;ENOG4111YCE	G:Carbohydrate transport and metabolism);S:Function unknown)	sp|P86952|TYRO_PINMA;	Tyrosinase-like protein OS=Pinctada maxima OX=104660 PE=1 SV=1;	PF00264	Tyrosinase	Common central domain of tyrosinase
TRINITY_DN50752_c1_g2	tyrosine-protein phosphatase Lar [Apis dorsata])	------	------	K05695	PTPRF, LAR	map04514;map04910;map04520;map04931	Cell adhesion molecules);Insulin signaling pathway);Adherens junction);Insulin resistance)	------	------	------	------	PF00041	fn3	Fibronectin type III domain
TRINITY_DN17113_c0_g1	tyrosinase [Sinohyriopsis cumingii])	GO:0043473;GO:0042438;GO:0016020;GO:0046872;GO:0004503	BP:pigmentation;BP:melanin biosynthetic process;CC:membrane;MF:metal ion binding;MF:monophenol monooxygenase activity;	------	------	------	------	ENOG410Y42I	G:Carbohydrate transport and metabolism)	sp|Q19673|TYR3_CAEEL;	Putative tyrosinase-like protein tyr-3 OS=Caenorhabditis elegans OX=6239 GN=tyr-3 PE=3 SV=5;	PF00264	Tyrosinase	Common central domain of tyrosinase
TRINITY_DN9687_c0_g1	Tyr [Sinohyriopsis cumingii])	GO:0043473;GO:0042438;GO:0016020;GO:0046872;GO:0004503	BP:pigmentation;BP:melanin biosynthetic process;CC:membrane;MF:metal ion binding;MF:monophenol monooxygenase activity;	------	------	------	------	ENOG410Y42I	G:Carbohydrate transport and metabolism)	sp|Q19673|TYR3_CAEEL;	Putative tyrosinase-like protein tyr-3 OS=Caenorhabditis elegans OX=6239 GN=tyr-3 PE=3 SV=5;	PF00264	Tyrosinase	Common central domain of tyrosinase
TRINITY_DN10799_c1_g1	type I iodothyronine deiodinase-like [Lingula anatina])	GO:0042403;GO:0042446;GO:0016020;GO:0004800	BP:thyroid hormone metabolic process;BP:hormone biosynthetic process;CC:membrane;MF:thyroxine 5'-deiodinase activity;	K01562	DIO1	map04919	Thyroid hormone signaling pathway)	ENOG4112999	S:Function unknown)	sp|Q95N00|IOD1_SUNMU;	Type I iodothyronine deiodinase OS=Suncus murinus OX=9378 GN=DIO1 PE=2 SV=2;	PF00837	T4_deiodinase	Iodothyronine deiodinase
TRINITY_DN4872_c0_g1	turripeptide Ici9.2-like [Ruditapes philippinarum])	GO:0030154	BP:cell differentiation;	K23417;K23603	SPINK1;SPINK6_7_9	------	------	------	------	sp|P0DKM8|TU91_IOTCI;	Turripeptide Ici9.1;	PF00050;PF07648	Kazal_1;Kazal_2	Kazal-type serine protease inhibitor domain;Kazal-type serine protease inhibitor domain
TRINITY_DN25094_c0_g1	tumor suppressor candidate 2-like [Mya arenaria])	GO:0051881;GO:0005739	BP:regulation of mitochondrial membrane potential;CC:mitochondrion;	------	------	------	------	ENOG4111PVZ	O:Posttranslational modification, protein turnover, chaperones)	sp|Q9WVF8|TUSC2_MOUSE;	Tumor suppressor candidate 2 OS=Mus musculus OX=10090 GN=Tusc2 PE=1 SV=3;	PF15000	TUSC2	Tumour suppressor candidate 2
TRINITY_DN2568_c0_g1	tumor necrosis factor l [Sinohyriopsis cumingii])	GO:0006955;GO:0016020;GO:0005164	BP:immune response;CC:membrane;MF:tumor necrosis factor receptor binding;	K04389;K04721;K05477	TNFSF6, FASL, CD178;TNFSF10, TRAIL, CD253;TNFSF14, LIGHT, CD258	map05142;map04650;map05162;map05163;map05160;map05161;map04014;map05330;map04010;map05168;map05143;map04061;map04210;map04217;map05130;map05332;map05170;map05164;map04722;map05205;map05165;map05200;map05320;map04940;map05132;map04068;map04060;map05417;map04064;map04151;map04936;map04932;map05022;map01524	Chagas disease);Natural killer cell mediated cytotoxicity);Measles);Human cytomegalovirus infection);Hepatitis C);Hepatitis B);Ras signaling pathway);Allograft rejection);MAPK signaling pathway);Herpes simplex virus 1 infection);African trypanosomiasis);Viral protein interaction with cytokine and cytokine receptor);Apoptosis);Necroptosis);Pathogenic Escherichia coli infection);Graft-versus-host d…	ENOG41124FT;ENOG4112D9R	S:Function unknown);T:Signal transduction mechanisms)	------	------	PF00229	TNF	TNF(Tumour Necrosis Factor) family
TRINITY_DN26168_c0_g2	tumor necrosis factor l [Sinohyriopsis cumingii])	GO:0006955;GO:0016020;GO:0005164	BP:immune response;CC:membrane;MF:tumor necrosis factor receptor binding;	K04389;K04721;K05477	TNFSF6, FASL, CD178;TNFSF10, TRAIL, CD253;TNFSF14, LIGHT, CD258	map05142;map04650;map05162;map05163;map05160;map05161;map04014;map05330;map04010;map05168;map05143;map05417;map04210;map04217;map05130;map05332;map05170;map05164;map04722;map05205;map05165;map05200;map05320;map04940;map05132;map04068;map04060;map04061;map04064;map04151;map04936;map04932;map05022;map01524	Chagas disease);Natural killer cell mediated cytotoxicity);Measles);Human cytomegalovirus infection);Hepatitis C);Hepatitis B);Ras signaling pathway);Allograft rejection);MAPK signaling pathway);Herpes simplex virus 1 infection);African trypanosomiasis);Lipid and atherosclerosis);Apoptosis);Necroptosis);Pathogenic Escherichia coli infection);Graft-versus-host disease);Human immunodeficiency virus…	------	------	------	------	PF00229	TNF	TNF(Tumour Necrosis Factor) family
TRINITY_DN9427_c0_g1	trypsin-like protein [Sinohyriopsis cumingii])	GO:0007596;GO:0031638;GO:0006508;GO:0005791;GO:0005615;GO:0004252	BP:blood coagulation;BP:zymogen activation;BP:proteolysis;CC:rough endoplasmic reticulum;CC:extracellular space;MF:serine-type endopeptidase activity;	K01310;K09633	CTRB;TMPRSS2	map05215;map05164;map05202;map04972;map04974;map05171	Prostate cancer);Influenza A);Transcriptional misregulation in cancer);Pancreatic secretion);Protein digestion and absorption);Coronavirus disease - COVID-19)	COG5640	O:Posttranslational modification, protein turnover, chaperones)	sp|P40313|CTRL_HUMAN;	Chymotrypsin-like protease CTRL-1 OS=Homo sapiens OX=9606 GN=CTRL PE=1 SV=1;	PF00089;PF13365	Trypsin;Trypsin_2	Trypsin;Trypsin-like peptidase domain
TRINITY_DN35307_c0_g3	Transposon Ty3-I Gag-Pol polyprotein [Stylophora pistillata])	GO:0015074;GO:0006508;GO:0016020;GO:0004190;GO:0008270;GO:0003676	BP:DNA integration;BP:proteolysis;CC:membrane;MF:aspartic-type endopeptidase activity;MF:zinc ion binding;MF:nucleic acid binding;	------	------	------	------	COG2801	L:Replication, recombination and repair)	sp|Q7LHG5|YI31B_YEAST;	Transposon Ty3-I Gag-Pol polyprotein OS=Saccharomyces cerevisiae;	------	------	------
TRINITY_DN5645_c1_g1	Transposon Ty3-I Gag-Pol polyprotein [Stylophora pistillata])	GO:0015074;GO:0006259;GO:0006508;GO:0016020;GO:0004190;GO:0008270;GO:0003676	BP:DNA integration;BP:DNA metabolic process;BP:proteolysis;CC:membrane;MF:aspartic-type endopeptidase activity;MF:zinc ion binding;MF:nucleic acid binding;	------	------	------	------	COG2801	L:Replication, recombination and repair)	sp|Q7LHG5|YI31B_YEAST;	Transposon Ty3-I Gag-Pol polyprotein OS=Saccharomyces cerevisiae;	------	------	------
TRINITY_DN20958_c0_g1	Transposon Ty3-I Gag-Pol polyprotein [Stylophora pistillata])	GO:0015074;GO:0006259;GO:0006508;GO:0016020;GO:0004190;GO:0008270;GO:0003676	BP:DNA integration;BP:DNA metabolic process;BP:proteolysis;CC:membrane;MF:aspartic-type endopeptidase activity;MF:zinc ion binding;MF:nucleic acid binding;	------	------	------	------	------	------	------	------	------	------	------
TRINITY_DN5485_c0_g1	Transposon Ty3-I Gag-Pol polyprotein [Stylophora pistillata])	GO:0006259;GO:0015074;GO:0016020;GO:0008270;GO:0003676	BP:DNA metabolic process;BP:DNA integration;CC:membrane;MF:zinc ion binding;MF:nucleic acid binding;	------	------	------	------	------	------	------	------	------	------	------
TRINITY_DN69057_c0_g4	Transposon Ty3-I Gag-Pol polyprotein [Stylophora pistillata])	GO:0015074;GO:0006508;GO:0004190;GO:0003676	BP:DNA integration;BP:proteolysis;MF:aspartic-type endopeptidase activity;MF:nucleic acid binding;	------	------	------	------	COG2801	L:Replication, recombination and repair)	sp|Q8I7P9|POL5_DROME;	Retrovirus-related Pol polyprotein from transposon opus OS=Drosophila melanogaster OX=7227 GN=pol PE=4 SV=1;	------	------	------
TRINITY_DN3661_c0_g3	Transposon Ty3-I Gag-Pol polyprotein [Stylophora pistillata])	GO:0015074;GO:0006259;GO:0006508;GO:0004190;GO:0008270;GO:0003676	BP:DNA integration;BP:DNA metabolic process;BP:proteolysis;MF:aspartic-type endopeptidase activity;MF:zinc ion binding;MF:nucleic acid binding;	------	------	------	------	COG2801	L:Replication, recombination and repair)	sp|P20825|POL2_DROME;	Retrovirus-related Pol polyprotein from transposon 297 OS=Drosophila melanogaster OX=7227 GN=pol PE=4 SV=1;	------	------	------
TRINITY_DN55273_c0_g3	Transposon Ty3-I Gag-Pol polyprotein [Stylophora pistillata])	GO:0015074;GO:0006259;GO:0006508;GO:0004190;GO:0008270;GO:0003676	BP:DNA integration;BP:DNA metabolic process;BP:proteolysis;MF:aspartic-type endopeptidase activity;MF:zinc ion binding;MF:nucleic acid binding;	------	------	------	------	COG2801	L:Replication, recombination and repair)	sp|O93209|POL_FFV;	Pro-Pol polyprotein OS=Feline foamy virus OX=53182 GN=pol PE=3 SV=1;	------	------	------
TRINITY_DN84806_c0_g1	Transposon Ty3-I Gag-Pol polyprotein [Exaiptasia diaphana])	GO:0006259;GO:0015074;GO:0006508;GO:0004190;GO:0003676	BP:DNA metabolic process;BP:DNA integration;BP:proteolysis;MF:aspartic-type endopeptidase activity;MF:nucleic acid binding;	------	------	------	------	COG2801	L:Replication, recombination and repair)	------	------	------	------	------
TRINITY_DN944_c5_g1	Transposon Ty3-I Gag-Pol poly, partial [Paramuricea clavata])	GO:0015074;GO:0006259;GO:0006508;GO:0016020;GO:0004190;GO:0008270;GO:0003676	BP:DNA integration;BP:DNA metabolic process;BP:proteolysis;CC:membrane;MF:aspartic-type endopeptidase activity;MF:zinc ion binding;MF:nucleic acid binding;	------	------	------	------	COG2801	L:Replication, recombination and repair)	sp|P10394|POL4_DROME;	Retrovirus-related Pol polyprotein from transposon 412 OS=Drosophila melanogaster OX=7227 GN=POL PE=4 SV=1;	PF17921	Integrase_H2C2	Integrase zinc binding domain
TRINITY_DN41223_c1_g1	Transposon Ty3-I Gag-Pol poly [Paramuricea clavata])	GO:0015074;GO:0006508;GO:0004190;GO:0003676	BP:DNA integration;BP:proteolysis;MF:aspartic-type endopeptidase activity;MF:nucleic acid binding;	------	------	------	------	COG2801	L:Replication, recombination and repair)	sp|Q7LHG5|YI31B_YEAST;	Transposon Ty3-I Gag-Pol polyprotein OS=Saccharomyces cerevisiae;	------	------	------
TRINITY_DN6020_c0_g1	Transposon Ty3-I Gag-Pol poly [Paramuricea clavata])	GO:0015074;GO:0006508;GO:0004190;GO:0008270;GO:0003676	BP:DNA integration;BP:proteolysis;MF:aspartic-type endopeptidase activity;MF:zinc ion binding;MF:nucleic acid binding;	------	------	------	------	COG2801	L:Replication, recombination and repair)	------	------	------	------	------
TRINITY_DN51616_c0_g1	Transposon Ty3-G Gag-Pol polyprotein [Stylophora pistillata])	GO:0006259;GO:0015074;GO:0003676	BP:DNA metabolic process;BP:DNA integration;MF:nucleic acid binding;	------	------	------	------	------	------	------	------	------	------	------
TRINITY_DN39881_c0_g1	transmembrane protein 18-like [Mya arenaria])	GO:0016020	CC:membrane;	K22145	TMEM18	------	------	ENOG41125VK	S:Function unknown)	sp|Q96B42|TMM18_HUMAN;	Transmembrane protein 18 OS=Homo sapiens OX=9606 GN=TMEM18 PE=1 SV=2;	PF14770	TMEM18	Transmembrane protein 18
TRINITY_DN4350_c0_g2	transmembrane protein 165-like [Crassostrea virginica])	GO:0032468;GO:0032472;GO:0005794;GO:0016020;GO:0015085;GO:0005384	BP:Golgi calcium ion homeostasis;BP:Golgi calcium ion transport;CC:Golgi apparatus;CC:membrane;MF:calcium ion transmembrane transporter activity;MF:manganese ion transmembrane transporter activity;	K23541	TMEM165, GDT1	------	------	COG2119	S:Function unknown)	sp|Q9HC07|TM165_HUMAN;	Putative divalent cation/proton antiporter TMEM165 OS=Homo sapiens OX=9606 GN=TMEM165 PE=1 SV=1;	PF01169;PF16955	GDT1;OFeT_1	Divalent cation/proton antiporter GDT1;Ferrous iron uptake permease, iron-lead transporter
TRINITY_DN5570_c0_g1	transmembrane 9 superfamily member 2-like [Mercenaria mercenaria])	GO:0072657;GO:0016020	BP:protein localization to membrane;CC:membrane;	K17086	TM9SF2_4	------	------	ENOG410XPIW	S:Function unknown)	sp|P58021|TM9S2_MOUSE;	Transmembrane 9 superfamily member 2 OS=Mus musculus OX=10090 GN=Tm9sf2 PE=1 SV=1;	PF02990	EMP70	Endomembrane protein 70
TRINITY_DN16593_c0_g1	translin-like [Mercenaria mercenaria])	GO:0016070;GO:0005634;GO:0005737;GO:0043565;GO:0003723;GO:0046872;GO:0003697	BP:RNA metabolic process;CC:nucleus;CC:cytoplasm;MF:sequence-specific DNA binding;MF:RNA binding;MF:metal ion binding;MF:single-stranded DNA binding;	------	------	------	------	ENOG410XR87	S:Function unknown)	sp|Q08DM8|TSN_BOVIN;	Translin OS=Bos taurus OX=9913 GN=TSN PE=2 SV=1;	PF01997	Translin	Translin family
TRINITY_DN41628_c0_g1	translational elongation factor 1a, partial [Sinentomon erythranum])	GO:0006790;GO:0005737;GO:0003746;GO:0003924;GO:0005525	BP:sulfur compound metabolic process;CC:cytoplasm;MF:translation elongation factor activity;MF:GTPase activity;MF:GTP binding;	K03231	EEF1A	map05140;map05134;map03013	Leishmaniasis);Legionellosis);Nucleocytoplasmic transport)	COG5256	J:Translation, ribosomal structure and biogenesis)	sp|Q26487|EF1A_SPOFR;	Elongation factor 1-alpha;	PF03144;PF14578	GTP_EFTU_D2;GTP_EFTU_D4	Elongation factor Tu domain 2;Elongation factor Tu domain 4
TRINITY_DN4999_c0_g1	transformaer-2 alpha [Sinohyriopsis cumingii])	GO:0048026;GO:0005681;GO:0003723	BP:positive regulation of mRNA splicing, via spliceosome;CC:spliceosomal complex;MF:RNA binding;	K12897	TRA2	map04936;map03040	Alcoholic liver disease);Spliceosome)	ENOG4111NNM;ENOG4110CTH;ENOG4111HSX	S:Function unknown);A:RNA processing and modification)	sp|Q3ZBT6|TRA2B_BOVIN;	Transformer-2 protein homolog beta OS=Bos taurus OX=9913 GN=TRA2B PE=2 SV=1;	PF00076	RRM_1	RNA recognition motif
TRINITY_DN14164_c0_g1	trafficking protein particle complex subunit 5 [Elysia marginata])	------	------	------	------	------	------	------	------	------	------	------	------	------
TRINITY_DN41587_c0_g2	TRAF3 [Sinanodonta woodiana])	GO:0033209;GO:0042981;GO:0070534;GO:0005737;GO:0008270	BP:tumor necrosis factor-mediated signaling pathway;BP:regulation of apoptotic process;BP:protein K63-linked ubiquitination;CC:cytoplasm;MF:zinc ion binding;	K03174	TRAF3	map05167;map05164;map05165;map04657;map05160;map05161;map05200;map05168;map05169;map04622;map04936;map04620;map04621;map04668;map05417;map05171;map05162;map04064;map05203;map05222	Kaposi sarcoma-associated herpesvirus infection);Influenza A);Human papillomavirus infection);IL-17 signaling pathway);Hepatitis C);Hepatitis B);Pathways in cancer);Herpes simplex virus 1 infection);Epstein-Barr virus infection);RIG-I-like receptor signaling pathway);Alcoholic liver disease);Toll-like receptor signaling pathway);NOD-like receptor signaling pathway);TNF signaling pathway);Lipid an…	ENOG410YQ97	K:Transcription)	sp|Q60803|TRAF3_MOUSE;	TNF receptor-associated factor 3 OS=Mus musculus OX=10090 GN=Traf3 PE=1 SV=2;	PF21355;PF22486	TRAF-mep_MATH;MATH_2	TRAF/meprin, MATH domain;MATH domain
TRINITY_DN16627_c0_g1	TPA: putative 60S ribosomal protein L23 [Spadella cephaloptera])	GO:0006412;GO:0022625;GO:0070180;GO:0003735	BP:translation;CC:cytosolic large ribosomal subunit;MF:large ribosomal subunit rRNA binding;MF:structural constituent of ribosome;	K02894	RP-L23e, RPL23	map03010;map05171	Ribosome);Coronavirus disease - COVID-19)	COG0093	J:Translation, ribosomal structure and biogenesis)	sp|P49690|RL23_ARATH;	Large ribosomal subunit protein uL14x/uL14z/uL14y OS=Arabidopsis thaliana OX=3702 GN=RPL23A PE=2 SV=3;	PF00238	Ribosomal_L14	Ribosomal protein L14p/L23e
TRINITY_DN45063_c0_g2	toll-like receptor 6 [Mercenaria mercenaria])	GO:0002224;GO:0006955;GO:0016020;GO:0005615;GO:0004888	BP:toll-like receptor signaling pathway;BP:immune response;CC:membrane;CC:extracellular space;MF:transmembrane signaling receptor activity;	------	------	------	------	COG4886	S:Function unknown)	------	------	PF12799;PF13855	LRR_4;LRR_8	Leucine Rich repeats (2 copies);Leucine rich repeat
TRINITY_DN35680_c1_g1	toll-interacting protein B-like [Mercenaria mercenaria])	GO:0045087;GO:0006511;GO:0006914;GO:0005737;GO:0031624;GO:0043130	BP:innate immune response;BP:ubiquitin-dependent protein catabolic process;BP:autophagy;CC:cytoplasm;MF:ubiquitin conjugating enzyme binding;MF:ubiquitin binding;	K05402	TOLLIP	map04620	Toll-like receptor signaling pathway)	ENOG410XQPY	S:Function unknown)	sp|Q6INE3|TOIPB_XENLA;	Toll-interacting protein B OS=Xenopus laevis OX=8355 GN=tollip-b PE=2 SV=1;	PF00168;PF02845	C2;CUE	C2 domain;CUE domain
TRINITY_DN39156_c0_g2	Toll4 [Sinohyriopsis cumingii])	GO:0002224;GO:0045087;GO:0006955;GO:0016020;GO:0004888	BP:toll-like receptor signaling pathway;BP:innate immune response;BP:immune response;CC:membrane;MF:transmembrane signaling receptor activity;	K10169;K23533	TLR6, CD286;LINGO, LRRN6	map05152;map05142;map04620;map05132;map05417;map04145	Tuberculosis);Chagas disease);Toll-like receptor signaling pathway);Salmonella infection);Lipid and atherosclerosis);Phagosome)	------	------	sp|V5NAL9|TLR4_PINIB;	Toll-like receptor 4 OS=Pinctada imbricata OX=66713 PE=2 SV=1;	PF13855;PF12799;PF23598;PF25013	LRR_8;LRR_4;LRR_14;LRR_Zer-1	Leucine rich repeat;Leucine Rich repeats (2 copies);Leucine-rich repeat region;Zer-1-like, Leucine-rich repeats
TRINITY_DN5840_c0_g1	Toll4 [Sinohyriopsis cumingii])	GO:0002224;GO:0045087;GO:0006955;GO:0016020;GO:0004888	BP:toll-like receptor signaling pathway;BP:innate immune response;BP:immune response;CC:membrane;MF:transmembrane signaling receptor activity;	K10160	TLR4, CD284	map05140;map05142;map05144;map05145;map05146;map05161;map05164;map05162;map04217;map05135;map05134;map04620;map04621;map05131;map05130;map05133;map05132;map05171;map05170;map04145;map05152;map05205;map05321;map05323;map05417;map04064;map04066;map04936;map04613;map04151;map05235	Leishmaniasis);Chagas disease);Malaria);Toxoplasmosis);Amoebiasis);Hepatitis B);Influenza A);Measles);Necroptosis);Yersinia infection);Legionellosis);Toll-like receptor signaling pathway);NOD-like receptor signaling pathway);Shigellosis);Pathogenic Escherichia coli infection);Pertussis);Salmonella infection);Coronavirus disease - COVID-19);Human immunodeficiency virus 1 infection);Phagosome);Tube…	COG4886	S:Function unknown)	sp|V5NAL9|TLR4_PINIB;	Toll-like receptor 4 OS=Pinctada imbricata OX=66713 PE=2 SV=1;	PF01582;PF13676	TIR;TIR_2	TIR domain;TIR domain
TRINITY_DN18873_c2_g1	toll2 [Sinohyriopsis cumingii])	GO:0002224;GO:0045087;GO:0016020;GO:0004888	BP:toll-like receptor signaling pathway;BP:innate immune response;CC:membrane;MF:transmembrane signaling receptor activity;	------	------	------	------	------	------	------	------	------	------	------
TRINITY_DN9619_c0_g2	toll2 [Sinohyriopsis cumingii])	GO:0045087;GO:0007165;GO:0002224;GO:0016020;GO:0005886;GO:0004888	BP:innate immune response;BP:signal transduction;BP:toll-like receptor signaling pathway;CC:membrane;CC:plasma membrane;MF:transmembrane signaling receptor activity;	K18809	TL	map04624	Toll and Imd signaling pathway)	COG4886	S:Function unknown)	sp|P08953|TOLL_DROME;	Protein toll OS=Drosophila melanogaster OX=7227 GN=Tl PE=1 SV=1;	PF13676;PF01582;PF13855;PF23211	TIR_2;TIR;LRR_8;LRR_LRWD1	TIR domain;TIR domain;Leucine rich repeat;Leucine-rich repeat and WD repeat-containing protein 1, LRR
TRINITY_DN27172_c0_g1	TLC domain-containing protein 4-B-like [Physella acuta])	GO:0055088;GO:0016020;GO:0005783	BP:lipid homeostasis;CC:membrane;CC:endoplasmic reticulum;	------	------	------	------	ENOG410XPW0	U:Intracellular trafficking, secretion, and vesicular transport)	sp|Q5XIY2|TLC4B_DANRE;	TLC domain-containing protein 4-B OS=Danio rerio OX=7955 GN=tlcd4b PE=2 SV=1;	PF03798	TRAM_LAG1_CLN8	TLC domain
TRINITY_DN60012_c0_g3	TLC domain-containing protein 4-B-like [Mercenaria mercenaria])	GO:0055088;GO:0016020;GO:0005783	BP:lipid homeostasis;CC:membrane;CC:endoplasmic reticulum;	------	------	------	------	ENOG410XPW0	U:Intracellular trafficking, secretion, and vesicular transport)	sp|Q96MV1|TLCD4_HUMAN;	TLC domain-containing protein 4 OS=Homo sapiens OX=9606 GN=TLCD4 PE=1 SV=1;	PF03798	TRAM_LAG1_CLN8	TLC domain
TRINITY_DN815_c1_g1	TLC domain-containing protein 2-like [Ruditapes philippinarum])	GO:0007009;GO:0071709;GO:0097035;GO:0055091;GO:0005886	BP:plasma membrane organization;BP:membrane assembly;BP:regulation of membrane lipid distribution;BP:phospholipid homeostasis;CC:plasma membrane;	------	------	------	------	ENOG410Z5I9	U:Intracellular trafficking, secretion, and vesicular transport)	sp|A8WGS4|TLCD2_DANRE;	TLC domain-containing protein 2 OS=Danio rerio OX=7955 GN=tlcd2 PE=2 SV=1;	PF03798	TRAM_LAG1_CLN8	TLC domain
TRINITY_DN59_c8_g1	TIMELESS [Mytilus coruscus])	GO:0000076;GO:0006281;GO:0009649;GO:0043111;GO:0007049;GO:0031298;GO:0003677;GO:0046983	BP:DNA replication checkpoint;BP:DNA repair;BP:entrainment of circadian clock;BP:replication fork arrest;BP:cell cycle;CC:replication fork protection complex;MF:DNA binding;MF:protein dimerization activity;	------	------	------	------	------	------	------	------	------	------	------
TRINITY_DN13052_c0_g1	tigger transposable element-derived protein 6-like [Acropora millepora])	GO:0005634;GO:0003677	CC:nucleus;MF:DNA binding;	------	------	------	------	------	------	------	------	PF04218	CENP-B_N	CENP-B N-terminal DNA-binding domain
TRINITY_DN10305_c0_g2	tigger transposable element-derived protein 4-like [Rhipicephalus sanguineus])	GO:0005634;GO:0003677	CC:nucleus;MF:DNA binding;	------	------	------	------	ENOG4110CDI;ENOG4111HEV	S:Function unknown);	sp|Q17RP2|TIGD6_HUMAN;	Tigger transposable element-derived protein 6 OS=Homo sapiens OX=9606 GN=TIGD6 PE=1 SV=2;	------	------	------
TRINITY_DN75749_c0_g1	tigger transposable element-derived protein 1-like isoform X2 [Portunus trituberculatus])	GO:0005634;GO:0003677	CC:nucleus;MF:DNA binding;	------	------	------	------	ENOG4110CDI	S:Function unknown)	sp|Q96MW7|TIGD1_HUMAN;	Tigger transposable element-derived protein 1 OS=Homo sapiens OX=9606 GN=TIGD1 PE=1 SV=1;	PF03184	DDE_1	DDE superfamily endonuclease
TRINITY_DN17646_c0_g3	Tigger transposable element derived 5 [Lamellibrachia satsuma])	------	------	------	------	------	------	ENOG4111PP6	S:Function unknown)	------	------	------	------	------
TRINITY_DN20110_c0_g1	thrombospondin type-1 domain-containing protein 7A-like [Ruditapes philippinarum])	GO:0016020;GO:0062023;GO:0005576;GO:0008061	CC:membrane;CC:collagen-containing extracellular matrix;CC:extracellular region;MF:chitin binding;	------	------	------	------	ENOG410XQHP	S:Function unknown)	sp|Q8BMS2|SPON2_MOUSE;	Spondin-2 OS=Mus musculus OX=10090 GN=Spon2 PE=2 SV=2;	PF19028	TSP1_spondin	Spondin-like TSP1 domain
TRINITY_DN4894_c4_g1	thioredoxin-related transmembrane protein 2 homolog [Mercenaria mercenaria])	GO:0007420;GO:0045454;GO:0043227;GO:0005829;GO:0016020;GO:0015035;GO:0015036	BP:brain development;BP:cell redox homeostasis;CC:membrane-bounded organelle;CC:cytosol;CC:membrane;MF:protein disulfide oxidoreductase activity;MF:disulfide oxidoreductase activity;	K25112	TMX2	------	------	ENOG410XVTA	S:Function unknown)	sp|Q5XIK2|TMX2_RAT;	Thioredoxin-related transmembrane protein 2 OS=Rattus norvegicus OX=10116 GN=Tmx2 PE=2 SV=1;	PF00085	Thioredoxin	Thioredoxin
TRINITY_DN31577_c0_g1	thiamin pyrophosphokinase 1-like [Haliotis rufescens])	GO:0009229;GO:0016310;GO:0006772;GO:0044715;GO:0030975;GO:0016301;GO:0004788;GO:0005524	BP:thiamine diphosphate biosynthetic process;BP:phosphorylation;BP:thiamine metabolic process;MF:8-oxo-dGDP phosphatase activity;MF:thiamine binding;MF:kinase activity;MF:thiamine diphosphokinase activity;MF:ATP binding;	K00949	thiN, TPK1, THI80	map00730;map01240	Thiamine metabolism);Biosynthesis of cofactors)	COG1564	H:Coenzyme transport and metabolism)	sp|Q9R0M5|TPK1_MOUSE;	Thiamine pyrophosphokinase 1 OS=Mus musculus OX=10090 GN=Tpk1 PE=1 SV=1;	PF04263;PF04265	TPK_catalytic;TPK_B1_binding	Thiamin pyrophosphokinase, catalytic domain;Thiamin pyrophosphokinase, vitamin B1 binding domain
TRINITY_DN3806_c0_g1	theromacin [Sinohyriopsis cumingii])	GO:0006952;GO:0005576	BP:defense response;CC:extracellular region;	------	------	------	------	------	------	sp|A5GZY1|NEURM_APLCA;	Neuromacin-like protein OS=Aplysia californica OX=6500 PE=3 SV=1;	PF14865	Macin	Macin
TRINITY_DN757_c0_g1	theromacin [Sinohyriopsis cumingii])	GO:0006952;GO:0016020;GO:0005576	BP:defense response;CC:membrane;CC:extracellular region;	------	------	------	------	------	------	sp|B3RFR8|HYDMA_HYDVU;	Hydramacin-1 OS=Hydra vulgaris OX=6087 PE=1 SV=1;	PF14865	Macin	Macin
TRINITY_DN89006_c0_g1	theromacin [Sinanodonta woodiana])	GO:0006952;GO:0005576	BP:defense response;CC:extracellular region;	------	------	------	------	------	------	sp|B3RFR8|HYDMA_HYDVU;	Hydramacin-1 OS=Hydra vulgaris OX=6087 PE=1 SV=1;	PF14865	Macin	Macin
TRINITY_DN16761_c0_g1	TGF [Sinohyriopsis cumingii])	GO:0071363;GO:0007399;GO:0016310;GO:0048179;GO:0048185;GO:0016361;GO:0046872;GO:0005524	BP:cellular response to growth factor stimulus;BP:nervous system development;BP:phosphorylation;CC:activin receptor complex;MF:activin binding;MF:activin receptor activity, type I;MF:metal ion binding;MF:ATP binding;	K04674	TGFBR1, ALK5	map05166;map05142;map05210;map05212;map05161;map04659;map04010;map04218;map04371;map04350;map04390;map04926;map05225;map04380;map05226;map05220;map05200;map04068;map04060;map05415;map04144;map04933;map04520	Human T-cell leukemia virus 1 infection);Chagas disease);Colorectal cancer);Pancreatic cancer);Hepatitis B);Th17 cell differentiation);MAPK signaling pathway);Cellular senescence);Apelin signaling pathway);TGF-beta signaling pathway);Hippo signaling pathway);Relaxin signaling pathway);Hepatocellular carcinoma);Osteoclast differentiation);Gastric cancer);Chronic myeloid leukemia);Pathways in cance…	ENOG410XQT0	T:Signal transduction mechanisms)	sp|Q64729|TGFR1_MOUSE;	TGF-beta receptor type-1 OS=Mus musculus OX=10090 GN=Tgfbr1 PE=1 SV=1;	PF00069;PF07714;PF08515;PF01064	Pkinase;PK_Tyr_Ser-Thr;TGF_beta_GS;Activin_recp	Protein kinase domain;Protein tyrosine and serine/threonine kinase;Transforming growth factor beta type I GS-motif;Activin types I and II receptor domain
TRINITY_DN1618_c0_g1	testis-expressed protein 47-like isoform X1 [Dreissena polymorpha])	------	------	------	------	------	------	ENOG4111HEU	S:Function unknown)	sp|Q8TBZ9|TEX47_HUMAN;	Testis-expressed protein 47 OS=Homo sapiens OX=9606 GN=TEX47 PE=1 SV=1;	PF24787;PF04940	TEX47;BLUF	Testis-expressed protein 47;Sensors of blue-light using FAD
TRINITY_DN7188_c0_g2	Tesein-1 [Sinohyriopsis cumingii])	GO:0005509	MF:calcium ion binding;	------	------	------	------	------	------	------	------	PF00036;PF13499;PF13405;PF10591	EF-hand_1;EF-hand_7;EF-hand_6;SPARC_Ca_bdg	EF hand domain;EF-hand domain pair;EF-hand domain;Secreted protein acidic and rich in cysteine Ca binding region
TRINITY_DN16356_c0_g1	teosin [Sinohyriopsis cumingii])	------	------	------	------	------	------	------	------	------	------	------	------	------
TRINITY_DN19268_c0_g1	tenascin-R-like [Mya arenaria])	GO:0062023;GO:0005615	CC:collagen-containing extracellular matrix;CC:extracellular space;	K10104	FCN	------	------	ENOG410ZYS4	S:Function unknown)	sp|Q3SZZ7|FGL1_BOVIN;	Fibrinogen-like protein 1 OS=Bos taurus OX=9913 GN=FGL1 PE=2 SV=1;	PF00147	Fibrinogen_C	Fibrinogen beta and gamma chains, C-terminal globular domain
TRINITY_DN21570_c0_g2	techylectin-5B-like [Mya arenaria])	GO:0062023;GO:0005615	CC:collagen-containing extracellular matrix;CC:extracellular space;	------	------	------	------	ENOG410ZYS4	S:Function unknown)	sp|P12804|FGL2_MOUSE;	Fibroleukin OS=Mus musculus OX=10090 GN=Fgl2 PE=1 SV=1;	PF00147	Fibrinogen_C	Fibrinogen beta and gamma chains, C-terminal globular domain
TRINITY_DN345_c0_g3	TBA1A-like protein [Mya arenaria])	GO:0000278;GO:0000226;GO:0005737;GO:0005874;GO:0016787;GO:0005200;GO:0005525	BP:mitotic cell cycle;BP:microtubule cytoskeleton organization;CC:cytoplasm;CC:microtubule;MF:hydrolase activity;MF:structural constituent of cytoskeleton;MF:GTP binding;	K07374	TUBA	map04814;map04530;map04540;map05012;map05010;map05016;map05130;map05014;map05132;map04145;map04210;map05022;map05020	Motor proteins);Tight junction);Gap junction);Parkinson disease);Alzheimer disease);Huntington disease);Pathogenic Escherichia coli infection);Amyotrophic lateral sclerosis);Salmonella infection);Phagosome);Apoptosis);Pathways of neurodegeneration - multiple diseases);Prion disease)	COG5023	Z:Cytoskeleton)	sp|P02552|TBA1A_CHICK;	Tubulin alpha-1A chain OS=Gallus gallus OX=9031 GN=TUBA1A PE=1 SV=2;	PF00091;PF03953	Tubulin;Tubulin_C	Tubulin/FtsZ family, GTPase domain;Tubulin C-terminal domain
TRINITY_DN16586_c0_g5	talin-1-like isoform X9 [Mya arenaria])	------	------	K06271	TLN	map05166;map04510;map04015;map04820;map05131;map04611	Human T-cell leukemia virus 1 infection);Focal adhesion);Rap1 signaling pathway);Cytoskeleton in muscle cells);Shigellosis);Platelet activation)	ENOG410XQ0V	S:Function unknown)	sp|P54939|TLN1_CHICK;	Talin-1 OS=Gallus gallus OX=9031 GN=TLN1 PE=1 SV=2;	PF09141;PF21896	Talin_middle;Talin_IBS2B	Talin, middle domain;Talin IBS2B domain
TRINITY_DN16586_c0_g1	talin-1-like isoform X11 [Crassostrea angulata])	------	------	K06271	TLN	map05166;map04510;map04015;map04820;map05131;map04611	Human T-cell leukemia virus 1 infection);Focal adhesion);Rap1 signaling pathway);Cytoskeleton in muscle cells);Shigellosis);Platelet activation)	ENOG410XQ0V	S:Function unknown)	sp|Q9Y490|TLN1_HUMAN;	Talin-1 OS=Homo sapiens OX=9606 GN=TLN1 PE=1 SV=3;	PF21896;PF21692;PF21865;PF01608	Talin_IBS2B;Talin_R4;TLN1-like_RS;I_LWEQ	Talin IBS2B domain;Talin, R4 domain;Talin 1-like, rod segment domain;I/LWEQ domain
TRINITY_DN19419_c0_g1	syntaxin-1A-like isoform X1 [Mercenaria mercenaria])	------	------	K04560	STX1A	map04130;map05022;map05016;map04911;map05031;map04721	SNARE interactions in vesicular transport);Pathways of neurodegeneration - multiple diseases);Huntington disease);Insulin secretion);Amphetamine addiction);Synaptic vesicle cycle)	COG5074	U:Intracellular trafficking, secretion, and vesicular transport)	sp|Q16932|STX_APLCA;	Syntaxin OS=Aplysia californica OX=6500 PE=2 SV=1;	PF05739;PF00804;PF20225	SNARE;Syntaxin;DUF6584	SNARE domain;Syntaxin;Family of unknown function (DUF6584)
TRINITY_DN18741_c0_g1	synaptophysin-like [Ruditapes philippinarum])	------	------	------	------	------	------	------	------	sp|P08247|SYPH_HUMAN;	Synaptophysin OS=Homo sapiens OX=9606 GN=SYP PE=1 SV=3;	PF01284	MARVEL	Membrane-associating domain
TRINITY_DN22932_c1_g1	synaptogenesis protein syg-2-like [Ruditapes philippinarum])	------	------	------	------	------	------	------	------	------	------	------	------	------
TRINITY_DN37550_c0_g3	sushi, von Willebrand factor type A, EGF and pentraxin domain-containing protein 1-like isoform X3 [Ostrea edulis])	GO:0007157;GO:0045197;GO:0032991;GO:0005886;GO:0005509	BP:heterophilic cell-cell adhesion via plasma membrane cell adhesion molecules;BP:establishment or maintenance of epithelial cell apical/basal polarity;CC:macromolecular complex;CC:plasma membrane;MF:calcium ion binding;	------	------	------	------	------	------	sp|Q53RD9|FBLN7_HUMAN;	Fibulin-7 OS=Homo sapiens OX=9606 GN=FBLN7 PE=1 SV=1;	PF02494;PF00084;PF00008;PF12661	HYR;Sushi;EGF;hEGF	HYR domain;Sushi repeat (SCR repeat);EGF-like domain;Human growth factor-like EGF
TRINITY_DN19226_c0_g1	sushi, von Willebrand factor type A, EGF and pentraxin domain-containing protein 1-like [Mercenaria mercenaria])	------	------	------	------	------	------	ENOG4110JE2;ENOG410XP80;ENOG410XPJ1	O:Posttranslational modification, protein turnover, chaperones);S:Function unknown);S:Function unknown)	sp|Q01102|LYAM3_MOUSE;	P-selectin OS=Mus musculus OX=10090 GN=Selp PE=1 SV=1;	PF02494;PF00084	HYR;Sushi	HYR domain;Sushi repeat (SCR repeat)
TRINITY_DN35170_c0_g3	sushi, von Willebrand factor type A, EGF and pentraxin domain-containing protein 1-like [Dreissena polymorpha])	GO:0006974;GO:0016020;GO:0005576	BP:cellular response to DNA damage stimulus;CC:membrane;CC:extracellular region;	------	------	------	------	ENOG410XPJ1	S:Function unknown)	sp|A0A1D5NSM8|SVEP1_DANRE;	Sushi, von Willebrand factor type A, EGF and pentraxin domain-containing protein 1 OS=Danio rerio OX=7955 GN=svep1 PE=1 SV=1;	PF00084	Sushi	Sushi repeat (SCR repeat)
TRINITY_DN9090_c0_g2	sulfoquinovosidase-like [Mercenaria mercenaria])	GO:0005975;GO:0090599;GO:0030246	BP:carbohydrate metabolic process;MF:alpha-glucosidase activity;MF:carbohydrate binding;	------	------	------	------	COG1501	G:Carbohydrate transport and metabolism)	sp|P32138|SQASE_ECOLI;	Sulfoquinovosidase OS=Escherichia coli;	PF01055;PF21365;PF13802	Glyco_hydro_31_2nd;Glyco_hydro_31_3rd;Gal_mutarotas_2	Glycosyl hydrolases family 31 TIM-barrel domain;Glycosyl hydrolase family 31 C-terminal domain;Glycosyl hydrolase 31 N-terminal galactose mutarotase-like domain
TRINITY_DN52261_c0_g1	Structural polyprotein CDS, partial [Astacus astacus])	------	------	------	------	------	------	------	------	sp|P13418|POLS_CRPVC;	Structural polyprotein OS=Cricket paralysis virus;	PF00073;PF11492	Rhv;Dicistro_VP4	picornavirus capsid protein;Cricket paralysis virus, VP4
TRINITY_DN58494_c0_g5	Structural polyprotein CDS, partial [Astacus astacus])	------	------	------	------	------	------	------	------	sp|P13418|POLS_CRPVC;	Structural polyprotein OS=Cricket paralysis virus;	PF00073;PF08762;PF11492	Rhv;CRPV_capsid;Dicistro_VP4	picornavirus capsid protein;CRPV capsid protein like;Cricket paralysis virus, VP4
TRINITY_DN34339_c0_g2	Structural polyprotein CDS, partial [Astacus astacus])	------	------	------	------	------	------	------	------	sp|P13418|POLS_CRPVC;	Structural polyprotein OS=Cricket paralysis virus;	PF00680;PF00073;PF08762;PF11492	RdRP_1;Rhv;CRPV_capsid;Dicistro_VP4	Viral RNA-dependent RNA polymerase;picornavirus capsid protein;CRPV capsid protein like;Cricket paralysis virus, VP4
TRINITY_DN52470_c0_g3	Structural polyprotein CDS, partial [Astacus astacus])	------	------	------	------	------	------	------	------	------	------	PF00073	Rhv	picornavirus capsid protein
TRINITY_DN22521_c0_g2	Structural polyprotein CDS [Astacus astacus])	------	------	------	------	------	------	------	------	sp|P13418|POLS_CRPVC;	Structural polyprotein OS=Cricket paralysis virus;	PF08762	CRPV_capsid	CRPV capsid protein like
TRINITY_DN33778_c0_g2	Structural polyprotein CDS [Astacus astacus])	GO:0039694;GO:0071897;GO:0006351;GO:0003724;GO:0004197;GO:0003968;GO:0003723	BP:viral RNA genome replication;BP:DNA biosynthetic process;BP:transcription, DNA-templated;MF:RNA helicase activity;MF:cysteine-type endopeptidase activity;MF:RNA-directed RNA polymerase activity;MF:RNA binding;	------	------	------	------	------	------	sp|P13418|POLS_CRPVC;	Structural polyprotein OS=Cricket paralysis virus;	PF08762;PF00915	CRPV_capsid;Calici_coat	CRPV capsid protein like;Calicivirus coat protein
TRINITY_DN9746_c0_g1	Structural polyprotein CDS [Astacus astacus])	GO:0039694;GO:0071897;GO:0006351;GO:0003968;GO:0003723	BP:viral RNA genome replication;BP:DNA biosynthetic process;BP:transcription, DNA-templated;MF:RNA-directed RNA polymerase activity;MF:RNA binding;	------	------	------	------	------	------	sp|P13418|POLS_CRPVC;	Structural polyprotein OS=Cricket paralysis virus;	PF08762;PF00073;PF11492;PF00915	CRPV_capsid;Rhv;Dicistro_VP4;Calici_coat	CRPV capsid protein like;picornavirus capsid protein;Cricket paralysis virus, VP4;Calicivirus coat protein
TRINITY_DN40427_c0_g2	Structural polyprotein CDS [Astacus astacus])	------	------	------	------	------	------	------	------	sp|P13418|POLS_CRPVC;	Structural polyprotein OS=Cricket paralysis virus;	PF08762;PF00073	CRPV_capsid;Rhv	CRPV capsid protein like;picornavirus capsid protein
TRINITY_DN22144_c0_g1	striatin-3-like isoform X8 [Mercenaria mercenaria])	------	------	K17608	STRN1_3_4	map04013	MAPK signaling pathway - fly)	ENOG410XR31	S:Function unknown)	sp|A5D7H2|STRN3_BOVIN;	Striatin-3 OS=Bos taurus OX=9913 GN=STRN3 PE=2 SV=1;	PF00400;PF24814;PF24817;PF23414;PF24807;PF25047;PF24805;PF24105;PF23869;PF23393;PF24796;PF23409;PF24782;PF20426;PF23383;PF24780;PF23342;PF23754;PF23761	WD40;WD40_Prp19;WD40_WDHD1_1st;Beta-prop_EML_2;WD40_CDC20-Fz;Beta-prop_TEP1_2nd;EIF3I;Beta-prop_CAF1B_HIR1;Beta-prop_WDR75_1st;Beta-prop_WDR90_POC16_2nd;WDR55;Beta-prop_EML;WD40_MABP1-WDR62_2nd;NBCH_WD40;Beta-prop_IFT140_1st;WD40_MABP1-WDR62_1st;WDR90_beta-prop_4th;Beta-prop_IP5PC_F;Beta-prop_DCAF4	WD domain, G-beta repeat;Prp19 WD40 domain;WDHD1 first WD40 domain;Echinoderm microtubule-associated protein second beta-propeller;CDC20/Fizzy WD40 domain;TEP-1 second beta-propeller;EIF3I;CAF1B/HIR1 beta-propeller domain;WD repeat-containing protein 75 first beta-propeller;WDR90/POC16, second beta-propeller;WDR55;Echinoderm microtubule-associated protein first beta-propeller;MABP1/WDR62 second W…
TRINITY_DN3936_c0_g1	stAR-related lipid transfer protein 5-like [Ruditapes philippinarum])	GO:0016020;GO:0008289	CC:membrane;MF:lipid binding;	------	------	------	------	ENOG410YX2A	U:Intracellular trafficking, secretion, and vesicular transport)	sp|A1A4M6|STAR5_BOVIN;	StAR-related lipid transfer protein 5 OS=Bos taurus OX=9913 GN=STARD5 PE=2 SV=1;	PF01852	START	START domain
TRINITY_DN6757_c0_g1	stabilizer of axonemal microtubules 1-like isoform X2 [Ylistrum balloti])	GO:0005879;GO:0036126;GO:0005814;GO:0036064;GO:0008017	CC:axonemal microtubule;CC:sperm flagellum;CC:centriole;CC:ciliary basal body;MF:microtubule binding;	K25472	SAXO	------	------	ENOG410Z4HD	S:Function unknown)	sp|Q8IYX7|SAXO1_HUMAN;	Stabilizer of axonemal microtubules 1 OS=Homo sapiens OX=9606 GN=SAXO1 PE=1 SV=2;	PF05217;PF21410	SAXO1-2;MAP6	Stabilizer of axonemal microtubules 1/2;Microtubule-associated protein 6
TRINITY_DN35913_c1_g1	sorbitol dehydrogenase-like [Ruditapes philippinarum])	GO:0006062;GO:0008270;GO:0003939	BP:sorbitol catabolic process;MF:zinc ion binding;MF:L-iditol 2-dehydrogenase activity;	K00008	SORD, gutB	map00040;map00051	Pentose and glucuronate interconversions);Fructose and mannose metabolism)	COG1063	E:Amino acid transport and metabolism)	sp|P0DMQ6|DHSO_CHICK;	Sorbitol dehydrogenase OS=Gallus gallus OX=9031 GN=SORD PE=1 SV=1;	PF08240;PF00107;PF16912	ADH_N;ADH_zinc_N;Glu_dehyd_C	Alcohol dehydrogenase GroES-like domain;Zinc-binding dehydrogenase;Glucose dehydrogenase C-terminus
TRINITY_DN6529_c0_g3	solute carrier organic anion transporter family member 2A1-like [Ruditapes philippinarum])	------	------	K14352	SLCO2B	------	------	ENOG410XRSF	P:Inorganic ion transport and metabolism)	sp|Q9EPT5|SO2A1_MOUSE;	Solute carrier organic anion transporter family member 2A1 OS=Mus musculus OX=10090 GN=Slco2a1 PE=1 SV=2;	PF03137;PF07690;PF07648	OATP;MFS_1;Kazal_2	Organic Anion Transporter Polypeptide (OATP) family;Major Facilitator Superfamily;Kazal-type serine protease inhibitor domain
TRINITY_DN4464_c2_g1	solute carrier family 35 member E3-like [Haliotis rufescens])	GO:0016020;GO:0005794;GO:0005460;GO:0015297;GO:0005459	CC:membrane;CC:Golgi apparatus;MF:UDP-glucose transmembrane transporter activity;MF:antiporter activity;MF:UDP-galactose transmembrane transporter activity;	K15285	SLC35E3	------	------	ENOG410XP1S	S:Function unknown)	sp|Q1JQ66|S35E3_DANRE;	Solute carrier family 35 member E3 OS=Danio rerio OX=7955 GN=slc35e3 PE=2 SV=1;	PF03151;PF00892	TPT;EamA	Triose-phosphate Transporter family;EamA-like transporter family
TRINITY_DN16839_c0_g1	solute carrier family 22 member 21-like [Mercenaria mercenaria])	GO:0016020;GO:0022857	CC:membrane;MF:transmembrane transporter activity;	K08216;K08203;K08202	SLC22A20;SLC22A6, OAT1;SLC22A4_5, OCTN	map05231	Choline metabolism in cancer)	ENOG410ZPQ4	G:Carbohydrate transport and metabolism)	sp|A6QLW8|S22A7_BOVIN;	Solute carrier family 22 member 7 OS=Bos taurus OX=9913 GN=SLC22A7 PE=2 SV=1;	PF00083;PF07690;PF06609	Sugar_tr;MFS_1;TRI12	Sugar (and other) transporter;Major Facilitator Superfamily;Fungal trichothecene efflux pump (TRI12)
TRINITY_DN831_c0_g1	sodium-dependent multivitamin transporter-like [Mercenaria mercenaria])	GO:0006814;GO:0005886;GO:0070062;GO:0015293	BP:sodium ion transport;CC:plasma membrane;CC:extracellular exosome;MF:symporter activity;	K14386	SLC5A6, SMVT	map04977	Vitamin digestion and absorption)	COG0591	E:Amino acid transport and metabolism)	sp|Q8N695|SC5A8_HUMAN;	Sodium-coupled monocarboxylate transporter 1 OS=Homo sapiens OX=9606 GN=SLC5A8 PE=1 SV=2;	PF00474	SSF	Sodiu
TRINITY_DN84317_c0_g1	sodium-dependent glucose transporter 1A-like isoform X1 [Ruditapes philippinarum])	GO:0016020;GO:0005355	CC:membrane;MF:glucose transmembrane transporter activity;	K08175	NAGLT1	------	------	ENOG410Y4JH	G:Carbohydrate transport and metabolism)	sp|Q5TF39|MFS4B_HUMAN;	Sodium-dependent glucose transporter 1 OS=Homo sapiens OX=9606 GN=MFSD4B PE=1 SV=1;	PF07690	MFS_1	Major Facilitator Superfamily
TRINITY_DN11961_c0_g1	sodium-coupled monocarboxylate transporter 1-like [Ylistrum balloti])	GO:0006814;GO:0005886;GO:0015293	BP:sodium ion transport;CC:plasma membrane;MF:symporter activity;	K14388;K14386	SLC5A8_12, SMCT;SLC5A6, SMVT	map04977	Vitamin digestion and absorption)	COG0591	E:Amino acid transport and metabolism)	sp|Q8N695|SC5A8_HUMAN;	Sodium-coupled monocarboxylate transporter 1 OS=Homo sapiens OX=9606 GN=SLC5A8 PE=1 SV=2;	PF00474	SSF	Sodiu
TRINITY_DN32156_c0_g1	sodium-coupled monocarboxylate transporter 1-like [Mytilus californianus])	GO:0015887;GO:0015878;GO:0005886;GO:0008523	BP:pantothenate transmembrane transport;BP:biotin transport;CC:plasma membrane;MF:sodium-dependent multivitamin transmembrane transporter activity;	K14388	SLC5A8_12, SMCT	------	------	COG0591	E:Amino acid transport and metabolism)	sp|Q7SYH5|SC5A8_XENLA;	Sodium-coupled monocarboxylate transporter 1 OS=Xenopus laevis OX=8355 GN=slc5a8 PE=2 SV=1;	PF00474	SSF	Sodiu
TRINITY_DN5703_c0_g1	sodium-coupled monocarboxylate transporter 1-like [Mercenaria mercenaria])	GO:0006814;GO:0005886;GO:0070062;GO:0015293	BP:sodium ion transport;CC:plasma membrane;CC:extracellular exosome;MF:symporter activity;	K14386	SLC5A6, SMVT	map04977	Vitamin digestion and absorption)	COG0591	E:Amino acid transport and metabolism)	sp|Q8N695|SC5A8_HUMAN;	Sodium-coupled monocarboxylate transporter 1 OS=Homo sapiens OX=9606 GN=SLC5A8 PE=1 SV=2;	PF00474	SSF	Sodiu
TRINITY_DN4460_c0_g2	sodium-coupled monocarboxylate transporter 1-like [Dreissena polymorpha])	GO:0006814;GO:0005886;GO:0070062;GO:0015293	BP:sodium ion transport;CC:plasma membrane;CC:extracellular exosome;MF:symporter activity;	K14386	SLC5A6, SMVT	map04977	Vitamin digestion and absorption)	COG0591	E:Amino acid transport and metabolism)	sp|Q8N695|SC5A8_HUMAN;	Sodium-coupled monocarboxylate transporter 1 OS=Homo sapiens OX=9606 GN=SLC5A8 PE=1 SV=2;	PF00474	SSF	Sodiu
TRINITY_DN28794_c0_g1	sodium/glucose cotransporter 5-like [Dreissena polymorpha])	------	------	K14391	SLC5A11, SMIT2, SGLT6	------	------	COG4146	S:Function unknown)	sp|Q28728|SC5AB_RABIT;	Sodium/myo-inositol cotransporter 2 OS=Oryctolagus cuniculus OX=9986 GN=SLC5A11 PE=1 SV=2;	PF00474	SSF	Sodiu
TRINITY_DN25854_c0_g1	sodium/glucose cotransporter 4-like [Ruditapes philippinarum])	GO:0006915;GO:0016020	BP:apoptotic process;CC:membrane;	K14391	SLC5A11, SMIT2, SGLT6	------	------	COG4146	S:Function unknown)	sp|A8WHP3|SC5A9_DANRE;	Sodium/glucose cotransporter 4 OS=Danio rerio OX=7955 GN=slc5a9 PE=2 SV=1;	PF00474	SSF	Sodiu
TRINITY_DN27870_c0_g3	sodium- and chloride-dependent glycine transporter 1-like [Mya arenaria])	GO:0035725;GO:0016020;GO:0015293	BP:sodium ion transmembrane transport;CC:membrane;MF:symporter activity;	K05038	SLC6A5_9, GLYT	map04721	Synaptic vesicle cycle)	COG0733	P:Inorganic ion transport and metabolism)	sp|Q761V0|SC6A5_MOUSE;	Sodium- and chloride-dependent glycine transporter 2 OS=Mus musculus OX=10090 GN=Slc6a5 PE=1 SV=1;	PF00209	SNF	Sodiu
TRINITY_DN11194_c0_g2	snRNA-activating protein complex subunit 3-like [Dreissena polymorpha])	GO:0042795;GO:0042796;GO:0005634;GO:0019185;GO:0001006;GO:0001046;GO:0003681;GO:0000978	BP:snRNA transcription from RNA polymerase II promoter;BP:snRNA transcription from RNA polymerase III promoter;CC:nucleus;CC:snRNA-activating protein complex;MF:RNA polymerase III type 3 promoter sequence-specific DNA binding;MF:core promoter sequence-specific DNA binding;MF:bent DNA binding;MF:RNA polymerase II core promoter proximal region sequence-specific DNA binding;	K15210	SNAPC3	------	------	ENOG411090A	S:Function unknown)	sp|Q5E9M5|SNPC3_BOVIN;	snRNA-activating protein complex subunit 3 OS=Bos taurus OX=9913 GN=SNAPC3 PE=2 SV=1;	PF12251	SNAPC3	snRNA-activating protein complex (SNAPc), subunit 3
TRINITY_DN40540_c0_g3	Smad4 [Sinohyriopsis cumingii])	GO:0060395;GO:0030154;GO:0030509;GO:0009653;GO:0005737;GO:0071144;GO:0046872;GO:0070411;GO:0000978;GO:0000981	BP:SMAD protein signal transduction;BP:cell differentiation;BP:BMP signaling pathway;BP:anatomical structure morphogenesis;CC:cytoplasm;CC:SMAD2-SMAD3 protein complex;MF:metal ion binding;MF:I-SMAD binding;MF:RNA polymerase II core promoter proximal region sequence-specific DNA binding;MF:RNA polymerase II transcription factor activity, sequence-specific DNA binding;	K04501	SMAD4	map04110;map05166;map05210;map05212;map04390;map05161;map04550;map04350;map05200;map04933;map04068;map04520;map04371;map05220;map05225;map05226;map04659;map04310	Cell cycle);Human T-cell leukemia virus 1 infection);Colorectal cancer);Pancreatic cancer);Hippo signaling pathway);Hepatitis B);Signaling pathways regulating pluripotency of stem cells);TGF-beta signaling pathway);Pathways in cancer);AGE-RAGE signaling pathway in diabetic complications);FoxO signaling pathway);Adherens junction);Apelin signaling pathway);Chronic myeloid leukemia);Hepatocellular …	ENOG410XQKU	K:Transcription)	sp|O70437|SMAD4_RAT;	Mothers against decapentaplegic homolog 4 OS=Rattus norvegicus OX=10116 GN=Smad4 PE=1 SV=1;	PF03165;PF03166	MH1;MH2	MH1 domain;MH2 domain
TRINITY_DN6501_c0_g2	SLSMP1 [Sinohyriopsis cumingii])	------	------	------	------	------	------	------	------	------	------	------	------	------
TRINITY_DN401_c0_g1	single-pass membrane and coiled-coil domain-containing protein 3-like [Dendronephthya gigantea])	GO:0016020	CC:membrane;	------	------	------	------	ENOG411198U	S:Function unknown)	sp|A2RU48|SMCO3_HUMAN;	Single-pass membrane and coiled-coil domain-containing protein 3 OS=Homo sapiens OX=9606 GN=SMCO3 PE=1 SV=1;	PF15047	DUF4533	Protein of unknown function (DUF4533)
TRINITY_DN12884_c0_g1	silkmaxin [Sinohyriopsis cumingii])	------	------	------	------	------	------	------	------	------	------	------	------	------
TRINITY_DN230_c0_g1	silkmaxin [Sinohyriopsis cumingii])	------	------	------	------	------	------	------	------	------	------	------	------	------
TRINITY_DN13660_c0_g1	silk matrix protein [Sinohyriopsis cumingii])	------	------	------	------	------	------	------	------	------	------	------	------	------
TRINITY_DN20345_c0_g1	silk matrix protein [Sinohyriopsis cumingii])	------	------	------	------	------	------	------	------	------	------	------	------	------
TRINITY_DN44174_c0_g3	signal-induced proliferation-associated 1-like protein 1 isoform X3 [Mercenaria mercenaria])	------	------	K17701;K17702	SIPA1L1, E6TP1;SIPA1L2, SPAL2	map04015	Rap1 signaling pathway)	ENOG410XTIX	S:Function unknown)	sp|Q9P2F8|SI1L2_HUMAN;	Signal-induced proliferation-associated 1-like protein 2 OS=Homo sapiens OX=9606 GN=SIPA1L2 PE=1 SV=2;	PF00595	PDZ	PDZ domain
TRINITY_DN23020_c0_g1	sigma-class glutathione S-transferase [Sinanodonta woodiana])	GO:0006749;GO:0004364	BP:glutathione metabolic process;MF:glutathione transferase activity;	K04097;K00799	HPGDS;GST, gst	map05207;map00480;map05204;map00983;map00982;map00980;map00590;map05200;map05208;map05418;map05225;map04212;map01524	Chemical carcinogenesis - receptor activation);Glutathione metabolism);Chemical carcinogenesis - DNA adducts);Drug metabolism - other enzymes);Drug metabolism - cytochrome P450);Metabolism of xenobiotics by cytochrome P450);Arachidonic acid metabolism);Pathways in cancer);Chemical carcinogenesis - reactive oxygen species);Fluid shear stress and atherosclerosis);Hepatocellular carcinoma);Longevity…	ENOG4111VAU	O:Posttranslational modification, protein turnover, chaperones)	sp|P91252|GST6_CAEEL;	Probable glutathione S-transferase 6 OS=Caenorhabditis elegans OX=6239 GN=gst-6 PE=3 SV=2;	PF14497;PF02798;PF00043;PF13417;PF13409;PF17172;PF13410	GST_C_3;GST_N;GST_C;GST_N_3;GST_N_2;GST_N_4;GST_C_2	Glutathione S-transferase, C-terminal domain;Glutathione S-transferase, N-terminal domain;Glutathione S-transferase, C-terminal domain;Glutathione S-transferase, N-terminal domain;Glutathione S-transferase, N-terminal domain;Glutathione S-transferase N-terminal domain;Glutathione S-transferase, C-terminal domain
TRINITY_DN17573_c0_g1	sigma class glutathione S-transferase [Sinohyriopsis cumingii])	GO:0006749;GO:0004364	BP:glutathione metabolic process;MF:glutathione transferase activity;	K04097;K00799	HPGDS;GST, gst	map05207;map00480;map05204;map00983;map00982;map00980;map00590;map05200;map05208;map05418;map05225;map04212;map01524	Chemical carcinogenesis - receptor activation);Glutathione metabolism);Chemical carcinogenesis - DNA adducts);Drug metabolism - other enzymes);Drug metabolism - cytochrome P450);Metabolism of xenobiotics by cytochrome P450);Arachidonic acid metabolism);Pathways in cancer);Chemical carcinogenesis - reactive oxygen species);Fluid shear stress and atherosclerosis);Hepatocellular carcinoma);Longevity…	ENOG4111VAU;ENOG4111MNE	O:Posttranslational modification, protein turnover, chaperones);	sp|P91254|GST8_CAEEL;	Probable glutathione S-transferase 8 OS=Caenorhabditis elegans OX=6239 GN=gst-8 PE=3 SV=1;	PF14497;PF02798;PF00043;PF13409;PF17172;PF13417	GST_C_3;GST_N;GST_C;GST_N_2;GST_N_4;GST_N_3	Glutathione S-transferase, C-terminal domain;Glutathione S-transferase, N-terminal domain;Glutathione S-transferase, C-terminal domain;Glutathione S-transferase, N-terminal domain;Glutathione S-transferase N-terminal domain;Glutathione S-transferase, N-terminal domain
TRINITY_DN41286_c0_g2	sialoadhesin-like [Mercenaria mercenaria])	GO:0098609;GO:0016020;GO:0005911;GO:0005886;GO:0050839	BP:cell-cell adhesion;CC:membrane;CC:cell-cell junction;CC:plasma membrane;MF:cell adhesion molecule binding;	K24496	NPHS1	------	------	ENOG410XRJN	S:Function unknown)	sp|Q9QZS7|NPHN_MOUSE;	Nephrin OS=Mus musculus OX=10090 GN=Nphs1 PE=1 SV=2;	PF08205;PF13927;PF00047;PF07679;PF13895;PF07654;PF22705;PF07686	C2-set_2;Ig_3;ig;I-set;Ig_2;C1-set;C2-set_3;V-set	CD80-like C2-set immunoglobulin domain;Immunoglobulin domain;Immunoglobulin domain;Immunoglobulin I-set domain;Immunoglobulin domain;Immunoglobulin C1-set domain;Butyrophilin subfamily 3 member A2-like, Ig-C domain;Immunoglobulin V-set domain
TRINITY_DN18437_c0_g1	sialate O-acetylesterase-like isoform X1 [Mercenaria mercenaria])	GO:0005975;GO:0001681	BP:carbohydrate metabolic process;MF:sialate O-acetylesterase activity;	K05970	SIAE	------	------	ENOG410XQ2Q	S:Function unknown)	sp|P70665|SIAE_MOUSE;	Sialate O-acetylesterase OS=Mus musculus OX=10090 GN=Siae PE=1 SV=3;	PF03629	SASA	Carbohydrate esterase, sialic acid-specific acetylesterase
TRINITY_DN8809_c0_g1	short coiled-coil protein B-like isoform X2 [Mercenaria mercenaria])	GO:0005829;GO:0016020;GO:0005802	CC:cytosol;CC:membrane;CC:trans-Golgi network;	K20316	SCOC	------	------	ENOG4111R9Q	S:Function unknown)	sp|Q5XJK1|SCOCB_DANRE;	Short coiled-coil protein B OS=Danio rerio OX=7955 GN=scocb PE=3 SV=1;	PF10224;PF02183	DUF2205;HALZ	Short coiled-coil protein;Homeobox associated leucine zipper
TRINITY_DN27476_c0_g1	shell matrix protein hic9 [Sinohyriopsis cumingii])	------	------	------	------	------	------	------	------	------	------	------	------	------
TRINITY_DN67685_c0_g2	serine-enriched protein-like [Ruditapes philippinarum])	------	------	------	------	------	------	ENOG410XPPZ	S:Function unknown)	sp|O61366|GPRS_DROME;	Serine-enriched protein OS=Drosophila melanogaster OX=7227 GN=gprs PE=4 SV=3;	PF00651	BTB	BTB/POZ domain
TRINITY_DN7292_c0_g1	serine/threonine-protein phosphatase 2A 56 kDa regulatory subunit gamma isoform-like isoform X3 [Mizuhopecten yessoensis])	------	------	K11584	PPP2R5	map04110;map05165;map04114;map04660;map04261;map03015;map04728;map04071;map04151;map04152	Cell cycle);Human papillomavirus infection);Oocyte meiosis);T cell receptor signaling pathway);Adrenergic signaling in cardiomyocytes);mRNA surveillance pathway);Dopaminergic synapse);Sphingolipid signaling pathway);PI3K-Akt signaling pathway);AMPK signaling pathway)	ENOG410XQJW	T:Signal transduction mechanisms)	sp|Q14738|2A5D_HUMAN;	Serine/threonine-protein phosphatase 2A 56 kDa regulatory subunit delta isoform OS=Homo sapiens OX=9606 GN=PPP2R5D PE=1 SV=1;	PF01603	B56	Protein phosphatase 2A regulatory B subunit (B56 family)
TRINITY_DN22265_c0_g1	serine/threonine-protein kinase Sgk1-like isoform X2 [Mytilus californianus])	GO:0016310;GO:0005737;GO:0005634;GO:0035091;GO:0004674;GO:0005524	BP:phosphorylation;CC:cytoplasm;CC:nucleus;MF:phosphatidylinositol binding;MF:protein serine/threonine kinase activity;MF:ATP binding;	K13304	SGK3	map04068;map04151	FoxO signaling pathway);PI3K-Akt signaling pathway)	ENOG410XNPH	T:Signal transduction mechanisms)	sp|Q96BR1|SGK3_HUMAN;	Serine/threonine-protein kinase Sgk3 OS=Homo sapiens OX=9606 GN=SGK3 PE=1 SV=1;	PF00069;PF07714;PF00787;PF14531;PF00433	Pkinase;PK_Tyr_Ser-Thr;PX;Kinase-like;Pkinase_C	Protein kinase domain;Protein tyrosine and serine/threonine kinase;PX domain;Kinase-like;Protein kinase C terminal domain
TRINITY_DN5699_c0_g1	serine protease inhibitor dipetalogastin-like [Dreissena polymorpha])	GO:0030154	BP:cell differentiation;	------	------	------	------	ENOG410XTD2;ENOG410YKSA;ENOG410YC3T;ENOG410Z5MG	S:Function unknown);O:Posttranslational modification, protein turnover, chaperones);O:Posttranslational modification, protein turnover, chaperones);S:Function unknown)	sp|O96790|DPGN_DIPMA;	Serine protease inhibitor dipetalogastin;	PF07648;PF00050;PF21287	Kazal_2;Kazal_1;Kazal_CFAI	Kazal-type serine protease inhibitor domain;Kazal-type serine protease inhibitor domain;Complement factor I, KAZAL domain
TRINITY_DN1356_c0_g1	serine protease inhibitor Cvsi-2-like isoform X1 [Saccostrea echinata])	------	------	------	------	------	------	------	------	------	------	PF07127	Nodulin_late	Late nodulin domain
TRINITY_DN38907_c1_g1	serine protease inhibitor Cvsi-2-like [Dreissena polymorpha])	------	------	------	------	------	------	------	------	------	------	------	------	------
TRINITY_DN16922_c0_g1	serine protease inhibitor Cvsi-2-like [Crassostrea virginica])	------	------	------	------	------	------	------	------	------	------	------	------	------
TRINITY_DN7219_c0_g2	serine protease 41-like [Mercenaria mercenaria])	GO:0006508;GO:0004252	BP:proteolysis;MF:serine-type endopeptidase activity;	K09637;K09634;K08664	TMPRSS6;TMPRSS3;PRSS8	------	------	COG5640	O:Posttranslational modification, protein turnover, chaperones)	sp|P80010|PLMN_HORSE;	Plasminogen;	PF00089	Trypsin	Trypsin
TRINITY_DN56771_c0_g1	serine protease [Sinohyriopsis cumingii])	GO:0006508;GO:0004252	BP:proteolysis;MF:serine-type endopeptidase activity;	K01310;K09633	CTRB;TMPRSS2	map05215;map05164;map05202;map04972;map04974;map05171	Prostate cancer);Influenza A);Transcriptional misregulation in cancer);Pancreatic secretion);Protein digestion and absorption);Coronavirus disease - COVID-19)	COG5640	O:Posttranslational modification, protein turnover, chaperones)	sp|Q9DBI0|TMPS6_MOUSE;	Transmembrane protease serine 6 OS=Mus musculus OX=10090 GN=Tmprss6 PE=1 SV=4;	PF00089	Trypsin	Trypsin
TRINITY_DN11609_c0_g1	semaphorin-5B-like [Mercenaria mercenaria])	------	------	------	------	------	------	------	------	------	------	------	------	------
TRINITY_DN1354_c0_g2	selenoprotein Pb-like [Mya arenaria])	GO:0001887;GO:0005576;GO:0008430	BP:selenium compound metabolic process;CC:extracellular region;MF:selenium binding;	K25753	SELENOP	------	------	ENOG4111JK7	O:Posttranslational modification, protein turnover, chaperones)	sp|Q98SV0|SELPB_DANRE;	Selenoprotein Pb OS=Danio rerio OX=7955 GN=sepp1b PE=2 SV=3;	PF04592	SelP_N	Selenoprotein P, N terminal region
TRINITY_DN1805_c0_g2	selenium-dependent glutathione peroxidase [Sinohyriopsis cumingii])	GO:0042542;GO:0010269;GO:0042744;GO:0006749;GO:0006979;GO:0005829;GO:0005739;GO:0004602	BP:response to hydrogen peroxide;BP:response to selenium ion;BP:hydrogen peroxide catabolic process;BP:glutathione metabolic process;BP:response to oxidative stress;CC:cytosol;CC:mitochondrion;MF:glutathione peroxidase activity;	K00432	gpx, btuE, bsaA	map04918;map00480;map05016;map05022;map05014	Thyroid hormone synthesis);Glutathione metabolism);Huntington disease);Pathways of neurodegeneration - multiple diseases);Amyotrophic lateral sclerosis)	------	------	sp|Q4AEI0|GPX2_PONPY;	Glutathione peroxidase 2 OS=Pongo pygmaeus OX=9600 GN=GPX2 PE=2 SV=2;	PF00255	GSHPx	Glutathione peroxidase
TRINITY_DN1447_c0_g1	selenium-dependent glutathione peroxidase [Cristaria plicata])	GO:0006979;GO:0004602	BP:response to oxidative stress;MF:glutathione peroxidase activity;	K00432	gpx, btuE, bsaA	map04918;map00480;map05016;map05022;map05014	Thyroid hormone synthesis);Glutathione metabolism);Huntington disease);Pathways of neurodegeneration - multiple diseases);Amyotrophic lateral sclerosis)	COG0386	O:Posttranslational modification, protein turnover, chaperones)	sp|P23764|GPX3_RAT;	Glutathione peroxidase 3 OS=Rattus norvegicus OX=10116 GN=Gpx3 PE=2 SV=2;	PF00255	GSHPx	Glutathione peroxidase
TRINITY_DN64727_c0_g1	SCO-spondin-like isoform X18 [Dreissena polymorpha])	------	------	------	------	------	------	ENOG410ZN3C	S:Function unknown)	sp|D3YXG0|HMCN1_MOUSE;	Hemicentin-1 OS=Mus musculus OX=10090 GN=Hmcn1 PE=1 SV=1;	PF00090;PF19028;PF22195;PF19030;PF19035	TSP_1;TSP1_spondin;TSP1_CFP_C;TSP1_ADAMTS;TSP1_CCN	Thrombospondin type 1 domain;Spondin-like TSP1 domain;CFP-like, C-terminal thrombospondin type 1 domain;Thrombospondin type 1 domain;CCN3 Nov like TSP1 domain
TRINITY_DN7425_c0_g1	SCO-spondin-like isoform X18 [Dreissena polymorpha])	------	------	------	------	------	------	ENOG41104P0	S:Function unknown)	sp|D3YXG0|HMCN1_MOUSE;	Hemicentin-1 OS=Mus musculus OX=10090 GN=Hmcn1 PE=1 SV=1;	PF00090;PF19028;PF19030;PF22195;PF19035	TSP_1;TSP1_spondin;TSP1_ADAMTS;TSP1_CFP_C;TSP1_CCN	Thrombospondin type 1 domain;Spondin-like TSP1 domain;Thrombospondin type 1 domain;CFP-like, C-terminal thrombospondin type 1 domain;CCN3 Nov like TSP1 domain
TRINITY_DN24383_c0_g1	SCO-spondin [Exaiptasia diaphana])	GO:0034707;GO:0045211;GO:0004888;GO:0005254	CC:chloride channel complex;CC:postsynaptic membrane;MF:transmembrane signaling receptor activity;MF:chloride channel activity;	------	------	------	------	------	------	sp|D3YXG0|HMCN1_MOUSE;	Hemicentin-1 OS=Mus musculus OX=10090 GN=Hmcn1 PE=1 SV=1;	PF00090;PF19028;PF22195;PF19030;PF19035	TSP_1;TSP1_spondin;TSP1_CFP_C;TSP1_ADAMTS;TSP1_CCN	Thrombospondin type 1 domain;Spondin-like TSP1 domain;CFP-like, C-terminal thrombospondin type 1 domain;Thrombospondin type 1 domain;CCN3 Nov like TSP1 domain
TRINITY_DN27505_c0_g1	scavenger receptor cysteine-rich protein 2 [Sinohyriopsis cumingii])	GO:0016020	CC:membrane;	------	------	------	------	ENOG410XSTY;ENOG410XQVR	S:Function unknown);	sp|Q9UGM3|DMBT1_HUMAN;	Scavenger receptor cysteine-rich domain-containing protein DMBT1 OS=Homo sapiens OX=9606 GN=DMBT1 PE=1 SV=2;	PF00530	SRCR	Scavenger receptor cysteine-rich domain
TRINITY_DN1849_c0_g1	scavenger receptor cysteine-rich protein 1 [Sinohyriopsis cumingii])	GO:0031638;GO:0016020;GO:0005886;GO:0005615;GO:0004252	BP:zymogen activation;CC:membrane;CC:plasma membrane;CC:extracellular space;MF:serine-type endopeptidase activity;	------	------	------	------	ENOG410YZ7Z	S:Function unknown)	sp|Q9NR16|C163B_HUMAN;	Scavenger receptor cysteine-rich type 1 protein M160 OS=Homo sapiens OX=9606 GN=CD163L1 PE=1 SV=2;	PF00530;PF15494	SRCR;SRCR_2	Scavenger receptor cysteine-rich domain;Scavenger receptor cysteine-rich domain
TRINITY_DN2232_c0_g1	scavenger receptor cysteine-rich protein [Azumapecten farreri])	GO:0016020	CC:membrane;	------	------	------	------	ENOG410XQVR	S:Function unknown)	sp|Q9UGM3|DMBT1_HUMAN;	Scavenger receptor cysteine-rich domain-containing protein DMBT1 OS=Homo sapiens OX=9606 GN=DMBT1 PE=1 SV=2;	PF00530;PF15494;PF00087;PF00021	SRCR;SRCR_2;Toxin_TOLIP;UPAR_LY6	Scavenger receptor cysteine-rich domain;Scavenger receptor cysteine-rich domain;Snake toxin and toxin-like protein;u-PAR/Ly-6 domain
TRINITY_DN18462_c0_g1	saliva protein-12, partial [Tetranychus truncatus])	GO:0015977	BP:carbon fixation;	K01602	rbcS, cbbS	map00630	Glyoxylate and dicarboxylate metabolism)	COG4451	C:Energy production and conversion)	sp|P26985|RBS_BATOE;	Ribulose bisphosphate carboxylase small subunit, chloroplastic OS=Batophora oerstedii OX=3140 GN=RBCS PE=2 SV=2;	PF00101	RuBisCO_small	Ribulose bisphosphate carboxylase, small chain
TRINITY_DN9745_c0_g1	RNF44-like protein [Mya arenaria])	GO:0016567;GO:0006511;GO:0005737;GO:0005654;GO:0061630	BP:protein ubiquitination;BP:ubiquitin-dependent protein catabolic process;CC:cytoplasm;CC:nucleoplasm;MF:ubiquitin protein ligase activity;	------	------	------	------	ENOG41121N2	O:Posttranslational modification, protein turnover, chaperones)	sp|Q66HG0|RNF13_RAT;	E3 ubiquitin-protein ligase RNF13 OS=Rattus norvegicus OX=10116 GN=Rnf13 PE=2 SV=1;	PF13639;PF17123;PF13923;PF12678;PF00097;PF13445;PF17120;PF13920;PF14634	zf-RING_2;zf-RING_11;zf-C3HC4_2;zf-rbx1;zf-C3HC4;zf-RING_UBOX;zf-RING_16;zf-C3HC4_3;zf-RING_5	Ring finger domain;RING-like zinc finger;Zinc finger, C3HC4 type (RING finger);RING-H2 zinc finger domain;Zinc finger, C3HC4 type (RING finger);RING-type zinc-finger;RING/Ubox like zinc-binding domain;Zinc finger, C3HC4 type (RING finger);zinc-RING finger domain
TRINITY_DN24387_c0_g1	RNA-directed DNA polymerase from transposon BS [Mizuhopecten yessoensis])	GO:0016020;GO:0003964	CC:membrane;MF:RNA-directed DNA polymerase activity;	------	------	------	------	ENOG4111DZN;ENOG410Y65V	S:Function unknown);	sp|Q95SX7|RTBS_DROME;	Probable RNA-directed DNA polymerase from transposon BS OS=Drosophila melanogaster OX=7227 GN=RTase PE=2 SV=1;	------	------	------
TRINITY_DN1659_c0_g4	RNA-directed DNA polymerase from mobile element jockey [Nymphon striatum])	GO:0006259;GO:0004523;GO:0003676	BP:DNA metabolic process;MF:RNA-DNA hybrid ribonuclease activity;MF:nucleic acid binding;	------	------	------	------	ENOG4111I63;ENOG410Y65V;ENOG4111K5V;ENOG410YDDF	S:Function unknown);	sp|P21328|RTJK_DROME;	RNA-directed DNA polymerase from mobile element jockey OS=Drosophila melanogaster OX=7227 GN=pol PE=1 SV=1;	PF00078;PF14529;PF03372;PF00075;PF13456	RVT_1;Exo_endo_phos_2;Exo_endo_phos;RNase_H;RVT_3	Reverse transcriptase (RNA-dependent DNA polymerase);Endonuclease-reverse transcriptase;Endonuclease/Exonuclease/phosphatase family;RNase H;Reverse transcriptase-like
TRINITY_DN44496_c0_g3	RNA-directed DNA polymerase from mobile element jockey [Nymphon striatum])	------	------	------	------	------	------	ENOG4111I63	S:Function unknown)	------	------	------	------	------
TRINITY_DN5117_c1_g2	RNA-binding protein 8A-like [Mizuhopecten yessoensis])	GO:0051028;GO:0008380;GO:0006397;GO:0005737;GO:0016607;GO:0035145;GO:0003729	BP:mRNA transport;BP:RNA splicing;BP:mRNA processing;CC:cytoplasm;CC:nuclear speck;CC:exon-exon junction complex;MF:mRNA binding;	K12876	RBM8A, Y14	map03013;map03015;map03040	Nucleocytoplasmic transport);mRNA surveillance pathway);Spliceosome)	ENOG4111IHM	S:Function unknown)	sp|Q5D018|RBM8A_DANRE;	RNA-binding protein 8A OS=Danio rerio OX=7955 GN=rbm8a PE=2 SV=1;	PF00076;PF08777	RRM_1;RRM_3	RNA recognition motif;RNA binding motif
TRINITY_DN10275_c0_g1	RNAase [Plakobranchus ocellatus])	------	------	------	------	------	------	------	------	sp|Q3BAI2|YCX91_PHAAO;	Uncharacterized protein ORF91 OS=Phalaenopsis aphrodite subsp. formosana OX=308872 PE=4 SV=1;	------	------	------
TRINITY_DN5897_c1_g3	RNA polymerase II-associated factor 1 homolog [Ostrea edulis])	GO:0006368;GO:0016593;GO:0000993;GO:0003682	BP:transcription elongation from RNA polymerase II promoter;CC:Cdc73/Paf1 complex;MF:RNA polymerase II core binding;MF:chromatin binding;	K15174	PAF1	------	------	ENOG410YZXE	K:Transcription)	sp|Q8N7H5|PAF1_HUMAN;	RNA polymerase II-associated factor 1 homolog OS=Homo sapiens OX=9606 GN=PAF1 PE=1 SV=2;	PF03985	Paf1	Paf1
TRINITY_DN2179_c1_g1	ribosyldihydronicotinamide dehydrogenase [quinone]-like [Mya arenaria])	GO:0005829;GO:0003955	CC:cytosol;MF:NA;	K00355	NQO1	map05200;map00130;map01240;map05208;map05418;map05225	Pathways in cancer);Ubiquinone and other terpenoid-quinone biosynthesis);Biosynthesis of cofactors);Chemical carcinogenesis - reactive oxygen species);Fluid shear stress and atherosclerosis);Hepatocellular carcinoma)	COG2249	S:Function unknown)	sp|Q5RBB9|NQO2_PONAB;	Ribosyldihydronicotinamide dehydrogenase [quinone] OS=Pongo abelii OX=9601 GN=NQO2 PE=2 SV=3;	PF02525;PF03358	Flavodoxin_2;FMN_red	Flavodoxin-like fold;NADPH-dependent FMN reductase
TRINITY_DN14073_c0_g1	reverse transcriptase-like protein [Elysia marginata])	GO:0016020	CC:membrane;	------	------	------	------	------	------	------	------	------	------	------
TRINITY_DN18176_c0_g2	reverse transcriptase-like protein [Elysia marginata])	GO:0003964	MF:RNA-directed DNA polymerase activity;	------	------	------	------	ENOG410XSZT;ENOG410ZJW8;ENOG410XQYK	S:Function unknown);	------	------	------	------	------
TRINITY_DN18497_c0_g1	reverse transcriptase-like protein [Elysia marginata])	------	------	K13139	INTS2	------	------	------	------	------	------	------	------	------
TRINITY_DN5763_c0_g1	reverse transcriptase-like protein [Elysia marginata])	GO:0034088;GO:0007059;GO:0051301;GO:0032116;GO:0005654;GO:0000785;GO:0003964;GO:0003950;GO:0003690	BP:maintenance of mitotic sister chromatid cohesion;BP:chromosome segregation;BP:cell division;CC:SMC loading complex;CC:nucleoplasm;CC:chromatin;MF:RNA-directed DNA polymerase activity;MF:NAD+ ADP-ribosyltransferase activity;MF:double-stranded DNA binding;	------	------	------	------	ENOG410XQYK;ENOG410Y65V	S:Function unknown);	------	------	------	------	------
TRINITY_DN74792_c0_g1	reverse transcriptase-like protein [Elysia marginata])	------	------	K00461	ALOX5	map04664;map05145;map00590;map04148;map04726;map04913	Fc epsilon RI signaling pathway);Toxoplasmosis);Arachidonic acid metabolism);Efferocytosis);Serotonergic synapse);Ovarian steroidogenesis)	ENOG410XSZT;ENOG410ZJW8;ENOG410Y65V	S:Function unknown);	------	------	------	------	------
TRINITY_DN22931_c0_g1	reverse transcriptase-like protein [Elysia marginata])	------	------	------	------	------	------	------	------	------	------	------	------	------
TRINITY_DN1019_c2_g1	reverse transcriptase [Plakobranchus ocellatus])	------	------	------	------	------	------	ENOG410Y65V	S:Function unknown)	------	------	------	------	------
TRINITY_DN49991_c0_g2	Retrovirus-related Pol polyprotein from transposon opus [Stylophora pistillata])	GO:0015074;GO:0003676	BP:DNA integration;MF:nucleic acid binding;	------	------	------	------	COG2801	L:Replication, recombination and repair)	sp|P04323|POL3_DROME;	Retrovirus-related Pol polyprotein from transposon 17.6 OS=Drosophila melanogaster OX=7227 GN=pol PE=4 SV=1;	PF17917	RT_RNaseH	RNase H-like domain found in reverse transcriptase
TRINITY_DN57128_c0_g2	Retrovirus-related Pol polyprotein from transposon opus [Stylophora pistillata])	GO:0015074;GO:0006281;GO:0006508;GO:0004190;GO:0003676	BP:DNA integration;BP:DNA repair;BP:proteolysis;MF:aspartic-type endopeptidase activity;MF:nucleic acid binding;	------	------	------	------	------	------	------	------	------	------	------
TRINITY_DN620_c2_g1	Retrovirus-related Pol polyprotein from transposon opus [Stylophora pistillata])	GO:0015074;GO:0003676	BP:DNA integration;MF:nucleic acid binding;	------	------	------	------	COG2801	L:Replication, recombination and repair)	sp|Q8I7P9|POL5_DROME;	Retrovirus-related Pol polyprotein from transposon opus OS=Drosophila melanogaster OX=7227 GN=pol PE=4 SV=1;	PF17919;PF17917	RT_RNaseH_2;RT_RNaseH	RNase H-like domain found in reverse transcriptase;RNase H-like domain found in reverse transcriptase
TRINITY_DN49533_c0_g1	Retrovirus-related Pol polyprotein from transposon opus [Stylophora pistillata])	GO:0015074;GO:0006508;GO:0006281;GO:0004190;GO:0003676	BP:DNA integration;BP:proteolysis;BP:DNA repair;MF:aspartic-type endopeptidase activity;MF:nucleic acid binding;	------	------	------	------	------	------	------	------	------	------	------
TRINITY_DN9005_c0_g1	Retrovirus-related Pol polyprotein from transposon 412,Retrovirus-related Pol polyprotein from transposon 17.6 [Mytilus coruscus])	GO:0015074;GO:0003676	BP:DNA integration;MF:nucleic acid binding;	------	------	------	------	------	------	------	------	PF00385	Chromo	Chromo (CHRromatin Organisation MOdifier) domain
TRINITY_DN7379_c0_g4	Retrovirus-related Pol polyprotein from transposon 17.6 [Stylophora pistillata])	GO:0006281	BP:DNA repair;	------	------	------	------	------	------	------	------	------	------	------
TRINITY_DN18274_c0_g1	Retrovirus-related Pol polyprotein from transposon [Apostichopus japonicus])	GO:0006259;GO:0015074;GO:0016020;GO:0003676	BP:DNA metabolic process;BP:DNA integration;CC:membrane;MF:nucleic acid binding;	------	------	------	------	------	------	------	------	------	------	------
TRINITY_DN1049_c0_g1	Retrovirus-related Pol poly from transposon [Paramuricea clavata])	GO:0015074;GO:0006508;GO:0004190;GO:0003676	BP:DNA integration;BP:proteolysis;MF:aspartic-type endopeptidase activity;MF:nucleic acid binding;	------	------	------	------	COG2801	L:Replication, recombination and repair)	sp|P04323|POL3_DROME;	Retrovirus-related Pol polyprotein from transposon 17.6 OS=Drosophila melanogaster OX=7227 GN=pol PE=4 SV=1;	------	------	------
TRINITY_DN18567_c0_g1	Retrovirus-related Pol poly from transposon [Paramuricea clavata])	GO:0015074;GO:0006508;GO:0016020;GO:0004190;GO:0003676	BP:DNA integration;BP:proteolysis;CC:membrane;MF:aspartic-type endopeptidase activity;MF:nucleic acid binding;	------	------	------	------	COG2801	L:Replication, recombination and repair)	sp|P10394|POL4_DROME;	Retrovirus-related Pol polyprotein from transposon 412 OS=Drosophila melanogaster OX=7227 GN=POL PE=4 SV=1;	------	------	------
TRINITY_DN52458_c0_g2	Retrovirus-related Pol poly from transposon [Paramuricea clavata])	GO:0090110;GO:0006281;GO:0007029;GO:0006886;GO:0015074;GO:0006508;GO:0070971;GO:0030127;GO:0005198;GO:0004190;GO:0008270;GO:0003676	BP:cargo loading into COPII-coated vesicle;BP:DNA repair;BP:endoplasmic reticulum organization;BP:intracellular protein transport;BP:DNA integration;BP:proteolysis;CC:endoplasmic reticulum exit site;CC:COPII vesicle coat;MF:structural molecule activity;MF:aspartic-type endopeptidase activity;MF:zinc ion binding;MF:nucleic acid binding;	------	------	------	------	------	------	------	------	------	------	------
TRINITY_DN66100_c0_g1	Retrovirus-related Pol poly from transposon [Paramuricea clavata])	GO:0015074;GO:0003676	BP:DNA integration;MF:nucleic acid binding;	------	------	------	------	------	------	------	------	------	------	------
TRINITY_DN22940_c0_g2	Retrovirus-related Pol poly from transposon [Paramuricea clavata])	GO:0006259;GO:0015074;GO:0006508;GO:0004190;GO:0003676	BP:DNA metabolic process;BP:DNA integration;BP:proteolysis;MF:aspartic-type endopeptidase activity;MF:nucleic acid binding;	------	------	------	------	COG2801	L:Replication, recombination and repair)	------	------	PF00078	RVT_1	Reverse transcriptase (RNA-dependent DNA polymerase)
TRINITY_DN12258_c0_g1	Retrovirus-related Pol poly [Paramuricea clavata])	GO:0015074;GO:0006508;GO:0004190;GO:0003676	BP:DNA integration;BP:proteolysis;MF:aspartic-type endopeptidase activity;MF:nucleic acid binding;	------	------	------	------	COG2801	L:Replication, recombination and repair)	sp|P04323|POL3_DROME;	Retrovirus-related Pol polyprotein from transposon 17.6 OS=Drosophila melanogaster OX=7227 GN=pol PE=4 SV=1;	------	------	------
TRINITY_DN5645_c0_g1	Retrovirus-related Pol poly [Paramuricea clavata])	GO:0015074;GO:0006508;GO:0004190;GO:0003676	BP:DNA integration;BP:proteolysis;MF:aspartic-type endopeptidase activity;MF:nucleic acid binding;	------	------	------	------	COG2801	L:Replication, recombination and repair)	sp|P04323|POL3_DROME;	Retrovirus-related Pol polyprotein from transposon 17.6 OS=Drosophila melanogaster OX=7227 GN=pol PE=4 SV=1;	------	------	------
TRINITY_DN764_c1_g1	Retrovirus-related Pol poly [Paramuricea clavata])	GO:0015074;GO:0006508;GO:0004190;GO:0003676	BP:DNA integration;BP:proteolysis;MF:aspartic-type endopeptidase activity;MF:nucleic acid binding;	------	------	------	------	COG2801	L:Replication, recombination and repair)	------	------	------	------	------
TRINITY_DN9855_c0_g2	Retrovirus-related Pol poly [Paramuricea clavata])	GO:0015074;GO:0006508;GO:0004190;GO:0003676	BP:DNA integration;BP:proteolysis;MF:aspartic-type endopeptidase activity;MF:nucleic acid binding;	------	------	------	------	COG2801	L:Replication, recombination and repair)	sp|P04323|POL3_DROME;	Retrovirus-related Pol polyprotein from transposon 17.6 OS=Drosophila melanogaster OX=7227 GN=pol PE=4 SV=1;	------	------	------
TRINITY_DN1049_c5_g1	Retrovirus-related Pol poly [Paramuricea clavata])	GO:0015074;GO:0006508;GO:0004190;GO:0003676	BP:DNA integration;BP:proteolysis;MF:aspartic-type endopeptidase activity;MF:nucleic acid binding;	------	------	------	------	COG2801	L:Replication, recombination and repair)	sp|Q8I7P9|POL5_DROME;	Retrovirus-related Pol polyprotein from transposon opus OS=Drosophila melanogaster OX=7227 GN=pol PE=4 SV=1;	PF17917;PF17919	RT_RNaseH;RT_RNaseH_2	RNase H-like domain found in reverse transcriptase;RNase H-like domain found in reverse transcriptase
TRINITY_DN54266_c1_g4	Retrovirus-related Pol poly [Paramuricea clavata])	GO:0015074;GO:0006508;GO:0004190;GO:0003676	BP:DNA integration;BP:proteolysis;MF:aspartic-type endopeptidase activity;MF:nucleic acid binding;	------	------	------	------	COG2801	L:Replication, recombination and repair)	------	------	------	------	------
TRINITY_DN5156_c0_g1	Retrovirus-related Pol poly [Paramuricea clavata])	GO:0015074;GO:0006508;GO:0004190;GO:0003676	BP:DNA integration;BP:proteolysis;MF:aspartic-type endopeptidase activity;MF:nucleic acid binding;	------	------	------	------	COG2801	L:Replication, recombination and repair)	sp|P04323|POL3_DROME;	Retrovirus-related Pol polyprotein from transposon 17.6 OS=Drosophila melanogaster OX=7227 GN=pol PE=4 SV=1;	PF17919;PF17917	RT_RNaseH_2;RT_RNaseH	RNase H-like domain found in reverse transcriptase;RNase H-like domain found in reverse transcriptase
TRINITY_DN895_c0_g1	reticulophagy regulator 3-like [Ruditapes philippinarum])	GO:0061709;GO:0005789	BP:reticulophagy;CC:endoplasmic reticulum membrane;	K23880	RETREG	------	------	ENOG4110GB7	U:Intracellular trafficking, secretion, and vesicular transport)	sp|Q9CQV4|RETR3_MOUSE;	Reticulophagy regulator 3 OS=Mus musculus OX=10090 GN=Retreg3 PE=1 SV=1;	PF24456	RHD_RETREG1-3	RETREG1-3/ARL6IP-like, N-terminal reticulon-homology domain
TRINITY_DN7510_c0_g1	RecName: Full=Defensin BmKDfsin6;Flags: Precursor [Mesobuthus martensii])	GO:0045087;GO:0006952;GO:0042742;GO:0005576;GO:0090729;GO:0015459	BP:innate immune response;BP:defense response;BP:defense response to bacterium;CC:extracellular region;MF:toxin activity;MF:potassium channel regulator activity;	------	------	------	------	------	------	sp|P0DQU1|DEF6_MESMA;	Defensin BmKDfsin6 OS=Mesobuthus martensii OX=34649 PE=3 SV=1;	------	------	------
TRINITY_DN7510_c0_g2	RecName: Full=Defensin BmKDfsin6;Flags: Precursor [Mesobuthus martensii])	GO:0045087;GO:0006952;GO:0042742;GO:0005576;GO:0090729;GO:0015459	BP:innate immune response;BP:defense response;BP:defense response to bacterium;CC:extracellular region;MF:toxin activity;MF:potassium channel regulator activity;	------	------	------	------	------	------	sp|P0DQU1|DEF6_MESMA;	Defensin BmKDfsin6 OS=Mesobuthus martensii OX=34649 PE=3 SV=1;	PF01097	Defensin_2	Arthropod defensin
TRINITY_DN29791_c0_g1	receptor-type tyrosine-protein phosphatase kappa-like [Ruditapes philippinarum])	GO:0016311;GO:0016020;GO:0004725	BP:dephosphorylation;CC:membrane;MF:protein tyrosine phosphatase activity;	K13297;K06776	PTPRT;PTPRK	------	------	COG5599	T:Signal transduction mechanisms)	sp|O14522|PTPRT_HUMAN;	Receptor-type tyrosine-protein phosphatase T OS=Homo sapiens OX=9606 GN=PTPRT PE=1 SV=6;	PF00102;PF00084	Y_phosphatase;Sushi	Protein-tyrosine phosphatase;Sushi repeat (SCR repeat)
TRINITY_DN21696_c0_g1	receptor-interacting serine/threonine-protein kinase 1-like [Mercenaria mercenaria])	------	------	------	------	------	------	COG0515	T:Signal transduction mechanisms)	sp|Q13546|RIPK1_HUMAN;	Receptor-interacting serine/threonine-protein kinase 1 OS=Homo sapiens OX=9606 GN=RIPK1 PE=1 SV=3;	PF00531	Death	Death domain
TRINITY_DN1004_c3_g5	ras-related protein Rab-8A-like isoform X2 [Mercenaria mercenaria])	GO:0009306;GO:0006904;GO:0048210;GO:0017157;GO:0032456;GO:0072659;GO:0008021;GO:0005886;GO:0030140;GO:0005768;GO:0003924;GO:0005525	BP:protein secretion;BP:vesicle docking involved in exocytosis;BP:Golgi vesicle fusion to target membrane;BP:regulation of exocytosis;BP:endocytic recycling;BP:protein localization to plasma membrane;CC:synaptic vesicle;CC:plasma membrane;CC:trans-Golgi network transport vesicle;CC:endosome;MF:GTPase activity;MF:GTP binding;	K07901	RAB8A, MEL	map04972;map05014;map04530;map04144;map05022;map04152;map04140	Pancreatic secretion);Amyotrophic lateral sclerosis);Tight junction);Endocytosis);Pathways of neurodegeneration - multiple diseases);AMPK signaling pathway);Autophagy - animal)	ENOG410XPUI	S:Function unknown)	sp|P55258|RAB8A_MOUSE;	Ras-related protein Rab-8A OS=Mus musculus OX=10090 GN=Rab8a PE=1 SV=2;	PF00071;PF08477;PF00025;PF04670;PF00009;PF09439	Ras;Roc;Arf;Gtr1_RagA;GTP_EFTU;SRPRB	Ras family;Ras of Complex, Roc, domain of DAPkinase;ADP-ribosylation factor family;Gtr1/RagA G protein conserved region;Elongation factor Tu GTP binding domain;Signal recognition particle receptor beta subunit
TRINITY_DN2370_c2_g1	ras-related protein Rab-2 [Mercenaria mercenaria])	GO:0016192;GO:0005794;GO:0000139;GO:0003924;GO:0004767;GO:0005525	BP:vesicle-mediated transport;CC:Golgi apparatus;CC:Golgi membrane;MF:GTPase activity;MF:sphingomyelin phosphodiesterase activity;MF:GTP binding;	K07877	RAB2A	map04152	AMPK signaling pathway)	COG1100	S:Function unknown)	sp|Q05975|RAB2_LYMST;	Ras-related protein Rab-2 OS=Lymnaea stagnalis OX=6523 GN=RAB2 PE=2 SV=1;	PF00071;PF08477;PF00025;PF01926;PF00009;PF04670	Ras;Roc;Arf;MMR_HSR1;GTP_EFTU;Gtr1_RagA	Ras family;Ras of Complex, Roc, domain of DAPkinase;ADP-ribosylation factor family;50S ribosome-binding GTPase;Elongation factor Tu GTP binding domain;Gtr1/RagA G protein conserved region
TRINITY_DN51343_c0_g1	ras-related protein Rab-13-like [Ruditapes philippinarum])	GO:0003924;GO:0005525	MF:GTPase activity;MF:GTP binding;	K07976;K07904	RAB;RAB11A	map04972;map05164;map04144;map04961;map04962	Pancreatic secretion);Influenza A);Endocytosis);Endocrine and other factor-regulated calcium reabsorption);Vasopressin-regulated water reabsorption)	ENOG410XPUI;COG1100	S:Function unknown);	sp|P49103|RAB2A_MAIZE;	Ras-related protein Rab-2-A OS=Zea mays OX=4577 GN=RAB2A PE=2 SV=2;	PF00071;PF08477;PF00025;PF00009	Ras;Roc;Arf;GTP_EFTU	Ras family;Ras of Complex, Roc, domain of DAPkinase;ADP-ribosylation factor family;Elongation factor Tu GTP binding domain
TRINITY_DN11771_c0_g2	ras-related C3 botulinum toxin substrate 1 isoform X2 [Mytilus californianus])	GO:0007163;GO:0035006;GO:0007165;GO:0008045;GO:0060326;GO:0007264;GO:0043652;GO:0000281;GO:0006996;GO:0003006;GO:0008360;GO:0022412;GO:0035099;GO:0007015;GO:0030865;GO:0032956;GO:0005886;GO:0005856;GO:0031410;GO:0042995;GO:0005525;GO:0003924;GO:0019901	BP:establishment or maintenance of cell polarity;BP:melanization defense response;BP:signal transduction;BP:motor neuron axon guidance;BP:cell chemotaxis;BP:small GTPase mediated signal transduction;BP:engulfment of apoptotic cell;BP:mitotic cytokinesis;BP:organelle organization;BP:developmental process involved in reproduction;BP:regulation of cell shape;BP:cellular process involved in reproduct…	K04392	RAC1	map05167;map04650;map05210;map05211;map05212;map04015;map04014;map04010;map04013;map05169;map04932;map04370;map04510;map04071;map05203;map04310;map05163;map04810;map04933;map05135;map04620;map05131;map05130;map05014;map04148;map04380;map04530;map04722;map04666;map05170;map04664;map04662;map05200;map05132;map05208;map04024;map04361;map04360;map05416;map05417;map04062;map05415;map04145;map05418;map…	Kaposi sarcoma-associated herpesvirus infection);Natural killer cell mediated cytotoxicity);Colorectal cancer);Renal cell carcinoma);Pancreatic cancer);Rap1 signaling pathway);Ras signaling pathway);MAPK signaling pathway);MAPK signaling pathway - fly);Epstein-Barr virus infection);Non-alcoholic fatty liver disease);VEGF signaling pathway);Focal adhesion);Sphingolipid signaling pathway);Viral car…	COG1100	S:Function unknown)	sp|P62998|RAC1_BOVIN;	Ras-related C3 botulinum toxin substrate 1 OS=Bos taurus OX=9913 GN=RAC1 PE=1 SV=1;	PF00071;PF08477	Ras;Roc	Ras family;Ras of Complex, Roc, domain of DAPkinase
TRINITY_DN37808_c0_g2	ras-related C3 botulinum toxin substrate 1 [Mizuhopecten yessoensis])	GO:0008360;GO:0043652;GO:0032956;GO:0000281;GO:0030865;GO:0007163;GO:0008045;GO:0007264;GO:0005856;GO:0042995;GO:0031410;GO:0003924;GO:0019901;GO:0005525	BP:regulation of cell shape;BP:engulfment of apoptotic cell;BP:regulation of actin cytoskeleton organization;BP:mitotic cytokinesis;BP:cortical cytoskeleton organization;BP:establishment or maintenance of cell polarity;BP:motor neuron axon guidance;BP:small GTPase mediated signal transduction;CC:cytoskeleton;CC:cell projection;CC:cytoplasmic vesicle;MF:GTPase activity;MF:protein kinase binding;MF…	K04392	RAC1	map05167;map04650;map05210;map05211;map05212;map04015;map04014;map04010;map04013;map05169;map04932;map04370;map04510;map04071;map05203;map04310;map05163;map04810;map04933;map05135;map04620;map05131;map05130;map05014;map04148;map04380;map04530;map04722;map04666;map05170;map04664;map04662;map05200;map05132;map05208;map04024;map04361;map04360;map05416;map05417;map04062;map05415;map04145;map05418;map…	Kaposi sarcoma-associated herpesvirus infection);Natural killer cell mediated cytotoxicity);Colorectal cancer);Renal cell carcinoma);Pancreatic cancer);Rap1 signaling pathway);Ras signaling pathway);MAPK signaling pathway);MAPK signaling pathway - fly);Epstein-Barr virus infection);Non-alcoholic fatty liver disease);VEGF signaling pathway);Focal adhesion);Sphingolipid signaling pathway);Viral car…	COG1100	S:Function unknown)	sp|P62998|RAC1_BOVIN;	Ras-related C3 botulinum toxin substrate 1 OS=Bos taurus OX=9913 GN=RAC1 PE=1 SV=1;	PF00071;PF08477;PF00025;PF00009	Ras;Roc;Arf;GTP_EFTU	Ras family;Ras of Complex, Roc, domain of DAPkinase;ADP-ribosylation factor family;Elongation factor Tu GTP binding domain
TRINITY_DN577_c5_g1	Ras-GEF domain-containing family member 1B [Elysia marginata])	GO:0007264;GO:0005829;GO:0005886;GO:0003924;GO:0019901;GO:0005525	BP:small GTPase mediated signal transduction;CC:cytosol;CC:plasma membrane;MF:GTPase activity;MF:protein kinase binding;MF:GTP binding;	K04513	RHOA	map05210;map05418;map05206;map04015;map04014;map04350;map04270;map04022;map04072;map04071;map05203;map04310;map05163;map04921;map04810;map05135;map04621;map05131;map05130;map05133;map04625;map04928;map04530;map04144;map04722;map05152;map05205;map04510;map04660;map05200;map05132;map04024;map04361;map04360;map05417;map04062;map04972;map04150;map04670;map05100;map04520;map04611	Colorectal cancer);Fluid shear stress and atherosclerosis);MicroRNAs in cancer);Rap1 signaling pathway);Ras signaling pathway);TGF-beta signaling pathway);Vascular smooth muscle contraction);cGMP-PKG signaling pathway);Phospholipase D signaling pathway);Sphingolipid signaling pathway);Viral carcinogenesis);Wnt signaling pathway);Human cytomegalovirus infection);Oxytocin signaling pathway);Regulat…	COG1100	S:Function unknown)	sp|P01122|RHO_APLCA;	Ras-like GTP-binding protein RHO OS=Aplysia californica OX=6500 GN=RHO PE=2 SV=1;	PF00071;PF08477;PF00009	Ras;Roc;GTP_EFTU	Ras family;Ras of Complex, Roc, domain of DAPkinase;Elongation factor Tu GTP binding domain
TRINITY_DN32124_c1_g1	putative RNA-directed DNA polymerase from transposon BS, partial [Lamellibrachia satsuma])	------	------	------	------	------	------	ENOG410ZTY3;ENOG410ZJW8	S:Function unknown);	------	------	------	------	------
TRINITY_DN8839_c1_g1	putative RNA-directed DNA polymerase from mobile element jockey-like, partial [Apostichopus japonicus])	GO:0003964	MF:RNA-directed DNA polymerase activity;	------	------	------	------	------	------	------	------	------	------	------
TRINITY_DN2921_c0_g2	putative peptidyl-prolyl cis-trans isomerase dodo [Crassostrea virginica])	GO:0080090;GO:0060255;GO:0051171;GO:0005829;GO:0005634;GO:0003755	BP:regulation of primary metabolic process;BP:regulation of macromolecule metabolic process;BP:regulation of nitrogen compound metabolic process;CC:cytosol;CC:nucleus;MF:peptidyl-prolyl cis-trans isomerase activity;	K09578	PIN1	map04622;map03250	RIG-I-like receptor signaling pathway);Viral life cycle - HIV-1)	COG0760	O:Posttranslational modification, protein turnover, chaperones)	sp|Q9QUR7|PIN1_MOUSE;	Peptidyl-prolyl cis-trans isomerase NIMA-interacting 1 OS=Mus musculus OX=10090 GN=Pin1 PE=1 SV=1;	PF00639;PF13616;PF00397	Rotamase;Rotamase_3;WW	PPIC-type PPIASE domain;PPIC-type PPIASE domain;WW domain
TRINITY_DN26933_c0_g1	putative HRAS-like suppressor 3 [Hypsibius exemplaris])	GO:0070292;GO:0005737;GO:0016020;GO:0016410;GO:0008970;GO:0052739;GO:0004623;GO:0052740	BP:N-acylphosphatidylethanolamine metabolic process;CC:cytoplasm;CC:membrane;MF:N-acyltransferase activity;MF:phosphatidylcholine 1-acylhydrolase activity;MF:phosphatidylserine 1-acylhydrolase activity;MF:phospholipase A2 activity;MF:1-acyl-2-lysophosphatidylserine acylhydrolase activity;	K16817	PLA2G16	map00565;map00564;map00590;map04014;map00592;map04923;map00591	Ether lipid metabolism);Glycerophospholipid metabolism);Arachidonic acid metabolism);Ras signaling pathway);alpha-Linolenic acid metabolism);Regulation of lipolysis in adipocytes);Linoleic acid metabolism)	ENOG4111DRT;ENOG4111G30;ENOG410Y257	S:Function unknown);	sp|Q9UL19|PLAT4_HUMAN;	Phospholipase A and acyltransferase 4 OS=Homo sapiens OX=9606 GN=PLAAT4 PE=1 SV=1;	PF04970	LRAT	Lecithin retinol acyltransferase
TRINITY_DN67591_c0_g1	putative GPI-anchored protein pfl2 [Gigantopelta aegis])	GO:0016020	CC:membrane;	------	------	------	------	------	------	------	------	------	------	------
TRINITY_DN43723_c0_g1	putative FERM domain-containing protein FRMD8P1 isoform X2 [Mercenaria mercenaria])	GO:0090090;GO:0005856;GO:0005886	BP:negative regulation of canonical Wnt signaling pathway;CC:cytoskeleton;CC:plasma membrane;	K23972	FRMD8	map04668	TNF signaling pathway)	ENOG410ZV6V	S:Function unknown)	sp|Q7ZWP1|FRMD8_XENLA;	FERM domain-containing protein 8 OS=Xenopus laevis OX=8355 GN=frmd8 PE=2 SV=1;	PF00373;PF24522	FERM_M;KRIT1_FRMD8_FERM_C	FERM central domain;KRIT1/FRMD8, FERM domain C-lobe
TRINITY_DN7942_c0_g1	putative epidermal cell surface receptor [Mya arenaria])	------	------	K06829	CYR61, CCN1, IGFBP10	------	------	------	------	------	------	PF00087	Toxin_TOLIP	Snake toxin and toxin-like protein
TRINITY_DN21917_c0_g1	putative DMBT1-like protein, partial [Patiria miniata])	GO:0030154;GO:0031638;GO:0016020;GO:0005886;GO:0004252	BP:cell differentiation;BP:zymogen activation;CC:membrane;CC:plasma membrane;MF:serine-type endopeptidase activity;	K13912	DMBT1	map04970	Salivary secretion)	ENOG410XQVR	S:Function unknown)	sp|Q5G266|NETR_TRAPH;	Neurotrypsin OS=Trachypithecus phayrei OX=61618 GN=PRSS12 PE=3 SV=1;	PF00530	SRCR	Scavenger receptor cysteine-rich domain
TRINITY_DN497_c1_g3	purine nucleoside phosphorylase-like [Ruditapes philippinarum])	GO:0009116;GO:0005737;GO:0004731;GO:0047975	BP:nucleoside metabolic process;CC:cytoplasm;MF:purine-nucleoside phosphorylase activity;MF:guanosine phosphorylase activity;	K03783	punA, PNP	map01232;map00230;map00760	Nucleotide metabolism);Purine metabolism);Nicotinate and nicotinamide metabolism)	COG0005	F:Nucleotide transport and metabolism)	sp|P55859|PNPH_BOVIN;	Purine nucleoside phosphorylase OS=Bos taurus OX=9913 GN=PNP PE=1 SV=3;	PF01048	PNP_UDP_1	Phosphorylase superfamily
TRINITY_DN35012_c0_g4	PTPN14_21 [Mytilus coruscus])	GO:0016311;GO:0005737;GO:0005856;GO:0004725	BP:dephosphorylation;CC:cytoplasm;CC:cytoskeleton;MF:protein tyrosine phosphatase activity;	K18025	PTPN14_21	------	------	------	------	sp|Q15678|PTN14_HUMAN;	Tyrosine-protein phosphatase non-receptor type 14 OS=Homo sapiens OX=9606 GN=PTPN14 PE=1 SV=2;	PF00102;PF22785;PF22784;PF00782;PF22741	Y_phosphatase;Tc-R-P;PTP-SAK;DSPc;PTP-NADK	Protein-tyrosine phosphatase;Polymorphic toxin system, DSP-PTPase phosphatase;Swiss Army Knife protein, DSP-PTPase phosphatase domain;Dual specificity phosphatase, catalytic domain;DSP-PTPase phosphatase fused to NAD+ Kinase
TRINITY_DN1272_c0_g1	proton myo-inositol cotransporter-like isoform X2 [Dreissena polymorpha])	GO:1904679;GO:0016324;GO:0005366	BP:myo-inositol import across plasma membrane;CC:apical plasma membrane;MF:myo-inosito;	K08150	SLC2A13, ITR	------	------	ENOG410XNQK	G:Carbohydrate transport and metabolism)	sp|Q96QE2|MYCT_HUMAN;	Proton myo-inositol cotransporter OS=Homo sapiens OX=9606 GN=SLC2A13 PE=1 SV=3;	PF00083;PF07690;PF20678;PF06609	Sugar_tr;MFS_1;HV_Gp350_C-term;TRI12	Sugar (and other) transporter;Major Facilitator Superfamily;Herpesvirus Envelope glycoprotein GP350 C-terminal;Fungal trichothecene efflux pump (TRI12)
TRINITY_DN72006_c0_g1	proton channel OtopLc-like [Acropora millepora])	GO:0032981;GO:1902600;GO:0016226;GO:0140663;GO:0005829;GO:0005739;GO:0005886;GO:0051539;GO:0015252;GO:0046872;GO:0005524	BP:mitochondrial respiratory chain complex I assembly;BP:hydrogen ion transmembrane transport;BP:iron-sulfur cluster assembly;BP:old GO;CC:cytosol;CC:mitochondrion;CC:plasma membrane;MF:4 iron, 4 sulfur cluster binding;MF:hydrogen ion channel activity;MF:metal ion binding;MF:ATP binding;	K26153	OTOP	------	------	------	------	------	------	PF03189	Otopetrin	Otopetrin
TRINITY_DN27_c0_g1	Protein TAR1 [Trichinella pseudospiralis])	GO:0043457	BP:regulation of cellular respiration;	------	------	------	------	ENOG410Y21X	S:Function unknown)	sp|Q8TGM6|TAR1_YEAST;	Protein TAR1 OS=Saccharomyces cerevisiae;	------	------	------
TRINITY_DN73111_c0_g2	Protein shifted [Folsomia candida])	GO:0031012;GO:0005576;GO:0009986;GO:0005102;GO:0005509	CC:extracellular matrix;CC:extracellular region;CC:cell surface;MF:receptor binding;MF:calcium ion binding;	K06231;K01691;K24465	HHIP;WIF1;EGFL7_8	map04024;map05217;map04340;map04310;map05200	cAMP signaling pathway);Basal cell carcinoma);Hedgehog signaling pathway);Wnt signaling pathway);Pathways in cancer)	ENOG410ZT1I	S:Function unknown)	sp|Q7TN16|HHIP_MOUSE;	Hedgehog-interacting protein OS=Mus musculus OX=10090 GN=Hhip PE=1 SV=2;	PF25024;PF23301;PF07974	EGF_TEN;EGF_PEAR1L;EGF_2	Teneurin EGF domain;Platelet endothelial aggregation receptor 1-like, EGF domain;EGF-like domain
TRINITY_DN36172_c1_g1	protein phosphatase 1 regulatory subunit 21-like isoform X2 [Saccostrea echinata])	GO:0016020;GO:0005769	CC:membrane;CC:early endosome;	K17562	PPP1R21, CCDC128, KLRAQ1	------	------	ENOG410YXM0	S:Function unknown)	sp|Q5ZL12|PPR21_CHICK;	Protein phosphatase 1 regulatory subunit 21 OS=Gallus gallus OX=9031 GN=PPP1R21 PE=2 SV=1;	PF21636;PF06393	PPP1R21_C;BID	Protein phosphatase 1 regulatory subunit 21, C-terminal;BH3 interacting domain (BID)
TRINITY_DN21607_c0_g1	protein O-glucosyltransferase 2-like [Mercenaria mercenaria])	------	------	------	------	------	------	ENOG410XT5U	S:Function unknown)	sp|Q7ZVE6|PLGT2_DANRE;	Protein O-glucosyltransferase 2 OS=Danio rerio OX=7955 GN=poglut2 PE=2 SV=1;	PF05686;PF00630	Glyco_transf_90;Filamin	Glycosyl transferase family 90;Filamin/ABP280 repeat
TRINITY_DN45511_c0_g1	protein N-terminal asparagine amidohydrolase-like [Mya arenaria])	GO:0006511;GO:0005634;GO:0008418	BP:ubiquitin-dependent protein catabolic process;CC:nucleus;MF:protein-N-terminal asparagine amidohydrolase activity;	K14662	NTAN1	------	------	ENOG410XW2S	S:Function unknown)	sp|Q96AB6|NTAN1_HUMAN;	Protein N-terminal asparagine amidohydrolase OS=Homo sapiens OX=9606 GN=NTAN1 PE=1 SV=3;	PF14736	N_Asn_amidohyd	Protein N-terminal asparagine amidohydrolase
TRINITY_DN59165_c0_g1	protein mono-ADP-ribosyltransferase PARP14-like isoform X2 [Mercenaria mercenaria])	GO:0060335;GO:0010629;GO:0005737;GO:0005634;GO:0044389;GO:0003714;GO:0003723;GO:1990404;GO:0003950	BP:positive regulation of interferon-gamma-mediated signaling pathway;BP:negative regulation of gene expression;CC:cytoplasm;CC:nucleus;MF:ubiquitin-like protein ligase binding;MF:transcription corepressor activity;MF:RNA binding;MF:protein ADP-ribosylase activity;MF:NAD+ ADP-ribosyltransferase activity;	K15261	PARP10_14_15	------	------	COG2110	S:Function unknown)	sp|Q460N5|PAR14_HUMAN;	Protein mono-ADP-ribosyltransferase PARP14 OS=Homo sapiens OX=9606 GN=PARP14 PE=1 SV=3;	PF01661	Macro	Macro domain
TRINITY_DN73284_c0_g1	protein mesh [Patella vulgata])	------	------	------	------	------	------	------	------	------	------	PF00094	VWD	von Willebrand factor type D domain
TRINITY_DN7536_c0_g1	protein eyes shut homolog [Ylistrum balloti])	GO:0007219;GO:0050896;GO:0045197;GO:0007157;GO:0032991;GO:0016020;GO:0005886;GO:0005509;GO:0005112	BP:Notch signaling pathway;BP:response to stimulus;BP:establishment or maintenance of epithelial cell apical/basal polarity;BP:heterophilic cell-cell adhesion via plasma membrane cell adhesion molecules;CC:macromolecular complex;CC:membrane;CC:plasma membrane;MF:calcium ion binding;MF:Notch binding;	K02599;K24472	NOTCH1;HEG	map05206;map05165;map04919;map04658;map05200;map01522;map04361;map04330;map05224;map04320;map04520;map05020	MicroRNAs in cancer);Human papillomavirus infection);Thyroid hormone signaling pathway);Th1 and Th2 cell differentiation);Pathways in cancer);Endocrine resistance);Axon regeneration);Notch signaling pathway);Breast cancer);Dorso-ventral axis formation);Adherens junction);Prion disease)	ENOG410Y1MK;ENOG411193Y;COG0666	U:Intracellular trafficking, secretion, and vesicular transport);S:Function unknown)	sp|Q6R8J2|HEG_DANRE;	Protein HEG OS=Danio rerio OX=7955 GN=heg PE=1 SV=1;	PF07645;PF00008;PF25024;PF07974;PF12661;PF23106	EGF_CA;EGF;EGF_TEN;EGF_2;hEGF;EGF_Teneurin	Calcium-binding EGF domain;EGF-like domain;Teneurin EGF domain;EGF-like domain;Human growth factor-like EGF;Teneurin-like EGF domain
TRINITY_DN4332_c1_g1	protein ecdysoneless homolog [Ylistrum balloti])	GO:0005634	CC:nucleus;	------	------	------	------	ENOG410XR07	S:Function unknown)	sp|O95905|ECD_HUMAN;	Protein ecdysoneless homolog OS=Homo sapiens OX=9606 GN=ECD PE=1 SV=1;	PF07093	SGT1	SGT1 protein
TRINITY_DN42150_c0_g1	protein draper-like [Crassostrea virginica])	------	------	------	------	------	------	------	------	------	------	------	------	------
TRINITY_DN26216_c0_g6	protein disulfide-isomerase-like [Pecten maximus])	GO:0006457;GO:0034976;GO:0005788;GO:0003756	BP:protein folding;BP:response to endoplasmic reticulum stress;CC:endoplasmic reticulum lumen;MF:protein disulfide isomerase activity;	K09580	PDIA1, P4HB	map04141	Protein processing in endoplasmic reticulum)	COG0526	O:Posttranslational modification, protein turnover, chaperones)	sp|Q67IX6|PDI14_ORYSJ;	Protein disulfide isomerase-like 1-4 OS=Oryza sativa subsp. japonica OX=39947 GN=PDIL1-4 PE=2 SV=1;	PF00085;PF13848;PF04756;PF13905;PF13899;PF13098	Thioredoxin;Thioredoxin_6;OST3_OST6;Thioredoxin_8;Thioredoxin_7;Thioredoxin_2	Thioredoxin;Thioredoxin-like domain;OST3 / OST6 family, transporter family;Thioredoxin-like;Thioredoxin-like;Thioredoxin-like domain
TRINITY_DN11166_c0_g1	protein disulfide-isomerase TMX3-like [Saccostrea echinata])	GO:0009986;GO:0005789;GO:0003756	CC:cell surface;CC:endoplasmic reticulum membrane;MF:protein disulfide isomerase activity;	K09585	TMX3, TXNDC10	------	------	COG0526	O:Posttranslational modification, protein turnover, chaperones)	sp|Q6GNG3|TMX3_XENLA;	Protein disulfide-isomerase TMX3 OS=Xenopus laevis OX=8355 GN=tmx3 PE=2 SV=1;	PF00085;PF13848;PF13098	Thioredoxin;Thioredoxin_6;Thioredoxin_2	Thioredoxin;Thioredoxin-like domain;Thioredoxin-like domain
TRINITY_DN1112_c0_g1	protein disulfide-isomerase A5-like [Mercenaria mercenaria])	GO:0006457;GO:0005783;GO:0003756	BP:protein folding;CC:endoplasmic reticulum;MF:protein disulfide isomerase activity;	K09583	PDIA5	------	------	COG0526	O:Posttranslational modification, protein turnover, chaperones)	sp|Q14554|PDIA5_HUMAN;	Protein disulfide-isomerase A5 OS=Homo sapiens OX=9606 GN=PDIA5 PE=1 SV=1;	PF00085;PF13098;PF00578;PF13905;PF04756;PF13899;PF13848;PF24508	Thioredoxin;Thioredoxin_2;AhpC-TSA;Thioredoxin_8;OST3_OST6;Thioredoxin_7;Thioredoxin_6;TXNDC16_N	Thioredoxin;Thioredoxin-like domain;AhpC/TSA family;Thioredoxin-like;OST3 / OST6 family, transporter family;Thioredoxin-like;Thioredoxin-like domain;TXNDC16 N-terminal
TRINITY_DN38997_c0_g1	protein cornichon homolog 4-like [Mercenaria mercenaria])	GO:0006888;GO:0030134;GO:0005793;GO:0005789	BP:ER to Golgi vesicle-mediated transport;CC:ER to Golgi transport vesicle;CC:endoplasmic reticulum-Golgi intermediate compartment;CC:endoplasmic reticulum membrane;	K20368	CNIH, ERV14	------	------	ENOG4111MWH	U:Intracellular trafficking, secretion, and vesicular transport)	sp|Q3T126|CNIH4_BOVIN;	Protein cornichon homolog 4 OS=Bos taurus OX=9913 GN=CNIH4 PE=2 SV=1;	PF03311	Cornichon	Cornichon protein
TRINITY_DN1948_c0_g1	protein canopy homolog 2-like [Ruditapes philippinarum])	GO:0005783	CC:endoplasmic reticulum;	K22936	CNPY1_2	------	------	ENOG4111XSQ	S:Function unknown)	sp|Q9QXT0|CNPY2_MOUSE;	Protein canopy homolog 2 OS=Mus musculus OX=10090 GN=Cnpy2 PE=1 SV=1;	PF11938	DUF3456	TLR4 regulator and MIR-interacting MSAP
TRINITY_DN15574_c1_g2	protein C19orf12 homolog [Mercenaria mercenaria])	------	------	------	------	------	------	------	------	------	------	PF20721;PF13441	C19orf12;Gly-zipper_YMGG	C19orf12-like protein;YMGG-like Gly-zipper
TRINITY_DN7189_c0_g1	prostasin-like isoform X1 [Ruditapes philippinarum])	------	------	K08664	PRSS8	------	------	COG5640	O:Posttranslational modification, protein turnover, chaperones)	sp|Q9ESD1|PRSS8_MOUSE;	Prostasin OS=Mus musculus OX=10090 GN=Prss8 PE=2 SV=2;	PF00089;PF09342	Trypsin;DUF1986	Trypsin;Domain of unknown function (DUF1986)
TRINITY_DN20177_c0_g1	prostasin-like [Ylistrum balloti])	GO:0006508;GO:0004252	BP:proteolysis;MF:serine-type endopeptidase activity;	K09634	TMPRSS3	------	------	COG5640	O:Posttranslational modification, protein turnover, chaperones)	sp|Q9ESD1|PRSS8_MOUSE;	Prostasin OS=Mus musculus OX=10090 GN=Prss8 PE=2 SV=2;	PF00089;PF09342	Trypsin;DUF1986	Trypsin;Domain of unknown function (DUF1986)
TRINITY_DN2346_c0_g1	prostasin-like [Ylistrum balloti])	GO:0006508;GO:0004252	BP:proteolysis;MF:serine-type endopeptidase activity;	K09634	TMPRSS3	------	------	COG5640	O:Posttranslational modification, protein turnover, chaperones)	sp|P03952|KLKB1_HUMAN;	Plasma kallikrein OS=Homo sapiens OX=9606 GN=KLKB1 PE=1 SV=2;	PF00089;PF09342	Trypsin;DUF1986	Trypsin;Domain of unknown function (DUF1986)
TRINITY_DN11475_c0_g1	proprotein convertase subtilisin/kexin type 6-like isoform X3 [Mercenaria mercenaria])	------	------	K08672;K01349	PCSK6;FURIN, PCSK3	map03250	Viral life cycle - HIV-1)	COG4935	O:Posttranslational modification, protein turnover, chaperones)	sp|P29122|PCSK6_HUMAN;	Proprotein convertase subtilisin/kexin type 6 OS=Homo sapiens OX=9606 GN=PCSK6 PE=1 SV=1;	PF00082;PF16470	Peptidase_S8;S8_pro-domain	Subtilase family;Peptidase S8 pro-domain
TRINITY_DN38736_c0_g1	prolyl 3-hydroxylase 1-like [Mercenaria mercenaria])	GO:0032963;GO:0005783;GO:0031418;GO:0005506;GO:0019797	BP:collagen metabolic process;CC:endoplasmic reticulum;MF:L-ascorbic acid binding;MF:iron ion binding;MF:procollagen-proline 3-dioxygenase activity;	K22459;K08134	P3H2;P3H1	------	------	ENOG4111MB8;ENOG410XPXF	S:Function unknown);O:Posttranslational modification, protein turnover, chaperones)	sp|Q6JHU7|P3H2_CHICK;	Prolyl 3-hydroxylase 2 OS=Gallus gallus OX=9031 GN=P3H2 PE=2 SV=1;	PF13640	2OG-FeII_Oxy_3	2OG-Fe(II) oxygenase superfamily
TRINITY_DN1002_c0_g1	prohibitin-2 [Sinohyriopsis cumingii])	GO:0007005;GO:0005743	BP:mitochondrion organization;CC:mitochondrial inner membrane;	K17081	PHB2	map04137	Mitophagy - animal)	COG0330	O:Posttranslational modification, protein turnover, chaperones)	sp|Q5XIH7|PHB2_RAT;	Prohibitin-2 OS=Rattus norvegicus OX=10116 GN=Phb2 PE=1 SV=1;	PF01145	Band_7	SPFH domain / Band 7 family
TRINITY_DN4332_c0_g2	Progranulin [Acropora cervicornis])	------	------	K23879	GRN	------	------	ENOG410XR6S	S:Function unknown)	sp|P23785|GRN_RAT;	Progranulin OS=Rattus norvegicus OX=10116 GN=Grn PE=1 SV=3;	PF00396	Granulin	Granulin
TRINITY_DN48981_c0_g1	probable chitinase 10 [Ruditapes philippinarum])	------	------	------	------	------	------	------	------	------	------	------	------	------
TRINITY_DN4561_c0_g2	probable ATP-dependent RNA helicase DDX46 [Ylistrum balloti])	GO:0000398;GO:0005634;GO:0016787;GO:0003724;GO:0003723;GO:0005524	BP:mRNA splicing, via spliceosome;CC:nucleus;MF:hydrolase activity;MF:RNA helicase activity;MF:RNA binding;MF:ATP binding;	K12811	DDX46, PRP5	map03040	Spliceosome)	ENOG410XSQV	L:Replication, recombination and repair)	sp|Q7L014|DDX46_HUMAN;	Probable ATP-dependent RNA helicase DDX46 OS=Homo sapiens OX=9606 GN=DDX46 PE=1 SV=2;	PF00270;PF00271;PF23469;PF22675	DEAD;Helicase_C;KH_12;KH-I_KHDC4-BBP	DEAD/DEAH box helicase;Helicase conserved C-terminal domain;KH-domain;KHDC4/BBP-like, KH-domain type I
TRINITY_DN976_c0_g1	prismatin-14 [Sinohyriopsis cumingii])	------	------	------	------	------	------	------	------	------	------	------	------	------
TRINITY_DN4994_c0_g1	prismafin [Sinohyriopsis cumingii])	GO:0042151;GO:0005615;GO:0004867	CC:nematocyst;CC:extracellular space;MF:serine-type endopeptidase inhibitor activity;	K23087	TFPI2	------	------	ENOG410XQNP	O:Posttranslational modification, protein turnover, chaperones)	sp|A0A6P8HC43|ATPI1_ACTTE;	Actinia tenebrosa protease inhibitors OS=Actinia tenebrosa OX=6105 PE=1 SV=1;	PF00014	Kunitz_BPTI	Kunitz/Bovine pancreatic trypsin inhibitor domain
TRINITY_DN7589_c2_g1	pre-mRNA-splicing factor ATP-dependent RNA helicase PRP16-like [Ruditapes philippinarum])	------	------	K12815	DHX38, PRP16	map03040	Spliceosome)	------	------	------	------	------	------	------
TRINITY_DN41658_c0_g1	PREDICTED: zinc finger protein 862-like [Priapulus caudatus])	------	------	------	------	------	------	------	------	------	------	------	------	------
TRINITY_DN15302_c0_g1	PREDICTED: uncharacterized protein LOC106819776 [Priapulus caudatus])	GO:0006281;GO:0008270	BP:DNA repair;MF:zinc ion binding;	------	------	------	------	ENOG410XT0R;ENOG410ZST2	S:Function unknown);	------	------	------	------	------
TRINITY_DN17143_c0_g1	PREDICTED: uncharacterized protein LOC106818795 [Priapulus caudatus])	------	------	------	------	------	------	------	------	------	------	------	------	------
TRINITY_DN17366_c0_g1	PREDICTED: uncharacterized protein LOC106811407 [Priapulus caudatus])	------	------	------	------	------	------	------	------	------	------	------	------	------
TRINITY_DN18810_c0_g3	PREDICTED: uncharacterized protein LOC105556829 [Vollenhovia emeryi])	------	------	------	------	------	------	------	------	------	------	------	------	------
TRINITY_DN26576_c0_g2	PREDICTED: uncharacterized protein LOC100368541 [Saccoglossus kowalevskii])	GO:0071897	BP:DNA biosynthetic process;	------	------	------	------	ENOG410Y65V	S:Function unknown)	------	------	------	------	------
TRINITY_DN24921_c0_g3	PREDICTED: uncharacterized protein K02A2.6-like [Saccoglossus kowalevskii])	GO:0015074;GO:0003676	BP:DNA integration;MF:nucleic acid binding;	------	------	------	------	ENOG410ZYAK;ENOG4111U9M;COG2801	S:Function unknown);L:Replication, recombination and repair)	------	------	------	------	------
TRINITY_DN10361_c0_g1	PREDICTED: RNA-binding protein 45-like [Saccoglossus kowalevskii])	------	------	K25081	RBM45	------	------	------	------	------	------	------	------	------
TRINITY_DN17174_c0_g1	PREDICTED: coadhesin-like, partial [Branchiostoma belcheri])	GO:0016020;GO:0005576;GO:0005179;GO:0005509	CC:membrane;CC:extracellular region;MF:hormone activity;MF:calcium ion binding;	------	------	------	------	ENOG410ZN3C	S:Function unknown)	sp|B3EWZ3|CADN_ACRMI;	Coadhesin;	PF00090;PF19028;PF22195;PF19030	TSP_1;TSP1_spondin;TSP1_CFP_C;TSP1_ADAMTS	Thrombospondin type 1 domain;Spondin-like TSP1 domain;CFP-like, C-terminal thrombospondin type 1 domain;Thrombospondin type 1 domain
TRINITY_DN38270_c0_g1	PREDICTED: coadhesin-like, partial [Branchiostoma belcheri])	------	------	------	------	------	------	ENOG410ZN3C;ENOG410ZVGI	S:Function unknown);	sp|D3YXG0|HMCN1_MOUSE;	Hemicentin-1 OS=Mus musculus OX=10090 GN=Hmcn1 PE=1 SV=1;	PF00090;PF19028;PF22195;PF19030	TSP_1;TSP1_spondin;TSP1_CFP_C;TSP1_ADAMTS	Thrombospondin type 1 domain;Spondin-like TSP1 domain;CFP-like, C-terminal thrombospondin type 1 domain;Thrombospondin type 1 domain
TRINITY_DN27_c0_g3	predicted protein, partial [Nematostella vectensis])	GO:0043457	BP:regulation of cellular respiration;	------	------	------	------	ENOG410Y21X	S:Function unknown)	sp|Q8TGM6|TAR1_YEAST;	Protein TAR1 OS=Saccharomyces cerevisiae;	------	------	------
TRINITY_DN39387_c0_g1	predicted protein [Nematostella vectensis])	GO:0006412;GO:0022627;GO:0003735;GO:0003723;GO:0019843	BP:translation;CC:cytosolic small ribosomal subunit;MF:structural constituent of ribosome;MF:RNA binding;MF:rRNA binding;	K02987	RP-S4e, RPS4	map03010;map05171	Ribosome);Coronavirus disease - COVID-19)	COG1471	J:Translation, ribosomal structure and biogenesis)	sp|P47836|RS4_CHICK;	Small ribosomal subunit protein eS4 OS=Gallus gallus OX=9031 GN=RPS4 PE=1 SV=2;	PF00900;PF16121;PF08071;PF01479;PF00467	Ribosomal_S4e;40S_S4_C;RS4NT;S4;KOW	Ribosomal family S4e;40S ribosomal protein S4 C-terminus;RS4NT (NUC023) domain;S4 domain;KOW motif
TRINITY_DN6016_c0_g2	Potassium channel subfamily T member 1 [Lamellibrachia satsuma])	GO:0003964;GO:0003824	MF:RNA-directed DNA polymerase activity;MF:catalytic activity;	------	------	------	------	ENOG410Y65V;ENOG410YTY7	S:Function unknown);	sp|P21328|RTJK_DROME;	RNA-directed DNA polymerase from mobile element jockey OS=Drosophila melanogaster OX=7227 GN=pol PE=1 SV=1;	PF00078	RVT_1	Reverse transcriptase (RNA-dependent DNA polymerase)
TRINITY_DN18319_c0_g1	polyubiquitin-C isoform X2 [Colias croceus])	GO:0019941;GO:0016567;GO:0005737;GO:0005634;GO:0016020;GO:0031625;GO:0003924;GO:0016788;GO:0003723;GO:0046983;GO:0031386;GO:0005525	BP:modification-dependent protein catabolic process;BP:protein ubiquitination;CC:cytoplasm;CC:nucleus;CC:membrane;MF:ubiquitin protein ligase binding;MF:GTPase activity;MF:hydrolase activity, acting on ester bonds;MF:RNA binding;MF:protein dimerization activity;MF:protein tag;MF:GTP binding;	K08770	UBC	map04137;map05167;map03320;map05012;map05131;map04120;map05022;map04140	Mitophagy - animal);Kaposi sarcoma-associated herpesvirus infection);PPAR signaling pathway);Parkinson disease);Shigellosis);Ubiquitin mediated proteolysis);Pathways of neurodegeneration - multiple diseases);Autophagy - animal)	COG5272	O:Posttranslational modification, protein turnover, chaperones)	sp|P0CH28|UBC_BOVIN;	Polyubiquitin-C OS=Bos taurus OX=9913 GN=UBC PE=1 SV=1;	PF00240;PF11976;PF14560	ubiquitin;Rad60-SLD;Ubiquitin_2	Ubiquitin family;Ubiquitin-2 like Rad60 SUMO-like;Ubiquitin-like domain
TRINITY_DN33415_c0_g1	Polyubiquitin-B, partial [Trichinella sp. T6])	GO:0019941;GO:0016567;GO:0005737;GO:0022627;GO:0005634;GO:0005840;GO:0031625;GO:0003735;GO:0003723;GO:0031386	BP:modification-dependent protein catabolic process;BP:protein ubiquitination;CC:cytoplasm;CC:cytosolic small ribosomal subunit;CC:nucleus;CC:ribosome;MF:ubiquitin protein ligase binding;MF:structural constituent of ribosome;MF:RNA binding;MF:protein tag;	K04551	UBB	map04137;map05167;map05012;map05131;map04120;map05022;map04140	Mitophagy - animal);Kaposi sarcoma-associated herpesvirus infection);Parkinson disease);Shigellosis);Ubiquitin mediated proteolysis);Pathways of neurodegeneration - multiple diseases);Autophagy - animal)	COG5272	O:Posttranslational modification, protein turnover, chaperones)	sp|P0CG67|UBB_GORGO;	Polyubiquitin-B OS=Gorilla gorilla gorilla OX=9595 GN=UBB PE=3 SV=1;	PF00240;PF11976;PF14560	ubiquitin;Rad60-SLD;Ubiquitin_2	Ubiquitin family;Ubiquitin-2 like Rad60 SUMO-like;Ubiquitin-like domain
TRINITY_DN67660_c0_g4	polyprotein-4 [Tetranychus truncatus])	GO:0039694;GO:0071897;GO:0006351;GO:0003724;GO:0003968;GO:0003723	BP:viral RNA genome replication;BP:DNA biosynthetic process;BP:transcription, DNA-templated;MF:RNA helicase activity;MF:RNA-directed RNA polymerase activity;MF:RNA binding;	------	------	------	------	------	------	sp|O36966|POLN_DCVEB;	Replicase polyprotein OS=Drosophila C virus;	PF00680	RdRP_1	Viral RNA-dependent RNA polymerase
TRINITY_DN16406_c0_g1	Polyprotein CDS, partial [Astacus astacus])	GO:0039694;GO:0071897;GO:0006351;GO:0003724;GO:0004197;GO:0003968;GO:0003723	BP:viral RNA genome replication;BP:DNA biosynthetic process;BP:transcription, DNA-templated;MF:RNA helicase activity;MF:cysteine-type endopeptidase activity;MF:RNA-directed RNA polymerase activity;MF:RNA binding;	------	------	------	------	------	------	sp|Q9DSN9|POLN_ABPVR;	Replicase polyprotein OS=Acute bee paralysis virus;	PF00680;PF00910;PF00073	RdRP_1;RNA_helicase;Rhv	Viral RNA-dependent RNA polymerase;RNA helicase;picornavirus capsid protein
TRINITY_DN28188_c0_g1	Polyprotein CDS, partial [Astacus astacus])	------	------	------	------	------	------	------	------	sp|Q8B3M2|POLG_DWV;	Genome polyprotein OS=Deformed wing virus OX=198112 PE=1 SV=2;	PF08762	CRPV_capsid	CRPV capsid protein like
TRINITY_DN7783_c0_g1	Polyprotein CDS, partial [Astacus astacus])	GO:0019049;GO:0075509;GO:0044694;GO:0039520;GO:0039522;GO:0006508;GO:0006351;GO:0039657;GO:0039694;GO:0071897;GO:0005737;GO:0005634;GO:0016020;GO:0033644;GO:0030430;GO:0042025;GO:0016887;GO:0005198;GO:0046872;GO:0003724;GO:0004197;GO:0003723;GO:0003968	BP:evasion or tolerance of host defenses by virus;BP:endocytosis involved in viral entry into host cell;BP:pore-mediated entry of viral genome into host cell;BP:induction by virus of host autophagy;BP:suppression by virus of host mRNA export from nucleus;BP:proteolysis;BP:transcription, DNA-templated;BP:suppression by virus of host gene expression;BP:viral RNA genome replication;BP:DNA biosynthet…	------	------	------	------	------	------	sp|O36966|POLN_DCVEB;	Replicase polyprotein OS=Drosophila C virus;	PF00680;PF00910;PF00073;PF00548;PF02123;PF12381	RdRP_1;RNA_helicase;Rhv;Peptidase_C3;RdRP_4;Peptidase_C3G	Viral RNA-dependent RNA polymerase;RNA helicase;picornavirus capsid protein;3C cysteine protease (picornain 3C);Viral RNA-directed RNA-polymerase;Tungro spherical virus-type peptidase
TRINITY_DN21797_c0_g2	pol-like protein [Biomphalaria glabrata])	GO:0006259;GO:0042575;GO:0003824;GO:0004523;GO:0003964;GO:0008270;GO:0003676	BP:DNA metabolic process;CC:DNA polymerase complex;MF:catalytic activity;MF:RNA-DNA hybrid ribonuclease activity;MF:RNA-directed DNA polymerase activity;MF:zinc ion binding;MF:nucleic acid binding;	------	------	------	------	ENOG4111I63	S:Function unknown)	------	------	------	------	------
TRINITY_DN7040_c0_g1	P-loop containing nucleoside triphosphate hydrolase [Cinara cedri])	GO:0016787	MF:hydrolase activity;	------	------	------	------	ENOG4111TYR	S:Function unknown)	------	------	PF04665;PF05707	Pox_A32;Zot	Poxvirus A32 protein;Zonular occludens toxin (Zot)
TRINITY_DN42469_c0_g1	Plastocyanin, partial [Trichinella nelsoni])	GO:0016020;GO:0005507;GO:0046028	CC:membrane;MF:copper ion binding;MF:electron transporter, transferring electrons from cytochrome b6/f complex of photosystem II activity;	K02638	petE	------	------	COG3794	C:Energy production and conversion)	sp|P26956|PLAS_TETOB;	Plastocyanin, chloroplastic OS=Tetradesmus obliquus OX=3088 GN=PETE PE=1 SV=2;	PF00127;PF13473	Copper-bind;Cupredoxin_1	Copper binding proteins, plastocyanin/azurin family;Cupredoxin-like domain
TRINITY_DN23691_c0_g1	plasma membrane calcium ATPase [Sinohyriopsis cumingii])	GO:0051480;GO:0043231;GO:0005886;GO:0030165;GO:0016887;GO:0005388;GO:0005524	BP:regulation of cytosolic calcium ion concentration;CC:intracellular membrane-bounded organelle;CC:plasma membrane;MF:PDZ domain binding;MF:ATPase activity;MF:calcium-transporting ATPase activity;MF:ATP binding;	K05850	ATP2B	map04978;map04972;map04970;map04261;map04961;map04024;map04020;map04022;map04925	Mineral absorption);Pancreatic secretion);Salivary secretion);Adrenergic signaling in cardiomyocytes);Endocrine and other factor-regulated calcium reabsorption);cAMP signaling pathway);Calcium signaling pathway);cGMP-PKG signaling pathway);Aldosterone synthesis and secretion)	ENOG410XNNC	P:Inorganic ion transport and metabolism)	sp|Q01814|AT2B2_HUMAN;	Plasma membrane calcium-transporting ATPase 2 OS=Homo sapiens OX=9606 GN=ATP2B2 PE=1 SV=2;	PF00689;PF00122;PF13246;PF12424;PF00690;PF00702;PF08282	Cation_ATPase_C;E1-E2_ATPase;Cation_ATPase;ATP_Ca_trans_C;Cation_ATPase_N;Hydrolase;Hydrolase_3	Cation transporting ATPase, C-terminus;E1-E2 ATPase;Cation transport ATPase (P-type);Plasma membrane calcium transporter ATPase C terminal;Cation transporter/ATPase, N-terminus;haloacid dehalogenase-like hydrolase;haloacid dehalogenase-like hydrolase
TRINITY_DN1261_c0_g2	placenta-specific gene 8 protein-like [Dreissena polymorpha])	------	------	------	------	------	------	ENOG4111XBU	S:Function unknown)	sp|Q66I68|CNFN_DANRE;	Cornifelin homolog OS=Danio rerio OX=7955 GN=cnfn PE=3 SV=1;	PF04749	PLAC8	PLAC8 family
TRINITY_DN83911_c0_g1	placenta-specific gene 8 protein-like [Dreissena polymorpha])	------	------	------	------	------	------	ENOG4112AWU	S:Function unknown)	sp|Q9JI48|PLAC8_MOUSE;	Placenta-specific gene 8 protein OS=Mus musculus OX=10090 GN=Plac8 PE=1 SV=1;	PF04749	PLAC8	PLAC8 family
TRINITY_DN15873_c0_g1	PLAC8-like protein 1 [Mya arenaria])	------	------	------	------	------	------	ENOG4111XBU;ENOG4111ZQC	S:Function unknown);	sp|Q6DK99|CNFNB_XENLA;	Cornifelin homolog B OS=Xenopus laevis OX=8355 GN=cnfn-b PE=3 SV=1;	PF04749	PLAC8	PLAC8 family
TRINITY_DN6148_c0_g2	PLAC8-like protein 1 [Mya arenaria])	------	------	------	------	------	------	ENOG4112AWU	S:Function unknown)	sp|Q6NUC1|CNFNA_XENLA;	Cornifelin homolog A OS=Xenopus laevis OX=8355 GN=cnfn-a PE=3 SV=1;	PF04749	PLAC8	PLAC8 family
TRINITY_DN4681_c0_g1	Pif [Sinohyriopsis cumingii])	GO:0062023;GO:0005576;GO:0008061	CC:collagen-containing extracellular matrix;CC:extracellular region;MF:chitin binding;	------	------	------	------	ENOG410XNMM;ENOG410YZDT;ENOG410XP6K	S:Function unknown);	sp|H2A0N4|PIF_PINMG;	Protein PIF OS=Margaritifera margaritifera OX=102329 PE=1 SV=1;	PF00092;PF13519;PF01607	VWA;VWA_2;CBM_14	von Willebrand factor type A domain;von Willebrand factor type A domain;Chitin binding Peritrophin-A domain
TRINITY_DN5507_c0_g1	PI-actitoxin-Avd5a-like isoform X1 [Gigantopelta aegis])	GO:0030154;GO:0005615	BP:cell differentiation;CC:extracellular space;	K23419;K23603	SPINK4;SPINK6_7_9	------	------	ENOG410YKSA	O:Posttranslational modification, protein turnover, chaperones)	sp|P82968|MCPI_MELCP;	Four-domain proteases inhibitor OS=Melithaea caledonica OX=156534 PE=1 SV=1;	PF07648;PF00050	Kazal_2;Kazal_1	Kazal-type serine protease inhibitor domain;Kazal-type serine protease inhibitor domain
TRINITY_DN12133_c0_g3	phytanoyl-CoA dioxygenase domain-containing protein 1 homolog [Ruditapes philippinarum])	GO:0048244	MF:phytanoyl-CoA dioxygenase activity;	------	------	------	------	ENOG410Y0VU	S:Function unknown)	------	------	------	------	------
TRINITY_DN26425_c0_g2	phytanoyl-CoA dioxygenase domain-containing protein 1 homolog [Mercenaria mercenaria])	GO:0048244	MF:phytanoyl-CoA dioxygenase activity;	------	------	------	------	ENOG411046G	S:Function unknown)	sp|Q82IZ1|PTLH_STRAW;	1-deoxypentalenic acid 11-beta-hydroxylase OS=Streptomyces avermitilis;	PF05721	PhyH	Phytanoyl-CoA dioxygenase (PhyH)
TRINITY_DN23175_c0_g1	phospholipase B1, membrane-associated-like [Mizuhopecten yessoensis])	GO:0006644;GO:0031526;GO:0004622;GO:0004623;GO:0050253	BP:phospholipid metabolic process;CC:brush border membrane;MF:lysophospholipase activity;MF:phospholipase A2 activity;MF:retinyl-palmitate esterase activity;	K14621	PLB1, PLB	map00565;map00564;map00590;map00591;map00592;map04977	Ether lipid metabolism);Glycerophospholipid metabolism);Arachidonic acid metabolism);Linoleic acid metabolism);alpha-Linolenic acid metabolism);Vitamin digestion and absorption)	ENOG410ZM9P;ENOG4111FH4	S:Function unknown);I:Lipid transport and metabolism)	sp|Q05017|PLB1_RABIT;	Phospholipase B1, membrane-associated OS=Oryctolagus cuniculus OX=9986 GN=PLB1 PE=1 SV=1;	PF00657;PF13472	Lipase_GDSL;Lipase_GDSL_2	GDSL-like Lipase/Acylhydrolase;GDSL-like Lipase/Acylhydrolase family
TRINITY_DN141_c0_g2	phospholipase A and acyltransferase 3-like [Mercenaria mercenaria])	GO:0070292;GO:0005737;GO:0016020;GO:0016410;GO:0008970;GO:0004623	BP:N-acylphosphatidylethanolamine metabolic process;CC:cytoplasm;CC:membrane;MF:N-acyltransferase activity;MF:phosphatidylcholine 1-acylhydrolase activity;MF:phospholipase A2 activity;	K16817;K23266	PLA2G16;RARRES3	map00565;map00564;map00590;map04014;map00592;map04923;map00591	Ether lipid metabolism);Glycerophospholipid metabolism);Arachidonic acid metabolism);Ras signaling pathway);alpha-Linolenic acid metabolism);Regulation of lipolysis in adipocytes);Linoleic acid metabolism)	------	------	sp|P53816|PLAT3_HUMAN;	Phospholipase A and acyltransferase 3 OS=Homo sapiens OX=9606 GN=PLAAT3 PE=1 SV=2;	PF04970	LRAT	Lecithin retinol acyltransferase
TRINITY_DN1780_c0_g1	phospholipase A and acyltransferase 3-like [Haliotis rufescens])	GO:0070292;GO:0005737;GO:0016020;GO:0016410;GO:0008970;GO:0004623	BP:N-acylphosphatidylethanolamine metabolic process;CC:cytoplasm;CC:membrane;MF:N-acyltransferase activity;MF:phosphatidylcholine 1-acylhydrolase activity;MF:phospholipase A2 activity;	K16817	PLA2G16	map00565;map00564;map00590;map04014;map00592;map04923;map00591	Ether lipid metabolism);Glycerophospholipid metabolism);Arachidonic acid metabolism);Ras signaling pathway);alpha-Linolenic acid metabolism);Regulation of lipolysis in adipocytes);Linoleic acid metabolism)	ENOG4111TDD;ENOG410Y257	I:Lipid transport and metabolism);S:Function unknown)	sp|Q8R3U1|PLAT3_MOUSE;	Phospholipase A and acyltransferase 3 OS=Mus musculus OX=10090 GN=Plaat3 PE=1 SV=2;	PF04970;PF08405	LRAT;Calici_PP_N	Lecithin retinol acyltransferase;Viral polyprotein N-terminal
TRINITY_DN1978_c0_g4	phosphatidylglycerophosphatase and protein-tyrosine phosphatase 1-like [Ylistrum balloti])	------	------	K14165	K14165	------	------	ENOG4111IMR	T:Signal transduction mechanisms)	sp|Q66GT5|PTPM1_MOUSE;	Phosphatidylglycerophosphatase and protein-tyrosine phosphatase 1 OS=Mus musculus OX=10090 GN=Ptpmt1 PE=1 SV=1;	PF00782;PF22784;PF22785;PF22741;PF14566;PF00102;PF03162;PF14671	DSPc;PTP-SAK;Tc-R-P;PTP-NADK;PTPlike_phytase;Y_phosphatase;Y_phosphatase2;DSPn	Dual specificity phosphatase, catalytic domain;Swiss Army Knife protein, DSP-PTPase phosphatase domain;Polymorphic toxin system, DSP-PTPase phosphatase;DSP-PTPase phosphatase fused to NAD+ Kinase;Inositol hexakisphosphate;Protein-tyrosine phosphatase;Tyrosine phosphatase family;Dual specificity protein phosphatase, N-terminal half
TRINITY_DN10977_c0_g2	perlucin-like protein isoform X1 [Ruditapes philippinarum])	------	------	K06563	CLEC4L_M, DC-SIGN, CD209, CD299	map05152;map03265;map03264;map05162;map03260;map04625;map04145	Tuberculosis);Virion - Ebolavirus, Lyssavirus and Morbillivirus);Virion - Flavivirus and Alphavirus);Measles);Virion - Human immunodeficiency virus);C-type lectin receptor signaling pathway);Phagosome)	ENOG410XPJ1;ENOG410YTFW	S:Function unknown);U:Intracellular trafficking, secretion, and vesicular transport)	sp|P07307|ASGR2_HUMAN;	Asialoglycoprotein receptor 2 OS=Homo sapiens OX=9606 GN=ASGR2 PE=1 SV=2;	PF00059;PF05473	Lectin_C;UL45	Lectin C-type domain;UL45 protein, carbohydrate-binding C-type lectin-like
TRINITY_DN2672_c0_g1	perlucin-like protein [Ruditapes philippinarum])	GO:0038023;GO:0030246	MF:signaling receptor activity;MF:carbohydrate binding;	------	------	------	------	ENOG410XZ77;ENOG410YTB0	U:Intracellular trafficking, secretion, and vesicular transport);S:Function unknown)	sp|P20693|FCER2_MOUSE;	Low affinity immunoglobulin epsilon Fc receptor OS=Mus musculus OX=10090 GN=Fcer2 PE=1 SV=1;	PF00059;PF05473	Lectin_C;UL45	Lectin C-type domain;UL45 protein, carbohydrate-binding C-type lectin-like
TRINITY_DN9127_c0_g1	perlucin-like protein [Ruditapes philippinarum])	GO:0038023;GO:0030246	MF:signaling receptor activity;MF:carbohydrate binding;	K06468	FCER2, CD23	map04640;map05169	Hematopoietic cell lineage);Epstein-Barr virus infection)	ENOG410XRS3	U:Intracellular trafficking, secretion, and vesicular transport)	sp|P86854|PLCL_MYTGA;	Perlucin-like protein OS=Mytilus galloprovincialis OX=29158 PE=1 SV=1;	PF00059	Lectin_C	Lectin C-type domain
TRINITY_DN9242_c0_g1	perlucin-like protein [Ruditapes philippinarum])	GO:0038023;GO:0030246	MF:signaling receptor activity;MF:carbohydrate binding;	K06468	FCER2, CD23	map04640;map05169	Hematopoietic cell lineage);Epstein-Barr virus infection)	ENOG410XZ77;ENOG410YTB0;ENOG410Y11I;ENOG410XPJ1	U:Intracellular trafficking, secretion, and vesicular transport);S:Function unknown);S:Function unknown);S:Function unknown)	sp|D2YVK5|LECM_NOTSC;	C-type lectin mannose-binding isoform OS=Notechis scutatus scutatus OX=70142 PE=2 SV=1;	PF00059;PF05473	Lectin_C;UL45	Lectin C-type domain;UL45 protein, carbohydrate-binding C-type lectin-like
TRINITY_DN61704_c0_g6	perlucin-like protein [Mercenaria mercenaria])	------	------	------	------	------	------	ENOG411018J;ENOG41123NI;ENOG41124PN;ENOG410YTB0	S:Function unknown);U:Intracellular trafficking, secretion, and vesicular transport);S:Function unknown);S:Function unknown)	sp|P24721|ASGR2_MOUSE;	Asialoglycoprotein receptor 2 OS=Mus musculus OX=10090 GN=Asgr2 PE=1 SV=1;	PF00059	Lectin_C	Lectin C-type domain
TRINITY_DN22514_c0_g1	perlucin-like [Mercenaria mercenaria])	GO:0038023;GO:0030246	MF:signaling receptor activity;MF:carbohydrate binding;	------	------	------	------	ENOG410XZ77	U:Intracellular trafficking, secretion, and vesicular transport)	sp|P20693|FCER2_MOUSE;	Low affinity immunoglobulin epsilon Fc receptor OS=Mus musculus OX=10090 GN=Fcer2 PE=1 SV=1;	PF00059	Lectin_C	Lectin C-type domain
TRINITY_DN63857_c0_g2	perlucin-like [Mercenaria mercenaria])	GO:0038023;GO:0030246	MF:signaling receptor activity;MF:carbohydrate binding;	------	------	------	------	ENOG410XPJ1;ENOG410YTB0;ENOG410YTZ5	S:Function unknown);	sp|Q9ULY5|CLC4E_HUMAN;	C-type lectin domain family 4 member E OS=Homo sapiens OX=9606 GN=CLEC4E PE=1 SV=1;	PF00059	Lectin_C	Lectin C-type domain
TRINITY_DN8045_c0_g2	perlucin2 [Sinohyriopsis cumingii])	GO:0006886;GO:0016020;GO:0005484;GO:0038023;GO:0030246	BP:intracellular protein transport;CC:membrane;MF:SNAP receptor activity;MF:signaling receptor activity;MF:carbohydrate binding;	K06563	CLEC4L_M, DC-SIGN, CD209, CD299	map05152;map03265;map03264;map05162;map03260;map04625;map04145	Tuberculosis);Virion - Ebolavirus, Lyssavirus and Morbillivirus);Virion - Flavivirus and Alphavirus);Measles);Virion - Human immunodeficiency virus);C-type lectin receptor signaling pathway);Phagosome)	ENOG410XPJ1;ENOG411018J	S:Function unknown);	sp|P82596|PLC_HALLA;	Perlucin OS=Haliotis laevigata OX=36097 PE=1 SV=3;	PF00059;PF01442;PF04513	Lectin_C;Apolipoprotein;Baculo_PEP_C	Lectin C-type domain;Apolipoprotein A1/A4/E domain;Baculovirus polyhedron envelope protein, PEP, C terminus
TRINITY_DN13088_c0_g1	perlucin [Sinohyriopsis cumingii])	GO:0038023;GO:0030246	MF:signaling receptor activity;MF:carbohydrate binding;	------	------	------	------	ENOG410XPJ1	S:Function unknown)	sp|D8VNS6|LECM_CERRY;	C-type lectin OS=Cerberus rynchops OX=46267 PE=1 SV=1;	PF00059	Lectin_C	Lectin C-type domain
TRINITY_DN15227_c0_g1	perlucin [Sinohyriopsis cumingii])	GO:0038023;GO:0030246	MF:signaling receptor activity;MF:carbohydrate binding;	------	------	------	------	ENOG410XPJ1;ENOG410ZS9I;ENOG410YTB0	S:Function unknown);	sp|Q9QZ15|CLC4A_MOUSE;	C-type lectin domain family 4 member A OS=Mus musculus OX=10090 GN=Clec4a PE=1 SV=1;	PF00059	Lectin_C	Lectin C-type domain
TRINITY_DN15227_c1_g1	perlucin [Sinohyriopsis cumingii])	GO:0038023;GO:0030246	MF:signaling receptor activity;MF:carbohydrate binding;	------	------	------	------	ENOG410XPJ1;ENOG410XQ89	S:Function unknown);U:Intracellular trafficking, secretion, and vesicular transport)	sp|Q9UBG0|MRC2_HUMAN;	C-type mannose receptor 2 OS=Homo sapiens OX=9606 GN=MRC2 PE=1 SV=2;	PF00059	Lectin_C	Lectin C-type domain
TRINITY_DN1749_c0_g1	perlucin [Sinohyriopsis cumingii])	GO:0038023;GO:0030246	MF:signaling receptor activity;MF:carbohydrate binding;	------	------	------	------	ENOG410XPJ1;ENOG410ZS9I;ENOG410YXBP;ENOG410XRES	S:Function unknown);O:Posttranslational modification, protein turnover, chaperones)	sp|Q90953|CSPG2_CHICK;	Versican core protein OS=Gallus gallus OX=9031 GN=VCAN PE=2 SV=1;	PF00059	Lectin_C	Lectin C-type domain
TRINITY_DN211_c0_g1	perlucin [Sinohyriopsis cumingii])	GO:0038023;GO:0030246	MF:signaling receptor activity;MF:carbohydrate binding;	------	------	------	------	ENOG410XPJ1;ENOG410ZS9I;ENOG410ZUDC	S:Function unknown);	sp|D8VNS6|LECM_CERRY;	C-type lectin OS=Cerberus rynchops OX=46267 PE=1 SV=1;	PF00059	Lectin_C	Lectin C-type domain
TRINITY_DN211_c0_g2	perlucin [Sinohyriopsis cumingii])	GO:0038023;GO:0030246	MF:signaling receptor activity;MF:carbohydrate binding;	------	------	------	------	ENOG410XPJ1;ENOG410Y79E;ENOG410YTB0	S:Function unknown);	sp|P86854|PLCL_MYTGA;	Perlucin-like protein OS=Mytilus galloprovincialis OX=29158 PE=1 SV=1;	PF00059	Lectin_C	Lectin C-type domain
TRINITY_DN1749_c1_g1	perlucin [Sinohyriopsis cumingii])	GO:0038023;GO:0030246	MF:signaling receptor activity;MF:carbohydrate binding;	------	------	------	------	ENOG410XPJ1;ENOG410YTB0;ENOG410ZUDC	S:Function unknown);	sp|Q96GW7|PGCB_HUMAN;	Brevican core protein OS=Homo sapiens OX=9606 GN=BCAN PE=1 SV=2;	PF00059;PF05473	Lectin_C;UL45	Lectin C-type domain;UL45 protein, carbohydrate-binding C-type lectin-like
TRINITY_DN211_c1_g2	perlucin [Sinohyriopsis cumingii])	GO:0038023	MF:signaling receptor activity;	------	------	------	------	ENOG410ZSCH;ENOG410XPJ1;ENOG410YXBP	S:Function unknown);	sp|D8VNS6|LECM_CERRY;	C-type lectin OS=Cerberus rynchops OX=46267 PE=1 SV=1;	PF00059	Lectin_C	Lectin C-type domain
TRINITY_DN8727_c0_g1	peptidyl-tRNA hydrolase 2, mitochondrial-like [Mya arenaria])	GO:2000210;GO:2000811;GO:0005829;GO:0016020;GO:0005739;GO:0004045	BP:positive regulation of anoikis;BP:negative regulation of anoikis;CC:cytosol;CC:membrane;CC:mitochondrion;MF:aminoacyl-tRNA hydrolase activity;	K04794	PTH2, PTRH2	------	------	COG1990	S:Function unknown)	sp|Q3ZBL5|PTH2_BOVIN;	Peptidyl-tRNA hydrolase 2, mitochondrial OS=Bos taurus OX=9913 GN=PTRH2 PE=2 SV=1;	PF01981	PTH2	Peptidyl-tRNA hydrolase PTH2
TRINITY_DN6680_c0_g1	peptidoglycan recognition protein short [Sinohyriopsis cumingii])	GO:0045087;GO:0009253;GO:0016020;GO:0005576;GO:0008745;GO:0008270;GO:0030414;GO:0042834	BP:innate immune response;BP:peptidoglycan catabolic process;CC:membrane;CC:extracellular region;MF:N-acetylmuramoyl-L-alanine amidase activity;MF:zinc ion binding;MF:peptidase inhibitor activity;MF:peptidoglycan binding;	K01446	PGRP	map04624	Toll and Imd signaling pathway)	ENOG4111PQD;ENOG410ZJPX	M:Cell wall/membrane/envelope biogenesis);	sp|B5T255|PGRP1_BOSIN;	Peptidoglycan recognition protein 1 OS=Bos indicus OX=9915 GN=PGLYRP1 PE=3 SV=1;	PF01510	Amidase_2	N-acetylmuramoyl-L-alanine amidase
TRINITY_DN19233_c0_g1	peptidoglycan recognition protein S2 [Sinohyriopsis cumingii])	GO:0045087;GO:0009253;GO:0008745;GO:0042834;GO:0008270	BP:innate immune response;BP:peptidoglycan catabolic process;MF:N-acetylmuramoyl-L-alanine amidase activity;MF:peptidoglycan binding;MF:zinc ion binding;	K01446	PGRP	map04624	Toll and Imd signaling pathway)	ENOG4111PQD	M:Cell wall/membrane/envelope biogenesis)	sp|Q9V4X2|PGSC2_DROME;	Peptidoglycan-recognition protein SC2 OS=Drosophila melanogaster OX=7227 GN=PGRP-SC2 PE=2 SV=1;	PF01510	Amidase_2	N-acetylmuramoyl-L-alanine amidase
TRINITY_DN16896_c0_g1	peptidoglycan recognition protein S1 [Sinohyriopsis cumingii])	GO:0009253;GO:0008745;GO:0008270	BP:peptidoglycan catabolic process;MF:N-acetylmuramoyl-L-alanine amidase activity;MF:zinc ion binding;	K01446	PGRP	map04624	Toll and Imd signaling pathway)	------	------	sp|B5T255|PGRP1_BOSIN;	Peptidoglycan recognition protein 1 OS=Bos indicus OX=9915 GN=PGLYRP1 PE=3 SV=1;	PF01510	Amidase_2	N-acetylmuramoyl-L-alanine amidase
TRINITY_DN88842_c0_g1	peptidase M20 domain-containing protein 2-like [Ruditapes philippinarum])	GO:0046657;GO:0005737;GO:0016805;GO:0071713	BP:folic acid catabolic process;CC:cytoplasm;MF:dipeptidase activity;MF:para-aminobenzoyl-glutamate hydrolase activity;	K26141	PM20D2	------	------	COG1473	E:Amino acid transport and metabolism)	sp|A3KG59|P20D2_MOUSE;	Xaa-Arg dipeptidase OS=Mus musculus OX=10090 GN=Pm20d2 PE=1 SV=1;	PF07687;PF01546	M20_dimer;Peptidase_M20	Peptidase dimerisation domain;Peptidase family M20/M25/M40
TRINITY_DN847_c0_g1	pecanex-like protein 1 isoform X2 [Mercenaria mercenaria])	GO:0007029;GO:0016020;GO:0005783	BP:endoplasmic reticulum organization;CC:membrane;CC:endoplasmic reticulum;	------	------	------	------	ENOG410XPRI	S:Function unknown)	sp|Q9H6A9|PCX3_HUMAN;	Pecanex-like protein 3 OS=Homo sapiens OX=9606 GN=PCNX3 PE=1 SV=2;	------	------	------
TRINITY_DN1203_c0_g2	PEBP1 [Branchiostoma lanceolatum])	GO:0005576;GO:0030414	CC:extracellular region;MF:peptidase inhibitor activity;	------	------	------	------	------	------	------	------	------	------	------
TRINITY_DN30581_c0_g3	PDZ domain-containing protein GIPC1-like [Ruditapes philippinarum])	------	------	K20056	GIPC, SEMCAP	------	------	ENOG410XQ87	O:Posttranslational modification, protein turnover, chaperones)	sp|Q9Z254|GIPC1_RAT;	PDZ domain-containing protein GIPC1 OS=Rattus norvegicus OX=10116 GN=Gipc1 PE=1 SV=2;	PF25082;PF25083;PF00595	GIPC1_GH2;GIPC1_GH1;PDZ	GIPC1-3 GH2 domain;GIPC1-3 GH1 domain;PDZ domain
TRINITY_DN443_c0_g1	PDZ and LIM domain protein 7-like isoform X5 [Ruditapes philippinarum])	GO:0007507;GO:0030036;GO:0061061;GO:0031941;GO:0001725;GO:0005912;GO:0030018;GO:0051371;GO:0003779;GO:0046872	BP:heart development;BP:actin cytoskeleton organization;BP:muscle structure development;CC:filamentous actin;CC:stress fiber;CC:adherens junction;CC:Z disc;MF:muscle alpha-actinin binding;MF:actin binding;MF:metal ion binding;	K19867	PDLIM5_6_7	map04820	Cytoskeleton in muscle cells)	ENOG410XRD4	S:Function unknown)	sp|Q62920|PDLI5_RAT;	PDZ and LIM domain protein 5 OS=Rattus norvegicus OX=10116 GN=Pdlim5 PE=1 SV=2;	PF00412;PF00595;PF15936;PF17820	LIM;PDZ;DUF4749;PDZ_6	LIM domain;PDZ domain;Domain of unknown function (DUF4749);PDZ domain
TRINITY_DN2502_c0_g1	PAT complex subunit CCDC47-like [Mercenaria mercenaria])	GO:0032469;GO:0030867;GO:0005509	BP:endoplasmic reticulum calcium ion homeostasis;CC:rough endoplasmic reticulum membrane;MF:calcium ion binding;	K24962	CCDC47	------	------	ENOG410XREM	S:Function unknown)	sp|Q66I12|CCD47_DANRE;	PAT complex subunit CCDC47 OS=Danio rerio OX=7955 GN=ccdc47 PE=2 SV=1;	PF07946	CCDC47	PAT complex subunit CCDC47
TRINITY_DN9259_c0_g1	para-nitrobenzyl esterase-like isoform X1 [Mercenaria mercenaria])	GO:0016787	MF:hydrolase activity;	------	------	------	------	COG2272	I:Lipid transport and metabolism)	sp|P23654|NRT_DROME;	Neurotactin OS=Drosophila melanogaster OX=7227 GN=Nrt PE=1 SV=3;	PF00135;PF07859;PF20434	COesterase;Abhydrolase_3;BD-FAE	Carboxylesterase family;alpha/beta hydrolase fold;BD-FAE
TRINITY_DN46861_c0_g2	pappalysin-1-like [Mercenaria mercenaria])	GO:0006508;GO:0007166;GO:0005615;GO:0004222	BP:proteolysis;BP:cell surface receptor signaling pathway;CC:extracellular space;MF:metalloendopeptidase activity;	------	------	------	------	COG1404	O:Posttranslational modification, protein turnover, chaperones)	sp|Q8R4K8|PAPP1_MOUSE;	Pappalysin-1 OS=Mus musculus OX=10090 GN=Pappa PE=2 SV=2;	PF13948	DUF4215	Domain of unknown function (DUF4215)
TRINITY_DN13020_c0_g1	pappalysin-1-like [Anneissia japonica])	GO:0006508;GO:0007166;GO:0005615;GO:0004222	BP:proteolysis;BP:cell surface receptor signaling pathway;CC:extracellular space;MF:metalloendopeptidase activity;	------	------	------	------	------	------	sp|Q8R4K8|PAPP1_MOUSE;	Pappalysin-1 OS=Mus musculus OX=10090 GN=Pappa PE=2 SV=2;	PF13948	DUF4215	Domain of unknown function (DUF4215)
TRINITY_DN13250_c0_g1	pappalysin-1 [Lingula anatina])	GO:0006508;GO:0007166;GO:0016020;GO:0005615;GO:0004222	BP:proteolysis;BP:cell surface receptor signaling pathway;CC:membrane;CC:extracellular space;MF:metalloendopeptidase activity;	K07762	PAPPA	------	------	ENOG410YRGU	O:Posttranslational modification, protein turnover, chaperones)	------	------	------	------	------
TRINITY_DN82239_c0_g1	papain family cysteine protease, partial [Procambarus clarkii])	GO:0051603;GO:2001235;GO:0006955;GO:0005615;GO:0005764;GO:0004197;GO:0008656	BP:proteolysis involved in cellular protein catabolic process;BP:positive regulation of apoptotic signaling pathway;BP:immune response;CC:extracellular space;CC:lysosome;MF:cysteine-type endopeptidase activity;MF:cysteine-type endopeptidase activator activity involved in apoptotic process;	K01365	CTSL	map05205;map05323;map04612;map05418;map04145;map04210;map04142;map04140	Proteoglycans in cancer);Rheumatoid arthritis);Antigen processing and presentation);Fluid shear stress and atherosclerosis);Phagosome);Apoptosis);Lysosome);Autophagy - animal)	COG4870	O:Posttranslational modification, protein turnover, chaperones)	sp|A0E358|CATL2_PARTE;	Cathepsin L 2 OS=Paramecium tetraurelia OX=5888 GN=GSPATT00022898001 PE=3 SV=2;	PF00112	Peptidase_C1	Papain family cysteine protease
TRINITY_DN4326_c0_g3	pantetheinase-like [Mercenaria mercenaria])	GO:0015939;GO:0017159	BP:pantothenate metabolic process;MF:pantetheine hydrolase activity;	K08069	VNN	map00770	Pantothenate and CoA biosynthesis)	COG0388	S:Function unknown)	sp|Q58CQ9|VNN1_BOVIN;	Pantetheinase OS=Bos taurus OX=9913 GN=VNN1 PE=1 SV=1;	PF19018;PF00795	Vanin_C;CN_hydrolase	Vanin C-terminal domain;Carbon-nitrogen hydrolase
TRINITY_DN9652_c0_g1	pancreatic triacylglycerol lipase-like isoform X2 [Mizuhopecten yessoensis])	GO:0016042;GO:0005615;GO:0046872;GO:0004806	BP:lipid catabolic process;CC:extracellular space;MF:metal ion binding;MF:triglyceride lipase activity;	K14074;K14073	PNLIPRP1, PLRP1;PNLIP, PL	map04972;map00561;map04977;map04975	Pancreatic secretion);Glycerolipid metabolism);Vitamin digestion and absorption);Fat digestion and absorption)	ENOG410Y92X	G:Carbohydrate transport and metabolism)	sp|Q64425|LIPP_MYOCO;	Pancreatic triacylglycerol lipase;	PF00151;PF01477;PF00561;PF12697	Lipase;PLAT;Abhydrolase_1;Abhydrolase_6	Lipase;PLAT/LH2 domain;alpha/beta hydrolase fold;Alpha/beta hydrolase family
TRINITY_DN26797_c0_g1	pancreatic lipase-related protein 2-like isoform X1 [Pecten maximus])	GO:0016042;GO:0005615;GO:0004806;GO:0052689;GO:0046872;GO:0016298	BP:lipid catabolic process;CC:extracellular space;MF:triglyceride lipase activity;MF:carboxylic ester hydrolase activity;MF:metal ion binding;MF:lipase activity;	K14075	PNLIPRP2, PLRP2	map04972;map00561;map04975	Pancreatic secretion);Glycerolipid metabolism);Fat digestion and absorption)	ENOG410Y92X	G:Carbohydrate transport and metabolism)	sp|A5PK46|LIPR2_BOVIN;	Pancreatic lipase-related protein 2 OS=Bos taurus OX=9913 GN=PNLIPRP2 PE=2 SV=1;	PF00151;PF01477	Lipase;PLAT	Lipase;PLAT/LH2 domain
TRINITY_DN17801_c0_g2	palmitoyltransferase ZDHHC6-like [Mercenaria mercenaria])	GO:0005794;GO:0005789;GO:0019706	CC:Golgi apparatus;CC:endoplasmic reticulum membrane;MF:protein-cysteine S-palmitoyltransferase activity;	K20031	ZDHHC6	------	------	COG5273	S:Function unknown)	sp|Q2HJ95|ZDHC6_BOVIN;	Palmitoyltransferase ZDHHC6 OS=Bos taurus OX=9913 GN=ZDHHC6 PE=2 SV=1;	PF01529	DHHC	DHHC palmitoyltransferase
TRINITY_DN4990_c0_g3	P65 [Sinohyriopsis cumingii])	GO:0034097;GO:0045087;GO:0007249;GO:0045944;GO:0033554;GO:0038061;GO:0005737;GO:0005634;GO:0000978;GO:0000981	BP:response to cytokine;BP:innate immune response;BP:I-kappaB kinase/NF-kappaB signaling;BP:positive regulation of transcription from RNA polymerase II promoter;BP:cellular response to stress;BP:NIK/NF-kappaB signaling;CC:cytoplasm;CC:nucleus;MF:RNA polymerase II core promoter proximal region sequence-specific DNA binding;MF:RNA polymerase II transcription factor activity, sequence-specific DNA b…	K09254	REL	map04014;map05203;map05202;map04624	Ras signaling pathway);Viral carcinogenesis);Transcriptional misregulation in cancer);Toll and Imd signaling pathway)	ENOG410XT64	K:Transcription)	sp|P15330|DORS_DROME;	Embryonic polarity protein dorsal OS=Drosophila melanogaster OX=7227 GN=dl PE=1 SV=2;	PF00554;PF16179	RHD_DNA_bind;RHD_dimer	Rel homology DNA-binding domain;Rel homology dimerisation domain
TRINITY_DN17110_c0_g1	P2X purinoceptor 7-like [Ylistrum balloti])	------	------	------	------	------	------	------	------	------	------	PF20478	P2RX7_C	P2X purinoreceptor 7 intracellular domain
TRINITY_DN41864_c0_g1	P2X purinoceptor 7-like [Ylistrum balloti])	------	------	------	------	------	------	------	------	------	------	------	------	------
TRINITY_DN1236_c2_g1	P2X purinoceptor 7-like [Ruditapes philippinarum])	------	------	------	------	------	------	ENOG41128D2;ENOG4110DDY	S:Function unknown);U:Intracellular trafficking, secretion, and vesicular transport)	------	------	PF20478	P2RX7_C	P2X purinoreceptor 7 intracellular domain
TRINITY_DN17366_c4_g1	P2X purinoceptor 7-like [Ruditapes philippinarum])	------	------	------	------	------	------	ENOG4110DDY	U:Intracellular trafficking, secretion, and vesicular transport)	------	------	PF20478	P2RX7_C	P2X purinoreceptor 7 intracellular domain
TRINITY_DN7340_c2_g1	P2X purinoceptor 7-like [Ruditapes philippinarum])	------	------	------	------	------	------	ENOG41128D2;ENOG4110DDY	S:Function unknown);U:Intracellular trafficking, secretion, and vesicular transport)	------	------	------	------	------
TRINITY_DN7340_c0_g3	P2X purinoceptor 7-like [Ruditapes philippinarum])	------	------	------	------	------	------	------	------	------	------	PF20478	P2RX7_C	P2X purinoreceptor 7 intracellular domain
TRINITY_DN21354_c1_g1	P2X purinoceptor 7-like [Mytilus californianus])	------	------	------	------	------	------	ENOG41129K5	S:Function unknown)	------	------	------	------	------
TRINITY_DN16415_c0_g1	P2RX7-like protein [Mya arenaria])	------	------	------	------	------	------	------	------	------	------	------	------	------
TRINITY_DN12594_c0_g2	ovoinhibitor-like [Mya arenaria])	------	------	K23417	SPINK1	------	------	------	------	------	------	PF07648;PF00050	Kazal_2;Kazal_1	Kazal-type serine protease inhibitor domain;Kazal-type serine protease inhibitor domain
TRINITY_DN51664_c0_g1	ovochymase-1-like [Ruditapes philippinarum])	GO:0006956;GO:0006508;GO:0005576;GO:0004252;GO:0046872	BP:complement activation;BP:proteolysis;CC:extracellular region;MF:serine-type endopeptidase activity;MF:metal ion binding;	K08670;K01315;K20111;K01362	ST14, PRSS14;PLG;OVCH2;OVCH	map05206;map05164;map05150;map04080;map04610	MicroRNAs in cancer);Influenza A);Staphylococcus aureus infection);Neuroactive ligand-receptor interaction);Complement and coagulation cascades)	COG5640	O:Posttranslational modification, protein turnover, chaperones)	sp|Q7RTY7|OVCH1_HUMAN;	Ovochymase-1 OS=Homo sapiens OX=9606 GN=OVCH1 PE=1 SV=3;	PF00089;PF00431;PF00057;PF02408;PF13365	Trypsin;CUB;Ldl_recept_a;CUB_2;Trypsin_2	Trypsin;CUB domain;Low-density lipoprotein receptor domain class A;CUB-like domain;Trypsin-like peptidase domain
TRINITY_DN4606_c0_g1	osteoclast-stimulating factor 1-like [Gigantopelta aegis])	GO:0007165;GO:0005737	BP:signal transduction;CC:cytoplasm;	------	------	------	------	ENOG410XR45	S:Function unknown)	sp|Q8MJ50|OSTF1_BOVIN;	Osteoclast-stimulating factor 1 OS=Bos taurus OX=9913 GN=OSTF1 PE=2 SV=1;	PF13857;PF00023;PF13637;PF12796;PF00018;PF14604;PF13606;PF07653	Ank_5;Ank;Ank_4;Ank_2;SH3_1;SH3_9;Ank_3;SH3_2	Ankyrin repeats (many copies);Ankyrin repeat;Ankyrin repeats (many copies);Ankyrin repeats (3 copies);SH3 domain;Variant SH3 domain;Ankyrin repeat;Variant SH3 domain
TRINITY_DN81921_c0_g1	orphan peptide Utx-1 [Androctonus bicolor])	GO:0050727;GO:0005576	BP:regulation of inflammatory response;CC:extracellular region;	K23879	GRN	------	------	ENOG410XR6S	S:Function unknown)	------	------	PF00396	Granulin	Granulin
TRINITY_DN45141_c0_g1	ORM1-like protein 1 [Ostrea edulis])	GO:0030148;GO:0090156;GO:2000303;GO:0006672;GO:0005789;GO:0035339	BP:sphingolipid biosynthetic process;BP:cellular sphingolipid homeostasis;BP:regulation of ceramide biosynthetic process;BP:ceramide metabolic process;CC:endoplasmic reticulum membrane;CC:SPOTS complex;	------	------	------	------	COG5081	S:Function unknown)	sp|Q5XJR6|ORML3_DANRE;	ORM1-like protein 3 OS=Danio rerio OX=7955 GN=ormdl3 PE=2 SV=1;	PF04061	ORMDL	ORMDL family
TRINITY_DN11457_c0_g1	organic cation transporter protein-like isoform X3 [Mizuhopecten yessoensis])	GO:0016020;GO:0022857	CC:membrane;MF:transmembrane transporter activity;	K08202	SLC22A4_5, OCTN	map05231	Choline metabolism in cancer)	ENOG410XSRI;COG0477	G:Carbohydrate transport and metabolism);	sp|Q9VCA2|ORCT_DROME;	Organic cation transporter protein OS=Drosophila melanogaster OX=7227 GN=Orct PE=1 SV=1;	PF00083;PF07690	Sugar_tr;MFS_1	Sugar (and other) transporter;Major Facilitator Superfamily
TRINITY_DN10223_c0_g1	organic cation transporter protein-like [Crassostrea angulata])	GO:0016020;GO:0022857	CC:membrane;MF:transmembrane transporter activity;	K08202	SLC22A4_5, OCTN	map05231	Choline metabolism in cancer)	ENOG410XSRI	G:Carbohydrate transport and metabolism)	sp|Q9VCA2|ORCT_DROME;	Organic cation transporter protein OS=Drosophila melanogaster OX=7227 GN=Orct PE=1 SV=1;	PF00083;PF07690	Sugar_tr;MFS_1	Sugar (and other) transporter;Major Facilitator Superfamily
TRINITY_DN7922_c0_g1	oncoprotein-induced transcript 3 protein-like [Pecten maximus])	GO:0016020	CC:membrane;	------	------	------	------	ENOG410YDU6	O:Posttranslational modification, protein turnover, chaperones)	sp|Q29RU2|OIT3_BOVIN;	Oncoprotein-induced transcript 3 protein OS=Bos taurus OX=9913 GN=OIT3 PE=2 SV=1;	PF23283	D8C_UMOD	Uromodulin-like, D8C domain
TRINITY_DN63059_c1_g1	oncoprotein-induced transcript 3 protein-like [Pecten maximus])	------	------	------	------	------	------	ENOG410YDU6	O:Posttranslational modification, protein turnover, chaperones)	sp|Q29RU2|OIT3_BOVIN;	Oncoprotein-induced transcript 3 protein OS=Bos taurus OX=9913 GN=OIT3 PE=2 SV=1;	PF23283	D8C_UMOD	Uromodulin-like, D8C domain
TRINITY_DN7723_c0_g2	O-acyltransferase like protein-like isoform X2 [Mercenaria mercenaria])	GO:0016020;GO:0016747	CC:membrane;MF:transferase activity, transferring acyl groups other than amino-acyl groups;	------	------	------	------	ENOG410YD1T	S:Function unknown)	sp|Q09225|NRF6_CAEEL;	Nose resistant to fluoxetine protein 6 OS=Caenorhabditis elegans OX=6239 GN=nrf-6 PE=1 SV=3;	PF01757;PF20146	Acyl_transf_3;NRF	Acyltransferase domain;Nose resistant-to-fluoxetine protein, N-terminal domain
TRINITY_DN3012_c0_g3	NPC intracellular cholesterol transporter 2-like isoform X2 [Haliotis rubra])	GO:0032367;GO:0033344;GO:0005576;GO:0015485	BP:intracellular cholesterol transport;BP:cholesterol efflux;CC:extracellular region;MF:cholesterol binding;	K13443	NPC2	map04979;map04142	Cholesterol metabolism);Lysosome)	ENOG4111Q8S	S:Function unknown)	sp|P61916|NPC2_HUMAN;	NPC intracellular cholesterol transporter 2 OS=Homo sapiens OX=9606 GN=NPC2 PE=1 SV=1;	PF02221	E1_DerP2_DerF2	ML domain
TRINITY_DN10341_c0_g1	Non structural polyprotein CDS [Astacus astacus])	------	------	------	------	------	------	------	------	sp|O36966|POLN_DCVEB;	Replicase polyprotein OS=Drosophila C virus;	PF00680;PF00910;PF02123	RdRP_1;RNA_helicase;RdRP_4	Viral RNA-dependent RNA polymerase;RNA helicase;Viral RNA-directed RNA-polymerase
TRINITY_DN19714_c0_g1	Non structural polyprotein CDS [Astacus astacus])	GO:0039694;GO:0006508;GO:0071897;GO:0006351;GO:0003724;GO:0004197;GO:0003968;GO:0003723	BP:viral RNA genome replication;BP:proteolysis;BP:DNA biosynthetic process;BP:transcription, DNA-templated;MF:RNA helicase activity;MF:cysteine-type endopeptidase activity;MF:RNA-directed RNA polymerase activity;MF:RNA binding;	------	------	------	------	------	------	sp|Q9IJX4|POLN_CRPVC;	Replicase polyprotein OS=Cricket paralysis virus;	PF00680;PF00910	RdRP_1;RNA_helicase	Viral RNA-dependent RNA polymerase;RNA helicase
TRINITY_DN21693_c0_g1	Non structural polyprotein CDS [Astacus astacus])	GO:0071897;GO:0006351;GO:0003968;GO:0003723	BP:DNA biosynthetic process;BP:transcription, DNA-templated;MF:RNA-directed RNA polymerase activity;MF:RNA binding;	------	------	------	------	------	------	sp|O36966|POLN_DCVEB;	Replicase polyprotein OS=Drosophila C virus;	PF00680;PF02123	RdRP_1;RdRP_4	Viral RNA-dependent RNA polymerase;Viral RNA-directed RNA-polymerase
TRINITY_DN2210_c0_g1	Non structural polyprotein CDS [Astacus astacus])	GO:0039694;GO:0006508;GO:0071897;GO:0006351;GO:0003724;GO:0004197;GO:0003968;GO:0003723	BP:viral RNA genome replication;BP:proteolysis;BP:DNA biosynthetic process;BP:transcription, DNA-templated;MF:RNA helicase activity;MF:cysteine-type endopeptidase activity;MF:RNA-directed RNA polymerase activity;MF:RNA binding;	------	------	------	------	------	------	sp|O36966|POLN_DCVEB;	Replicase polyprotein OS=Drosophila C virus;	PF00680;PF00910;PF02123;PF00548	RdRP_1;RNA_helicase;RdRP_4;Peptidase_C3	Viral RNA-dependent RNA polymerase;RNA helicase;Viral RNA-directed RNA-polymerase;3C cysteine protease (picornain 3C)
TRINITY_DN36603_c0_g2	Non structural polyprotein CDS [Astacus astacus])	GO:0039694;GO:0071897;GO:0006351;GO:0003724;GO:0003968;GO:0003723	BP:viral RNA genome replication;BP:DNA biosynthetic process;BP:transcription, DNA-templated;MF:RNA helicase activity;MF:RNA-directed RNA polymerase activity;MF:RNA binding;	------	------	------	------	------	------	sp|O36966|POLN_DCVEB;	Replicase polyprotein OS=Drosophila C virus;	PF00680;PF00910;PF00548;PF20720;PF13238	RdRP_1;RNA_helicase;Peptidase_C3;nSTAND3;AAA_18	Viral RNA-dependent RNA polymerase;RNA helicase;3C cysteine protease (picornain 3C);Novel STAND NTPase 3;AAA domain
TRINITY_DN22784_c0_g1	Non structural polyprotein CDS [Astacus astacus])	GO:0039694;GO:0006508;GO:0071897;GO:0006351;GO:0003724;GO:0004197;GO:0003968;GO:0003723	BP:viral RNA genome replication;BP:proteolysis;BP:DNA biosynthetic process;BP:transcription, DNA-templated;MF:RNA helicase activity;MF:cysteine-type endopeptidase activity;MF:RNA-directed RNA polymerase activity;MF:RNA binding;	------	------	------	------	------	------	sp|O36966|POLN_DCVEB;	Replicase polyprotein OS=Drosophila C virus;	PF00680;PF02123	RdRP_1;RdRP_4	Viral RNA-dependent RNA polymerase;Viral RNA-directed RNA-polymerase
TRINITY_DN36603_c0_g1	Non structural polyprotein CDS [Astacus astacus])	GO:0019049;GO:0075509;GO:0044694;GO:0039520;GO:0039522;GO:0006508;GO:0006351;GO:0039657;GO:0039694;GO:0071897;GO:0005737;GO:0005634;GO:0016020;GO:0033644;GO:0030430;GO:0042025;GO:0016887;GO:0005198;GO:0046872;GO:0003724;GO:0004197;GO:0003723;GO:0003968	BP:evasion or tolerance of host defenses by virus;BP:endocytosis involved in viral entry into host cell;BP:pore-mediated entry of viral genome into host cell;BP:induction by virus of host autophagy;BP:suppression by virus of host mRNA export from nucleus;BP:proteolysis;BP:transcription, DNA-templated;BP:suppression by virus of host gene expression;BP:viral RNA genome replication;BP:DNA biosynthet…	------	------	------	------	------	------	sp|O36966|POLN_DCVEB;	Replicase polyprotein OS=Drosophila C virus;	PF00680;PF00910;PF00548	RdRP_1;RNA_helicase;Peptidase_C3	Viral RNA-dependent RNA polymerase;RNA helicase;3C cysteine protease (picornain 3C)
TRINITY_DN88584_c0_g1	Non structural polyprotein CDS [Astacus astacus])	GO:0039694;GO:0071897;GO:0006351;GO:0003968;GO:0003723	BP:viral RNA genome replication;BP:DNA biosynthetic process;BP:transcription, DNA-templated;MF:RNA-directed RNA polymerase activity;MF:RNA binding;	------	------	------	------	------	------	sp|Q9IJX4|POLN_CRPVC;	Replicase polyprotein OS=Cricket paralysis virus;	PF00680	RdRP_1	Viral RNA-dependent RNA polymerase
TRINITY_DN10126_c0_g1	Non structural polyprotein CDS [Astacus astacus])	GO:0039694;GO:0006508;GO:0071897;GO:0006351;GO:0003724;GO:0004197;GO:0003968;GO:0003723	BP:viral RNA genome replication;BP:proteolysis;BP:DNA biosynthetic process;BP:transcription, DNA-templated;MF:RNA helicase activity;MF:cysteine-type endopeptidase activity;MF:RNA-directed RNA polymerase activity;MF:RNA binding;	------	------	------	------	------	------	sp|P13418|POLS_CRPVC;	Structural polyprotein OS=Cricket paralysis virus;	PF00680	RdRP_1	Viral RNA-dependent RNA polymerase
TRINITY_DN23633_c0_g1	Nitric oxide synthase [Sinohyriopsis cumingii])	------	------	K13240	NOS1	map00220;map05412;map04970;map00330;map04713;map05010;map04020;map04371;map05014;map04926;map05416;map04145;map04730;map05022;map05410;map05414	Arginine biosynthesis);Arrhythmogenic right ventricular cardiomyopathy);Salivary secretion);Arginine and proline metabolism);Circadian entrainment);Alzheimer disease);Calcium signaling pathway);Apelin signaling pathway);Amyotrophic lateral sclerosis);Relaxin signaling pathway);Viral myocarditis);Phagosome);Long-term depression);Pathways of neurodegeneration - multiple diseases);Hypertrophic cardi…	COG0369	P:Inorganic ion transport and metabolism)	sp|P29476|NOS1_RAT;	Nitric oxide synthase 1 OS=Rattus norvegicus OX=10116 GN=Nos1 PE=1 SV=1;	PF02898;PF00595;PF17820	NO_synthase;PDZ;PDZ_6	Nitric oxide synthase, oxygenase domain;PDZ domain;PDZ domain
TRINITY_DN41744_c0_g1	Nitric oxide synthase [Sinohyriopsis cumingii])	GO:0006809;GO:0042383;GO:0043197;GO:0050661;GO:0050660;GO:0020037;GO:0004517;GO:0005516;GO:0010181;GO:0046872	BP:nitric oxide biosynthetic process;CC:sarcolemma;CC:dendritic spine;MF:NADP binding;MF:flavin adenine dinucleotide binding;MF:heme binding;MF:nitric-oxide synthase activity;MF:calmodulin binding;MF:FMN binding;MF:metal ion binding;	K13240	NOS1	map00220;map05412;map04970;map00330;map04713;map05010;map04020;map04371;map05014;map04926;map05416;map04145;map04730;map05022;map05410;map05414	Arginine biosynthesis);Arrhythmogenic right ventricular cardiomyopathy);Salivary secretion);Arginine and proline metabolism);Circadian entrainment);Alzheimer disease);Calcium signaling pathway);Apelin signaling pathway);Amyotrophic lateral sclerosis);Relaxin signaling pathway);Viral myocarditis);Phagosome);Long-term depression);Pathways of neurodegeneration - multiple diseases);Hypertrophic cardi…	COG0369	P:Inorganic ion transport and metabolism)	sp|P29475|NOS1_HUMAN;	Nitric oxide synthase 1 OS=Homo sapiens OX=9606 GN=NOS1 PE=1 SV=2;	PF00667;PF00258;PF00175;PF02898	FAD_binding_1;Flavodoxin_1;NAD_binding_1;NO_synthase	FAD binding domain;Flavodoxin;Oxidoreductase NAD-binding domain;Nitric oxide synthase, oxygenase domain
TRINITY_DN12757_c0_g1	Nitric oxide synthase [Sinohyriopsis cumingii])	GO:0006809;GO:0042383;GO:0043197;GO:0004517;GO:0005516;GO:0010181;GO:0046872	BP:nitric oxide biosynthetic process;CC:sarcolemma;CC:dendritic spine;MF:nitric-oxide synthase activity;MF:calmodulin binding;MF:FMN binding;MF:metal ion binding;	K13240	NOS1	map00220;map05412;map04970;map00330;map04713;map05010;map04020;map04371;map05014;map04926;map05416;map04145;map04730;map05022;map05410;map05414	Arginine biosynthesis);Arrhythmogenic right ventricular cardiomyopathy);Salivary secretion);Arginine and proline metabolism);Circadian entrainment);Alzheimer disease);Calcium signaling pathway);Apelin signaling pathway);Amyotrophic lateral sclerosis);Relaxin signaling pathway);Viral myocarditis);Phagosome);Long-term depression);Pathways of neurodegeneration - multiple diseases);Hypertrophic cardi…	COG0369	P:Inorganic ion transport and metabolism)	sp|Q9Z0J4|NOS1_MOUSE;	Nitric oxide synthase 1 OS=Mus musculus OX=10090 GN=Nos1 PE=1 SV=1;	PF02898;PF00667;PF00258;PF00175;PF00595;PF17820	NO_synthase;FAD_binding_1;Flavodoxin_1;NAD_binding_1;PDZ;PDZ_6	Nitric oxide synthase, oxygenase domain;FAD binding domain;Flavodoxin;Oxidoreductase NAD-binding domain;PDZ domain;PDZ domain
TRINITY_DN49547_c0_g1	Nitric oxide synthase [Sinohyriopsis cumingii])	------	------	K13240	NOS1	map00220;map05412;map04970;map00330;map04713;map05010;map04020;map04371;map05014;map04926;map05416;map04145;map04730;map05022;map05410;map05414	Arginine biosynthesis);Arrhythmogenic right ventricular cardiomyopathy);Salivary secretion);Arginine and proline metabolism);Circadian entrainment);Alzheimer disease);Calcium signaling pathway);Apelin signaling pathway);Amyotrophic lateral sclerosis);Relaxin signaling pathway);Viral myocarditis);Phagosome);Long-term depression);Pathways of neurodegeneration - multiple diseases);Hypertrophic cardi…	COG0369	P:Inorganic ion transport and metabolism)	sp|P29475|NOS1_HUMAN;	Nitric oxide synthase 1 OS=Homo sapiens OX=9606 GN=NOS1 PE=1 SV=2;	PF00667;PF00175;PF00258	FAD_binding_1;NAD_binding_1;Flavodoxin_1	FAD binding domain;Oxidoreductase NAD-binding domain;Flavodoxin
TRINITY_DN16881_c0_g1	ninjurin-2-like [Mercenaria mercenaria])	GO:0007155;GO:0042246;GO:0016020	BP:cell adhesion;BP:tissue regeneration;CC:membrane;	------	------	------	------	ENOG4111RPK	S:Function unknown)	sp|A0A0R4IDX9|NINJ1_DANRE;	Ninjurin-1 OS=Danio rerio OX=7955 GN=ninj1 PE=3 SV=1;	PF04923	Ninjurin	Ninjurin
TRINITY_DN13569_c0_g1	nicalin-like [Mercenaria mercenaria])	------	------	K26499	NCLN	------	------	ENOG410XQZK	S:Function unknown)	sp|Q6NZ07|NCLN_DANRE;	BOS complex subunit ncln OS=Danio rerio OX=7955 GN=ncln PE=2 SV=1;	PF04389;PF05450	Peptidase_M28;Nicastrin	Peptidase family M28;Nicastrin large lobe
TRINITY_DN19816_c0_g1	NF-E2-related factor 2 [Cristaria plicata])	GO:0005634;GO:0000978;GO:0000981	CC:nucleus;MF:RNA polymerase II core promoter proximal region sequence-specific DNA binding;MF:RNA polymerase II transcription factor activity, sequence-specific DNA binding;	K09040	NFE2L1_3	------	------	ENOG410ZGMS	K:Transcription)	sp|Q5ZL67|NF2L1_CHICK;	Endoplasmic reticulum membrane sensor NFE2L1 OS=Gallus gallus OX=9031 GN=NFE2L1 PE=2 SV=1;	PF03131;PF00170	bZIP_Maf;bZIP_1	bZIP Maf transcription factor;bZIP transcription factor
TRINITY_DN9381_c0_g1	neutral cholesterol ester hydrolase 1-like [Mercenaria mercenaria])	GO:0016042;GO:0016020;GO:0004806	BP:lipid catabolic process;CC:membrane;MF:triglyceride lipase activity;	K14349;K13616;K14351	NCEH1, AADACL1;AADAC;AADACL3_4	map04934;map04979;map04976;map04927	Cushing syndrome);Cholesterol metabolism);Bile secretion);Cortisol synthesis and secretion)	COG0657	I:Lipid transport and metabolism)	sp|Q7M370|AAAD_RABIT;	Arylacetamide deacetylase OS=Oryctolagus cuniculus OX=9986 GN=AADAC PE=1 SV=1;	PF07859;PF20434;PF00135;PF10340	Abhydrolase_3;BD-FAE;COesterase;Say1_Mug180	alpha/beta hydrolase fold;BD-FAE;Carboxylesterase family;Steryl acetyl hydrolase
TRINITY_DN16475_c0_g1	neutral alpha-glucosidase AB-like isoform X1 [Ostrea edulis])	------	------	K05546	GANAB	map00510;map04141	N-Glycan biosynthesis);Protein processing in endoplasmic reticulum)	COG1501	G:Carbohydrate transport and metabolism)	sp|P79403|GANAB_PIG;	Neutral alpha-glucosidase AB OS=Sus scrofa OX=9823 GN=GANAB PE=1 SV=1;	PF01055;PF21365	Glyco_hydro_31_2nd;Glyco_hydro_31_3rd	Glycosyl hydrolases family 31 TIM-barrel domain;Glycosyl hydrolase family 31 C-terminal domain
TRINITY_DN11446_c0_g2	neuropeptide receptor npr-1-like [Mya arenaria])	------	------	K04211;K04238;K04239	NTSR1;HCRTR1;HCRTR2	map04080;map04020	Neuroactive ligand-receptor interaction);Calcium signaling pathway)	------	------	sp|Q95M54|OPRM_MACFA;	Mu-type opioid receptor OS=Macaca fascicularis OX=9541 GN=OPRM1 PE=2 SV=1;	PF00001	7tm_1	7 transmembrane receptor (rhodopsin family)
TRINITY_DN16527_c0_g1	neurogenic locus notch homolog protein 3-like [Mizuhopecten yessoensis])	GO:0045197;GO:0007157;GO:0032991;GO:0016020;GO:0005886;GO:0005509	BP:establishment or maintenance of epithelial cell apical/basal polarity;BP:heterophilic cell-cell adhesion via plasma membrane cell adhesion molecules;CC:macromolecular complex;CC:membrane;CC:plasma membrane;MF:calcium ion binding;	K20994	NOTCH2	map05207;map05206;map05165;map04919;map04658;map04330;map05200;map01522;map05224;map04320	Chemical carcinogenesis - receptor activation);MicroRNAs in cancer);Human papillomavirus infection);Thyroid hormone signaling pathway);Th1 and Th2 cell differentiation);Notch signaling pathway);Pathways in cancer);Endocrine resistance);Breast cancer);Dorso-ventral axis formation)	------	------	------	------	------	------	------
TRINITY_DN5261_c0_g1	neurogenic locus notch homolog protein 3-like [Mizuhopecten yessoensis])	GO:0045197;GO:0007157;GO:0032991;GO:0016020;GO:0005886;GO:0005509	BP:establishment or maintenance of epithelial cell apical/basal polarity;BP:heterophilic cell-cell adhesion via plasma membrane cell adhesion molecules;CC:macromolecular complex;CC:membrane;CC:plasma membrane;MF:calcium ion binding;	------	------	------	------	------	------	------	------	PF00008;PF25024;PF07974	EGF;EGF_TEN;EGF_2	EGF-like domain;Teneurin EGF domain;EGF-like domain
TRINITY_DN12797_c0_g1	neurogenic locus notch homolog protein 2-like [Anneissia japonica])	GO:0005576;GO:0030414	CC:extracellular region;MF:peptidase inhibitor activity;	------	------	------	------	ENOG410XSTY	S:Function unknown)	------	------	------	------	------
TRINITY_DN34911_c0_g2	neurogenic locus notch homolog protein 1-like [Mya arenaria])	GO:0007219;GO:0005615;GO:0016020;GO:0031012;GO:0062023;GO:0005576;GO:0008061;GO:0005112;GO:0005509	BP:Notch signaling pathway;CC:extracellular space;CC:membrane;CC:extracellular matrix;CC:collagen-containing extracellular matrix;CC:extracellular region;MF:chitin binding;MF:Notch binding;MF:calcium ion binding;	------	------	------	------	------	------	------	------	PF00008	EGF	EGF-like domain
TRINITY_DN63053_c0_g1	neuralized-like protein 4 [Pecten maximus])	GO:0061630	MF:ubiquitin protein ligase activity;	K16777	NEURL4	------	------	ENOG410XT3C	S:Function unknown)	sp|Q5NCX5|NEUL4_MOUSE;	Neuralized-like protein 4 OS=Mus musculus OX=10090 GN=Neurl4 PE=1 SV=1;	PF07177;PF00622	Neuralized;SPRY	Neuralized;SPRY domain
TRINITY_DN12053_c0_g1	neuralized-like protein 4 [Mytilus galloprovincialis])	GO:0043161;GO:0019005	BP:proteasome-mediated ubiquitin-dependent protein catabolic process;CC:SCF ubiquitin ligase complex;	------	------	------	------	------	------	sp|Q96JN8|NEUL4_HUMAN;	Neuralized-like protein 4 OS=Homo sapiens OX=9606 GN=NEURL4 PE=1 SV=2;	------	------	------
TRINITY_DN2951_c0_g1	neuralized-like protein 4 [Mytilus galloprovincialis])	GO:0043161;GO:0005737;GO:0019005;GO:0061630	BP:proteasome-mediated ubiquitin-dependent protein catabolic process;CC:cytoplasm;CC:SCF ubiquitin ligase complex;MF:ubiquitin protein ligase activity;	------	------	------	------	ENOG410XT3C	S:Function unknown)	sp|Q96JN8|NEUL4_HUMAN;	Neuralized-like protein 4 OS=Homo sapiens OX=9606 GN=NEURL4 PE=1 SV=2;	------	------	------
TRINITY_DN3956_c4_g1	neuralized-like protein 4 [Mytilus galloprovincialis])	GO:0016567;GO:0042981;GO:0005737;GO:0016020;GO:0008270	BP:protein ubiquitination;BP:regulation of apoptotic process;CC:cytoplasm;CC:membrane;MF:zinc ion binding;	------	------	------	------	ENOG410XT3C	S:Function unknown)	sp|Q96JN8|NEUL4_HUMAN;	Neuralized-like protein 4 OS=Homo sapiens OX=9606 GN=NEURL4 PE=1 SV=2;	------	------	------
TRINITY_DN6297_c0_g1	neuralized-like protein 4 [Mytilus galloprovincialis])	GO:0016567;GO:0005737;GO:0061630	BP:protein ubiquitination;CC:cytoplasm;MF:ubiquitin protein ligase activity;	K16777	NEURL4	------	------	ENOG410XT3C	S:Function unknown)	sp|Q5NCX5|NEUL4_MOUSE;	Neuralized-like protein 4 OS=Mus musculus OX=10090 GN=Neurl4 PE=1 SV=1;	------	------	------
TRINITY_DN6297_c0_g2	neuralized-like protein 4 [Mytilus galloprovincialis])	GO:0016020;GO:0061630	CC:membrane;MF:ubiquitin protein ligase activity;	------	------	------	------	ENOG410XT3C	S:Function unknown)	sp|A1L0Y2|NEUL4_XENTR;	Neuralized-like protein 4 OS=Xenopus tropicalis OX=8364 GN=neurl4 PE=2 SV=1;	------	------	------
TRINITY_DN7355_c0_g1	nasilin 1 [Sinohyriopsis cumingii])	------	------	------	------	------	------	------	------	------	------	------	------	------
TRINITY_DN190_c0_g1	NADH dehydrogenase subunit 5 [Sinohyriopsis cumingii])	GO:0042773;GO:0015990;GO:0005747;GO:0008137	BP:ATP synthesis coupled electron transport;BP:electron transport coupled proton transport;CC:mitochondrial respiratory chain complex I;MF:NADH dehydrogenas;	K03883	ND5	map04714;map04723;map05208;map05012;map05010;map05016;map05014;map05415;map00190;map05022;map05020	Thermogenesis);Retrograde endocannabinoid signaling);Chemical carcinogenesis - reactive oxygen species);Parkinson disease);Alzheimer disease);Huntington disease);Amyotrophic lateral sclerosis);Diabetic cardiomyopathy);Oxidative phosphorylation);Pathways of neurodegeneration - multiple diseases);Prion disease)	COG1009;COG1008;COG1005	C:Energy production and conversion);	sp|P34854|NU5M_ANOGA;	NADH-ubiquinone oxidoreductase chain 5 OS=Anopheles gambiae OX=7165 GN=mt:ND5 PE=3 SV=1;	PF00361;PF06455	Proton_antipo_M;NADH5_C	NAD;NADH dehydrogenase subunit 5 C-terminus
TRINITY_DN18290_c0_g1	NADH dehydrogenase subunit 4L [Sinohyriopsis cumingii])	GO:0016020;GO:0005739	CC:membrane;CC:mitochondrion;	------	------	------	------	------	------	------	------	------	------	------
TRINITY_DN8918_c0_g1	NADH dehydrogenase subunit 4L [Sinohyriopsis cumingii])	GO:0016020;GO:0005739	CC:membrane;CC:mitochondrion;	------	------	------	------	------	------	------	------	------	------	------
TRINITY_DN14280_c1_g1	NADH dehydrogenase subunit 3 [Sinohyriopsis schlegelii])	GO:0005747;GO:0008137	CC:mitochondrial respiratory chain complex I;MF:NADH dehydrogenas;	K03880	ND3	map04714;map04723;map05208;map05012;map05010;map05016;map05014;map05415;map00190;map05022;map05020	Thermogenesis);Retrograde endocannabinoid signaling);Chemical carcinogenesis - reactive oxygen species);Parkinson disease);Alzheimer disease);Huntington disease);Amyotrophic lateral sclerosis);Diabetic cardiomyopathy);Oxidative phosphorylation);Pathways of neurodegeneration - multiple diseases);Prion disease)	COG0838	C:Energy production and conversion)	sp|O47476|NU3M_HETBL;	NADH-ubiquinone oxidoreductase chain 3 OS=Heterololigo bleekeri OX=1423826 GN=ND3 PE=3 SV=1;	PF00507	Oxidored_q4	NADH-ubiquinone/plastoquinone oxidoreductase, chain 3
TRINITY_DN66721_c0_g1	NADH dehydrogenase subunit 3 [Sinohyriopsis schlegelii])	GO:0005747;GO:0008137	CC:mitochondrial respiratory chain complex I;MF:NADH dehydrogenas;	K03880	ND3	map04714;map04723;map05208;map05012;map05010;map05016;map05014;map05415;map00190;map05022;map05020	Thermogenesis);Retrograde endocannabinoid signaling);Chemical carcinogenesis - reactive oxygen species);Parkinson disease);Alzheimer disease);Huntington disease);Amyotrophic lateral sclerosis);Diabetic cardiomyopathy);Oxidative phosphorylation);Pathways of neurodegeneration - multiple diseases);Prion disease)	COG0838	C:Energy production and conversion)	sp|P34850|NU3M_ANOGA;	NADH-ubiquinone oxidoreductase chain 3 OS=Anopheles gambiae OX=7165 GN=mt:ND3 PE=3 SV=1;	------	------	------
TRINITY_DN14280_c0_g1	NADH dehydrogenase subunit 3 [Sinohyriopsis cumingii])	GO:0005747;GO:0008137	CC:mitochondrial respiratory chain complex I;MF:NADH dehydrogenas;	K03880	ND3	map04714;map04723;map05208;map05012;map05010;map05016;map05014;map05415;map00190;map05022;map05020	Thermogenesis);Retrograde endocannabinoid signaling);Chemical carcinogenesis - reactive oxygen species);Parkinson disease);Alzheimer disease);Huntington disease);Amyotrophic lateral sclerosis);Diabetic cardiomyopathy);Oxidative phosphorylation);Pathways of neurodegeneration - multiple diseases);Prion disease)	COG0838	C:Energy production and conversion)	sp|Q00568|NU3M_MYTED;	NADH-ubiquinone oxidoreductase chain 3 OS=Mytilus edulis OX=6550 GN=ND3 PE=3 SV=1;	PF00507	Oxidored_q4	NADH-ubiquinone/plastoquinone oxidoreductase, chain 3
TRINITY_DN512_c0_g1	NADH dehydrogenase subunit 2 [Sinohyriopsis cumingii])	GO:0006120;GO:0005747;GO:0008137	BP:mitochondrial electron transport, NADH to ubiquinone;CC:mitochondrial respiratory chain complex I;MF:NADH dehydrogenas;	K02261	COX2	map04714;map00190;map04260;map05208;map05012;map05010;map05016;map05014;map05415;map04932;map05022;map05020	Thermogenesis);Oxidative phosphorylation);Cardiac muscle contraction);Chemical carcinogenesis - reactive oxygen species);Parkinson disease);Alzheimer disease);Huntington disease);Amyotrophic lateral sclerosis);Diabetic cardiomyopathy);Non-alcoholic fatty liver disease);Pathways of neurodegeneration - multiple diseases);Prion disease)	COG1622	C:Energy production and conversion)	sp|Q37545|COX2_LUMTE;	Cytochrome c oxidase subunit 2 OS=Lumbricus terrestris OX=6398 GN=COII PE=3 SV=1;	PF00361	Proton_antipo_M	NAD
TRINITY_DN15_c0_g1	NADH dehydrogenase subunit 1 [Sinohyriopsis schlegelii])	GO:0009060;GO:0005747;GO:0008137	BP:aerobic respiration;CC:mitochondrial respiratory chain complex I;MF:NADH dehydrogenas;	K03878	ND1	map04714;map04723;map05208;map05012;map05010;map05016;map05014;map05415;map00190;map05022;map05020	Thermogenesis);Retrograde endocannabinoid signaling);Chemical carcinogenesis - reactive oxygen species);Parkinson disease);Alzheimer disease);Huntington disease);Amyotrophic lateral sclerosis);Diabetic cardiomyopathy);Oxidative phosphorylation);Pathways of neurodegeneration - multiple diseases);Prion disease)	COG1005	C:Energy production and conversion)	sp|Q37546|NU1M_LUMTE;	NADH-ubiquinone oxidoreductase chain 1 OS=Lumbricus terrestris OX=6398 GN=ND1 PE=3 SV=1;	PF00146	NADHdh	NADH dehydrogenase
TRINITY_DN14547_c0_g1	nacreous layer matrix protein Hic52 [Sinohyriopsis cumingii])	------	------	------	------	------	------	------	------	------	------	------	------	------
TRINITY_DN29967_c0_g3	NACHT and WD repeat domain-containing protein 2-like [Mercenaria mercenaria])	------	------	K24734	NWD	------	------	ENOG410ZVCC;COG2319	S:Function unknown);	sp|Q6P5U7|NWD2_MOUSE;	NACHT and WD repeat domain-containing protein 2 OS=Mus musculus OX=10090 GN=Nwd2 PE=1 SV=2;	PF05729;PF01637;PF13191	NACHT;ATPase_2;AAA_16	NACHT domain;ATPase domain predominantly from Archaea;AAA ATPase domain
TRINITY_DN4334_c0_g1	myeloid differentiation factor 88-2 [Sinohyriopsis cumingii])	GO:0002755;GO:0034142;GO:0045087;GO:0050830;GO:0007165;GO:0008063;GO:0043123;GO:0005737;GO:0005886;GO:0070976;GO:0035325	BP:MyD88-dependent toll-like receptor signaling pathway;BP:toll-like receptor 4 signaling pathway;BP:innate immune response;BP:defense response to Gram-positive bacterium;BP:signal transduction;BP:Toll signaling pathway;BP:positive regulation of I-kappaB kinase/NF-kappaB signaling;CC:cytoplasm;CC:plasma membrane;MF:TIR domain binding;MF:Toll-like receptor binding;	K04729	MYD88	map05140;map05142;map05143;map05144;map05145;map05161;map04010;map05168;map05169;map05162;map05135;map05134;map04620;map04621;map05131;map05130;map04624;map05132;map05171;map05170;map05164;map05152;map05133;map05417;map04064;map04936;map05235	Leishmaniasis);Chagas disease);African trypanosomiasis);Malaria);Toxoplasmosis);Hepatitis B);MAPK signaling pathway);Herpes simplex virus 1 infection);Epstein-Barr virus infection);Measles);Yersinia infection);Legionellosis);Toll-like receptor signaling pathway);NOD-like receptor signaling pathway);Shigellosis);Pathogenic Escherichia coli infection);Toll and Imd signaling pathway);Salmonella infe…	ENOG410ZIY0	T:Signal transduction mechanisms)	sp|B3SRQ2|MYD88_SALSA;	Myeloid differentiation primary response protein MyD88 OS=Salmo salar OX=8030 GN=myd88 PE=2 SV=1;	PF00531;PF13676;PF01582	Death;TIR_2;TIR	Death domain;TIR domain;TIR domain
TRINITY_DN53846_c0_g1	multivesicular body subunit 12B-like [Ruditapes philippinarum])	GO:0019075;GO:0042058;GO:0015031;GO:0046755;GO:0000813;GO:0031902	BP:virus maturation;BP:regulation of epidermal growth factor receptor signaling pathway;BP:protein transport;BP:viral budding;CC:ESCRT I complex;CC:late endosome membrane;	K12186	FAM125	map04144	Endocytosis)	ENOG4110KHY	U:Intracellular trafficking, secretion, and vesicular transport)	sp|Q9H7P6|MB12B_HUMAN;	Multivesicular body subunit 12B OS=Homo sapiens OX=9606 GN=MVB12B PE=1 SV=2;	PF10240	DUF2464	Multivesicular body subunit 12
TRINITY_DN6391_c0_g1	multiple C2 and transmembrane domain-containing protein 1-like isoform X4 [Mya arenaria])	GO:0046928;GO:0030672;GO:0005509	BP:regulation of neurotransmitter secretion;CC:synaptic vesicle membrane;MF:calcium ion binding;	------	------	------	------	ENOG410YK5W;COG5038	S:Function unknown);	sp|E9PV86|MCTP1_MOUSE;	Multiple C2 and transmembrane domain-containing protein 1 OS=Mus musculus OX=10090 GN=Mctp1 PE=1 SV=1;	PF08372	PRT_C	Plant phosphoribosyltransferase C-terminal
TRINITY_DN7332_c0_g1	mucin-5B-like [Mercenaria mercenaria])	GO:0016020;GO:0045202;GO:0043005;GO:0005231;GO:0004888;GO:1904315	CC:membrane;CC:synapse;CC:neuron projection;MF:excitatory extracellular ligand-gated ion channel activity;MF:transmembrane signaling receptor activity;MF:transmitter-gated ion channel activity involved in regulation of postsynaptic membrane potential;	------	------	------	------	------	------	------	------	------	------	------
TRINITY_DN6006_c0_g1	mucin-5AC-like isoform X3 [Mercenaria mercenaria])	------	------	------	------	------	------	------	------	------	------	------	------	------
TRINITY_DN9508_c0_g2	mucin-2-like isoform X5 [Ruditapes philippinarum])	------	------	------	------	------	------	------	------	------	------	------	------	------
TRINITY_DN19278_c0_g1	mucin-2-like isoform X2 [Dreissena polymorpha])	------	------	------	------	------	------	------	------	------	------	PF01549	ShK	ShK domain-like
TRINITY_DN470_c0_g1	mucin-2-like [Mercenaria mercenaria])	GO:0005576;GO:0030246	CC:extracellular region;MF:carbohydrate binding;	------	------	------	------	------	------	sp|Q9D2L5|CPXM2_MOUSE;	Inactive carboxypeptidase-like protein X2 OS=Mus musculus OX=10090 GN=Cpxm2 PE=2 SV=1;	PF02140;PF00754;PF00059;PF22633;PF01607	SUEL_Lectin;F5_F8_type_C;Lectin_C;F5_F8_type_C_2;CBM_14	D-galactoside/L-rhamnose binding SUEL lectin domain;F5/8 type C domain;Lectin C-type domain;NedA-like, galactose-binding domain;Chitin binding Peritrophin-A domain
TRINITY_DN12530_c0_g1	M-phase inducer phosphatase 1-like isoform X1 [Pecten maximus])	------	------	K05866	CDC25B	map04110;map05206;map04914;map04010	Cell cycle);MicroRNAs in cancer);Progesterone-mediated oocyte maturation);MAPK signaling pathway)	COG5105	D:Cell cycle control, cell division, chromosome partitioning)	sp|P48966|MPIP2_RAT;	M-phase inducer phosphatase 2 OS=Rattus norvegicus OX=10116 GN=Cdc25b PE=1 SV=1;	PF06617;PF00581	M-inducer_phosp;Rhodanese	M-phase inducer phosphatase;Rhodanese-like domain
TRINITY_DN7813_c0_g3	motile sperm domain-containing protein 1-like [Ostrea edulis])	GO:0005737;GO:0016020	CC:cytoplasm;CC:membrane;	------	------	------	------	ENOG4111KMN	U:Intracellular trafficking, secretion, and vesicular transport)	sp|Q9UJG1|MSPD1_HUMAN;	Motile sperm domain-containing protein 1 OS=Homo sapiens OX=9606 GN=MOSPD1 PE=1 SV=1;	PF00635;PF22076	Motile_Sperm;Cep192_D6	MSP (Major sperm protein) domain;Cep192 domain 6
TRINITY_DN865_c0_g1	MMP-19 [Sinohyriopsis cumingii])	GO:0030574;GO:0030198;GO:0006508;GO:0005615;GO:0031012;GO:0004222;GO:0008270	BP:collagen catabolic process;BP:extracellular matrix organization;BP:proteolysis;CC:extracellular space;CC:extracellular matrix;MF:metalloendopeptidase activity;MF:zinc ion binding;	K07763;K07998	MMP14;MMP19, MMP18	map04928;map04912;map04668	Parathyroid hormone synthesis, secretion and action);GnRH signaling pathway);TNF signaling pathway)	ENOG410XQ5D	O:Posttranslational modification, protein turnover, chaperones)	sp|Q99542|MMP19_HUMAN;	Matrix metalloproteinase-19 OS=Homo sapiens OX=9606 GN=MMP19 PE=1 SV=1;	PF00413;PF00045;PF01471	Peptidase_M10;Hemopexin;PG_binding_1	Matrixin;Hemopexin;Putative peptidoglycan binding domain
TRINITY_DN71979_c0_g1	mitogen-activated protein kinase 1 isoform X1 [Haliotis rufescens])	GO:0016310;GO:0005737;GO:0005634;GO:0004707;GO:0005524;GO:0106310	BP:phosphorylation;CC:cytoplasm;CC:nucleus;MF:MAP kinase activity;MF:ATP binding;MF:old GO;	K04371	ERK, MAPK1_3	map04921;map04620;map04621;map04625;map04929;map04928;map04550;map05225;map05224;map04320;map04724;map04723;map04722;map05230;map05231;map04730;map04520;map05235;map05140;map05142;map04650;map04657;map05145;map04015;map04014;map04659;map04658;map04010;map04013;map04012;map04810;map05135;map05131;map05130;map05133;map05132;map05034;map04726;map04725;map05226;map05221;map05220;map05223;map04720;map…	Oxytocin signaling pathway);Toll-like receptor signaling pathway);NOD-like receptor signaling pathway);C-type lectin receptor signaling pathway);GnRH secretion);Parathyroid hormone synthesis, secretion and action);Signaling pathways regulating pluripotency of stem cells);Hepatocellular carcinoma);Breast cancer);Dorso-ventral axis formation);Glutamatergic synapse);Retrograde endocannabinoid signal…	ENOG410XNY0	T:Signal transduction mechanisms)	sp|P46196|MK01_BOVIN;	Mitogen-activated protein kinase 1 OS=Bos taurus OX=9913 GN=MAPK1 PE=2 SV=3;	PF00069;PF07714;PF03109	Pkinase;PK_Tyr_Ser-Thr;ABC1	Protein kinase domain;Protein tyrosine and serine/threonine kinase;ABC1 atypical kinase-like domain
TRINITY_DN6773_c0_g1	mitochondrial ATP5e [Mesenchytraeus solifugus])	GO:0042776;GO:0000275;GO:0046933	BP:mitochondrial ATP synthesis coupled proton transport;CC:mitochondrial proton-transporting ATP synthase complex, catalytic core;MF:proton-transporting ATP synthase activity, rotational mechanism;	K02135	ATPeF1E, ATP5E, ATP15	map04714;map05208;map05012;map05010;map05016;map05014;map05415;map00190;map05022;map05020	Thermogenesis);Chemical carcinogenesis - reactive oxygen species);Parkinson disease);Alzheimer disease);Huntington disease);Amyotrophic lateral sclerosis);Diabetic cardiomyopathy);Oxidative phosphorylation);Pathways of neurodegeneration - multiple diseases);Prion disease)	------	------	------	------	PF04627	ATP-synt_Eps	Mitochondrial ATP synthase epsilon chain
TRINITY_DN3493_c0_g1	microphthalmia-associated transcription factor [Sinohyriopsis cumingii])	GO:0005634;GO:0046983;GO:0000978;GO:0000981	CC:nucleus;MF:protein dimerization activity;MF:RNA polymerase II core promoter proximal region sequence-specific DNA binding;MF:RNA polymerase II transcription factor activity, sequence-specific DNA binding;	K09105	TFE3	map04137;map05202;map05211	Mitophagy - animal);Transcriptional misregulation in cancer);Renal cell carcinoma)	ENOG410ZYYV;ENOG4110SME	K:Transcription);	sp|O75030|MITF_HUMAN;	Microphthalmia-associated transcription factor OS=Homo sapiens OX=9606 GN=MITF PE=1 SV=2;	PF15951;PF00010	MITF_TFEB_C_3_N;HLH	MITF/TFEB/TFEC/TFE3 N-terminus;Helix-loop-helix DNA-binding domain
TRINITY_DN1682_c0_g1	metallothionein 2 [Sinohyriopsis schlegelii])	GO:0046872	MF:metal ion binding;	------	------	------	------	------	------	------	------	------	------	------
TRINITY_DN34158_c0_g1	metalloprotease mig-17-like isoform X2 [Ruditapes philippinarum])	GO:0006508;GO:0046872;GO:0004222	BP:proteolysis;MF:metal ion binding;MF:metalloendopeptidase activity;	------	------	------	------	ENOG410XSDF;ENOG410XPKZ	S:Function unknown);	sp|Q20930|MIG17_CAEEL;	Metalloprotease mig-17 OS=Caenorhabditis elegans OX=6239 GN=mig-17 PE=1 SV=3;	PF01421;PF13688;PF13574;PF17771;PF13583;PF13582	Reprolysin;Reprolysin_5;Reprolysin_2;ADAMTS_CR_2;Reprolysin_4;Reprolysin_3	Reprolysin (M12B) family zinc metalloprotease;Metallo-peptidase family M12;Metallo-peptidase family M12B Reprolysin-like;ADAMTS cysteine-rich domain 2;Metallo-peptidase family M12B Reprolysin-like;Metallo-peptidase family M12B Reprolysin-like
TRINITY_DN24650_c0_g1	medium-chain acyl-CoA ligase ACSF2, mitochondrial-like isoform X1 [Mercenaria mercenaria])	GO:0006631;GO:0031956	BP:fatty acid metabolic process;MF:medium-chain fatty acid-CoA ligase activity;	K23617;K22149	ACSF2;SIDI	------	------	COG0318;COG0318	I:Lipid transport and metabolism);Q:Secondary metabolites biosynthesis, transport and catabolism)	sp|Q499N5|ACSF2_RAT;	Medium-chain acyl-CoA ligase ACSF2, mitochondrial OS=Rattus norvegicus OX=10116 GN=Acsf2 PE=2 SV=1;	PF00501;PF13193	AMP-binding;AMP-binding_C	AMP-binding enzyme;AMP-binding enzyme C-terminal domain
TRINITY_DN24291_c0_g1	mediator of RNA polymerase II transcription subunit 13-like [Ruditapes philippinarum])	GO:0045944;GO:0016592;GO:0003713	BP:positive regulation of transcription from RNA polymerase II promoter;CC:mediator complex;MF:transcription coactivator activity;	K15164	MED13	map04919	Thyroid hormone signaling pathway)	ENOG410XPV2	K:Transcription)	sp|Q9UHV7|MED13_HUMAN;	Mediator of RNA polymerase II transcription subunit 13 OS=Homo sapiens OX=9606 GN=MED13 PE=1 SV=3;	PF06333;PF18296	Med13_C;MID_MedPIWI	Mediator complex subunit 13 C-terminal domain;MID domain of medPIWI
TRINITY_DN5235_c0_g1	matrix metalloproteinase 1 [Sinohyriopsis cumingii])	GO:0030574;GO:0030198;GO:0006508;GO:0005615;GO:0031012;GO:0004222;GO:0008270	BP:collagen catabolic process;BP:extracellular matrix organization;BP:proteolysis;CC:extracellular space;CC:extracellular matrix;MF:metalloendopeptidase activity;MF:zinc ion binding;	K07763;K07998	MMP14;MMP19, MMP18	map04928;map04912;map04668	Parathyroid hormone synthesis, secretion and action);GnRH signaling pathway);TNF signaling pathway)	ENOG410XQ5D	O:Posttranslational modification, protein turnover, chaperones)	sp|P53690|MMP14_MOUSE;	Matrix metalloproteinase-14 OS=Mus musculus OX=10090 GN=Mmp14 PE=1 SV=3;	PF00413;PF00045;PF01471	Peptidase_M10;Hemopexin;PG_binding_1	Matrixin;Hemopexin;Putative peptidoglycan binding domain
TRINITY_DN20855_c0_g1	mannan endo-1,4-beta-mannosidase-like [Ylistrum balloti])	------	------	------	------	------	------	------	------	sp|Q8WPJ2|MANA_MYTED;	Mannan endo-1,4-beta-mannosidase OS=Mytilus edulis OX=6550 PE=1 SV=1;	PF00059	Lectin_C	Lectin C-type domain
TRINITY_DN297_c0_g2	MAM and LDL-receptor class A domain-containing protein 1-like isoform X4 [Dreissena polymorpha])	------	------	------	------	------	------	------	------	------	------	------	------	------
TRINITY_DN20803_c0_g1	MAM and LDL-receptor class A domain-containing 1-like isoform X1, partial [Paramuricea clavata])	GO:0007596;GO:0031638;GO:0006508;GO:0005791;GO:0005615;GO:0016020;GO:0004252	BP:blood coagulation;BP:zymogen activation;BP:proteolysis;CC:rough endoplasmic reticulum;CC:extracellular space;CC:membrane;MF:serine-type endopeptidase activity;	K01316;K09635	TMPRSS15, PRSS7;TMPRSS4	map05164	Influenza A)	COG5640	O:Posttranslational modification, protein turnover, chaperones)	sp|Q5R5E8|HEPS_PONAB;	Serine protease hepsin OS=Pongo abelii OX=9601 GN=HPN PE=2 SV=1;	PF00089	Trypsin	Trypsin
TRINITY_DN3367_c0_g1	maltase 2-like isoform X3 [Lingula anatina])	GO:0006865;GO:0005987;GO:0000025;GO:0016020;GO:0032450;GO:0033934;GO:0004556;GO:0004574;GO:0004575	BP:amino acid transport;BP:sucrose catabolic process;BP:maltose catabolic process;CC:membrane;MF:maltose alpha-glucosidase activity;MF:glucan 1,4-alpha-maltotriohydrolase activity;MF:alpha-amylase activity;MF:oligo-1,6-glucosidase activity;MF:sucrose alpha-glucosidase activity;	K01187	malZ	map00500;map00052	Starch and sucrose metabolism);Galactose metabolism)	COG0366	G:Carbohydrate transport and metabolism)	sp|O16099|MAL2_DROVI;	Maltase 2 OS=Drosophila virilis OX=7244 GN=Mal-B2 PE=3 SV=2;	PF00128	Alpha-amylase	Alpha amylase, catalytic domain
TRINITY_DN28339_c0_g3	major facilitator superfamily domain-containing protein 12-like isoform X4 [Mizuhopecten yessoensis])	GO:0008643;GO:0016020;GO:0015293	BP:carbohydrate transport;CC:membrane;MF:symporter activity;	K26437	MFSD12	------	------	COG2211	G:Carbohydrate transport and metabolism)	sp|Q3U481|MFS12_MOUSE;	Major facilitator superfamily domain-containing protein 12 OS=Mus musculus OX=10090 GN=Mfsd12 PE=1 SV=1;	------	------	------
TRINITY_DN28554_c0_g1	MafK [Cristaria plicata])	GO:0005634;GO:0000978;GO:0000981	CC:nucleus;MF:RNA polymerase II core promoter proximal region sequence-specific DNA binding;MF:RNA polymerase II transcription factor activity, sequence-specific DNA binding;	K09037	MAFF_G_K	------	------	ENOG4111MYK	K:Transcription)	sp|Q90596|MAFK_CHICK;	Transcription factor MafK OS=Gallus gallus OX=9031 GN=MAFK PE=2 SV=1;	PF03131;PF00170	bZIP_Maf;bZIP_1	bZIP Maf transcription factor;bZIP transcription factor
TRINITY_DN5249_c0_g1	macrophage mannose receptor 1-like [Mya arenaria])	GO:0038023	MF:signaling receptor activity;	------	------	------	------	ENOG410XQ89	U:Intracellular trafficking, secretion, and vesicular transport)	sp|Q64449|MRC2_MOUSE;	C-type mannose receptor 2 OS=Mus musculus OX=10090 GN=Mrc2 PE=1 SV=3;	PF00059	Lectin_C	Lectin C-type domain
TRINITY_DN22577_c0_g1	macrophage mannose receptor 1-like [Mercenaria mercenaria])	GO:0016020;GO:0038023	CC:membrane;MF:signaling receptor activity;	K06560	MRC, CD206, CD280	map05152;map04145	Tuberculosis);Phagosome)	ENOG410XRS3;ENOG410ZMTB	U:Intracellular trafficking, secretion, and vesicular transport);S:Function unknown)	sp|Q61830|MRC1_MOUSE;	Macrophage mannose receptor 1 OS=Mus musculus OX=10090 GN=Mrc1 PE=1 SV=2;	PF00059	Lectin_C	Lectin C-type domain
TRINITY_DN581_c1_g3	LPS-induced TNF-alpha factor 2 [Sinohyriopsis schlegelii])	GO:0098560;GO:0005634;GO:0098574;GO:0008270	CC:cytoplasmic side of late endosome membrane;CC:nucleus;CC:cytoplasmic side of lysosomal membrane;MF:zinc ion binding;	K19363	LITAF	map04142	Lysosome)	ENOG41122PJ	S:Function unknown)	sp|Q8QGW7|LITAF_CHICK;	Lipopolysaccharide-induced tumor necrosis factor-alpha factor homolog OS=Gallus gallus OX=9031 GN=LITAF PE=2 SV=1;	PF10601	zf-LITAF-like	LITAF-like zinc ribbon domain
TRINITY_DN9318_c0_g1	LPS-induced TNF-alpha factor 1 [Sinohyriopsis schlegelii])	GO:0098560;GO:0005634;GO:0098574;GO:0005765;GO:0010008;GO:0008270;GO:0046872	CC:cytoplasmic side of late endosome membrane;CC:nucleus;CC:cytoplasmic side of lysosomal membrane;CC:lysosomal membrane;CC:endosome membrane;MF:zinc ion binding;MF:metal ion binding;	K19363	LITAF	map04142	Lysosome)	ENOG41122PJ	S:Function unknown)	sp|Q9JLJ0|LITAF_MOUSE;	Lipopolysaccharide-induced tumor necrosis factor-alpha factor homolog OS=Mus musculus OX=10090 GN=Litaf PE=1 SV=1;	PF10601	zf-LITAF-like	LITAF-like zinc ribbon domain
TRINITY_DN26976_c0_g1	L-proline trans-4-hydroxylase-like isoform X2 [Mercenaria mercenaria])	------	------	------	------	------	------	ENOG410XRJF;COG5285;ENOG410Y0VU	Q:Secondary metabolites biosynthesis, transport and catabolism);S:Function unknown)	sp|Q5YW75|ECTD_NOCFA;	Ectoine dioxygenase OS=Nocardia farcinica;	PF05721	PhyH	Phytanoyl-CoA dioxygenase (PhyH)
TRINITY_DN35554_c0_g2	low-complexity domain-containing protein [Sinohyriopsis cumingii])	------	------	------	------	------	------	------	------	------	------	------	------	------
TRINITY_DN7450_c0_g1	LOW QUALITY PROTEIN: uncharacterized protein LOC133202524 [Saccostrea echinata])	------	------	------	------	------	------	------	------	------	------	------	------	------
TRINITY_DN25598_c0_g2	LOW QUALITY PROTEIN: uncharacterized protein LOC121366998, partial [Gigantopelta aegis])	------	------	------	------	------	------	ENOG4111HD4;ENOG410Y9Y2	S:Function unknown);	------	------	------	------	------
TRINITY_DN17890_c0_g1	LOW QUALITY PROTEIN: uncharacterized protein LOC117332799 [Pecten maximus])	GO:0004553	MF:hydrolase activity, hydrolyzing O-glycosyl compounds;	------	------	------	------	ENOG410XRF4;ENOG410YK7G	S:Function unknown);	------	------	PF00754;PF22633	F5_F8_type_C;F5_F8_type_C_2	F5/8 type C domain;NedA-like, galactose-binding domain
TRINITY_DN34721_c0_g1	LOW QUALITY PROTEIN: hypothetical protein MAR_035157, partial [Mya arenaria])	------	------	------	------	------	------	ENOG410XRA9;ENOG410Z498	S:Function unknown);	------	------	------	------	------
TRINITY_DN17931_c1_g1	LOW QUALITY PROTEIN: hypothetical protein KUTeg_021358 [Tegillarca granosa])	------	------	------	------	------	------	------	------	------	------	PF03221	HTH_Tnp_Tc5	Tc5 transposase DNA-binding domain
TRINITY_DN77998_c0_g1	LOW QUALITY PROTEIN: hypothetical protein KUTeg_011764 [Tegillarca granosa])	------	------	------	------	------	------	ENOG4111YDA;ENOG4110CDI;ENOG4110DDB	S:Function unknown);	sp|A0A345BJN8|CLZ9_COCLU;	MFS-type transporter clz9 OS=Cochliobolus lunatus OX=5503 GN=clz9 PE=3 SV=1;	PF05225;PF03184	HTH_psq;DDE_1	helix-turn-helix, Psq domain;DDE superfamily endonuclease
TRINITY_DN79512_c0_g1	LOW QUALITY PROTEIN: hypothetical protein KUTeg_005662 [Tegillarca granosa])	------	------	------	------	------	------	------	------	------	------	------	------	------
TRINITY_DN26001_c0_g1	LOW QUALITY PROTEIN: cytochrome c oxidase subunit 1-like [Bicyclus anynana])	GO:0015990;GO:0006123;GO:0005751;GO:0004129;GO:0020037;GO:0046872	BP:electron transport coupled proton transport;BP:mitochondrial electron transport, cytochrome c to oxygen;CC:mitochondrial respiratory chain complex IV;MF:cytochrome-c oxidase activity;MF:heme binding;MF:metal ion binding;	K02256	COX1	map04714;map00190;map04260;map05208;map05012;map05010;map05016;map05014;map05415;map04932;map05022;map05020	Thermogenesis);Oxidative phosphorylation);Cardiac muscle contraction);Chemical carcinogenesis - reactive oxygen species);Parkinson disease);Alzheimer disease);Huntington disease);Amyotrophic lateral sclerosis);Diabetic cardiomyopathy);Non-alcoholic fatty liver disease);Pathways of neurodegeneration - multiple diseases);Prion disease)	COG0843	C:Energy production and conversion)	sp|P00397|COX1_MOUSE;	Cytochrome c oxidase subunit 1 OS=Mus musculus OX=10090 GN=Mtco1 PE=1 SV=2;	------	------	------
TRINITY_DN87268_c0_g1	LOW QUALITY PROTEIN: cytochrome c oxidase subunit 1-like [Bicyclus anynana])	GO:0015990;GO:0006123;GO:0005751;GO:0004129;GO:0020037;GO:0046872	BP:electron transport coupled proton transport;BP:mitochondrial electron transport, cytochrome c to oxygen;CC:mitochondrial respiratory chain complex IV;MF:cytochrome-c oxidase activity;MF:heme binding;MF:metal ion binding;	K02256	COX1	map04714;map00190;map04260;map05208;map05012;map05010;map05016;map05014;map05415;map04932;map05022;map05020	Thermogenesis);Oxidative phosphorylation);Cardiac muscle contraction);Chemical carcinogenesis - reactive oxygen species);Parkinson disease);Alzheimer disease);Huntington disease);Amyotrophic lateral sclerosis);Diabetic cardiomyopathy);Non-alcoholic fatty liver disease);Pathways of neurodegeneration - multiple diseases);Prion disease)	COG0843	C:Energy production and conversion)	sp|P24984|COX1_COTJA;	Cytochrome c oxidase subunit 1 OS=Coturnix japonica OX=93934 GN=MT-CO1 PE=3 SV=3;	------	------	------
TRINITY_DN9616_c0_g1	long-chain specific acyl-CoA dehydrogenase, mitochondrial-like [Saccostrea echinata])	GO:0006552;GO:0042758;GO:0005759;GO:0050660;GO:0004466;GO:0008470	BP:leucine catabolic process;BP:long-chain fatty acid catabolic process;CC:mitochondrial matrix;MF:flavin adenine dinucleotide binding;MF:long-chain-acyl-CoA dehydrogenase activity;MF:isovaleryl-CoA dehydrogenase activity;	K00255	ACADL	map03320;map00071	PPAR signaling pathway);Fatty acid degradation)	ENOG410XNMY	I:Lipid transport and metabolism)	sp|P51174|ACADL_MOUSE;	Long-chain specific acyl-CoA dehydrogenase, mitochondrial OS=Mus musculus OX=10090 GN=Acadl PE=1 SV=2;	PF00441;PF02771;PF02770;PF22924;PF08028	Acyl-CoA_dh_1;Acyl-CoA_dh_N;Acyl-CoA_dh_M;ACOX_C_alpha1;Acyl-CoA_dh_2	Acyl-CoA dehydrogenase, C-terminal domain;Acyl-CoA dehydrogenase, N-terminal domain;Acyl-CoA dehydrogenase, middle domain;Acyl-CoA oxidase, C-alpha1 domain;Acyl-CoA dehydrogenase, C-terminal domain
TRINITY_DN11937_c0_g3	LINE-1 retrotransposable element ORF2 protein [Stylophora pistillata])	GO:0016485;GO:0005886;GO:0003824;GO:0046872;GO:0004222	BP:protein processing;CC:plasma membrane;MF:catalytic activity;MF:metal ion binding;MF:metalloendopeptidase activity;	------	------	------	------	ENOG410YN3V;ENOG410Y65V;ENOG410YUPY	S:Function unknown);	------	------	------	------	------
TRINITY_DN23987_c0_g1	LINE-1 retrotransposable element ORF2 protein [Exaiptasia diaphana])	------	------	------	------	------	------	ENOG410YJZX;ENOG410Y65V;ENOG4111U08;ENOG410YN3V	S:Function unknown);	------	------	------	------	------
TRINITY_DN31586_c0_g1	leucine-rich repeat-containing protein 74A-like [Dreissena polymorpha])	------	------	------	------	------	------	------	------	------	------	PF13516	LRR_6	Leucine Rich repeat
TRINITY_DN17023_c0_g2	leucine-rich repeat-containing protein 49-like isoform X5 [Ruditapes philippinarum])	------	------	K16606	LRRC49	------	------	COG4886	S:Function unknown)	sp|Q8IUZ0|LRC49_HUMAN;	Leucine-rich repeat-containing protein 49 OS=Homo sapiens OX=9606 GN=LRRC49 PE=1 SV=2;	PF14580	LRR_9	Leucine-rich repeat
TRINITY_DN30535_c0_g1	leucine-rich repeat-containing protein 40-like [Saccostrea echinata])	GO:0005615;GO:0031012	CC:extracellular space;CC:extracellular matrix;	------	------	------	------	------	------	------	------	PF13855;PF12799;PF23598;PF13306;PF01462	LRR_8;LRR_4;LRR_14;LRR_5;LRRNT	Leucine rich repeat;Leucine Rich repeats (2 copies);Leucine-rich repeat region;BspA type Leucine rich repeat region (6 copies);Leucine rich repeat N-terminal domain
TRINITY_DN2152_c3_g2	Lea/Rab family small GTPase [Sinohyriopsis cumingii])	GO:0016192;GO:0031985;GO:0005802;GO:0016020;GO:0003924;GO:0005525	BP:vesicle-mediated transport;CC:Golgi cisterna;CC:trans-Golgi network;CC:membrane;MF:GTPase activity;MF:GTP binding;	K07910	RAB18	------	------	COG1100;ENOG410XQN5;ENOG410XPD0	S:Function unknown);	sp|Q1RMR4|RAB15_BOVIN;	Ras-related protein Rab-15 OS=Bos taurus OX=9913 GN=RAB15 PE=2 SV=1;	PF00071;PF08477;PF00025;PF01926;PF00009;PF04670	Ras;Roc;Arf;MMR_HSR1;GTP_EFTU;Gtr1_RagA	Ras family;Ras of Complex, Roc, domain of DAPkinase;ADP-ribosylation factor family;50S ribosome-binding GTPase;Elongation factor Tu GTP binding domain;Gtr1/RagA G protein conserved region
TRINITY_DN60674_c0_g1	L7 [Suberites domuncula])	GO:0000463;GO:0022625;GO:0003735;GO:0003723	BP:maturation of LSU-rRNA from tricistronic rRNA transcrip;CC:cytosolic large ribosomal subunit;MF:structural constituent of ribosome;MF:RNA binding;	K02937	RP-L7e, RPL7	map03010;map05171	Ribosome);Coronavirus disease - COVID-19)	COG1841	J:Translation, ribosomal structure and biogenesis)	sp|P60040|RL72_ARATH;	Large ribosomal subunit protein uL30y OS=Arabidopsis thaliana OX=3702 GN=RPL7B PE=1 SV=1;	PF08079;PF00327	Ribosomal_L30_N;Ribosomal_L30	Ribosomal L30 N-terminal domain;Ribosomal protein L30p/L7e
TRINITY_DN873_c0_g4	kyphoscoliosis peptidase-like [Ostrea edulis])	GO:0007160;GO:0005764;GO:0005576;GO:0005509	BP:cell-matrix adhesion;CC:lysosome;CC:extracellular region;MF:calcium ion binding;	------	------	------	------	------	------	------	------	PF00811	Ependymin	Ependymin
TRINITY_DN821_c0_g1	kielin/chordin-like protein [Mercenaria mercenaria])	------	------	------	------	------	------	------	------	------	------	PF00093;PF05375	VWC;Pacifastin_I	von Willebrand factor type C domain;Pacifastin inhibitor (LCMII)
TRINITY_DN11163_c0_g3	Kielin/chordin-like protein [Holothuria leucospilota])	GO:0005509	MF:calcium ion binding;	------	------	------	------	------	------	------	------	------	------	------
TRINITY_DN18984_c1_g1	kelch-like protein 3 [Ruditapes philippinarum])	------	------	K10457	KLHL20, KLEIP	------	------	ENOG410XNX8	S:Function unknown)	sp|Q96CT2|KLH29_HUMAN;	Kelch-like protein 29 OS=Homo sapiens OX=9606 GN=KLHL29 PE=1 SV=3;	PF01344;PF13964;PF24681;PF13418;PF07646;PF13415;PF24981;PF13854;PF24996	Kelch_1;Kelch_6;Kelch_KLHDC2_KLHL20_DRC7;Kelch_4;Kelch_2;Kelch_3;Beta-prop_ATRN-LZTR1;Kelch_5;NANM	Kelch motif;Kelch motif;KLHDC2/KLHL20/DRC7 Kelch-repeats domain;Galactose oxidase, central domain;Kelch motif;Galactose oxidase, central domain;Attractin/LZTR1 beta-propeller;Kelch motif;N-acetylneuraminate epimerase
TRINITY_DN17733_c0_g1	kelch-like protein 18 isoform X1 [Haliotis rufescens])	------	------	K10457;K10456;K10442	KLHL20, KLEIP;KLHL19, KEAP1, INRF2;KLHL1_4_5	map05200;map05208;map05012;map05418;map05225;map04120	Pathways in cancer);Chemical carcinogenesis - reactive oxygen species);Parkinson disease);Fluid shear stress and atherosclerosis);Hepatocellular carcinoma);Ubiquitin mediated proteolysis)	ENOG410XNX8	S:Function unknown)	sp|O95198|KLHL2_HUMAN;	Kelch-like protein 2 OS=Homo sapiens OX=9606 GN=KLHL2 PE=1 SV=2;	PF01344;PF13964;PF00651;PF13418;PF07707;PF24681;PF24981;PF13415;PF07646;PF24996	Kelch_1;Kelch_6;BTB;Kelch_4;BACK;Kelch_KLHDC2_KLHL20_DRC7;Beta-prop_ATRN-LZTR1;Kelch_3;Kelch_2;NANM	Kelch motif;Kelch motif;BTB/POZ domain;Galactose oxidase, central domain;BTB And C-terminal Kelch;KLHDC2/KLHL20/DRC7 Kelch-repeats domain;Attractin/LZTR1 beta-propeller;Galactose oxidase, central domain;Kelch motif;N-acetylneuraminate epimerase
TRINITY_DN21545_c0_g2	kazrin-like isoform X4 [Mercenaria mercenaria])	------	------	------	------	------	------	ENOG410XP8Z	T:Signal transduction mechanisms)	sp|Q69ZS8|KAZRN_MOUSE;	Kazrin OS=Mus musculus OX=10090 GN=Kazn PE=1 SV=2;	PF00536	SAM_1	SAM domain (Sterile alpha motif)
TRINITY_DN21545_c0_g1	kazrin-like [Ruditapes philippinarum])	------	------	------	------	------	------	ENOG410XP8Z	T:Signal transduction mechanisms)	sp|Q5FWS6|KAZRN_RAT;	Kazrin OS=Rattus norvegicus OX=10116 GN=Kazn PE=2 SV=2;	PF07647;PF00536	SAM_2;SAM_1	SAM domain (Sterile alpha motif);SAM domain (Sterile alpha motif)
TRINITY_DN13795_c0_g2	Kazal-type serine protease [Sinohyriopsis cumingii])	GO:0006508;GO:0005615;GO:0008233	BP:proteolysis;CC:extracellular space;MF:peptidase activity;	------	------	------	------	ENOG4111TR7;ENOG410YC3T;ENOG410Z5MG	O:Posttranslational modification, protein turnover, chaperones);S:Function unknown)	sp|O96790|DPGN_DIPMA;	Serine protease inhibitor dipetalogastin;	PF00050;PF07648	Kazal_1;Kazal_2	Kazal-type serine protease inhibitor domain;Kazal-type serine protease inhibitor domain
TRINITY_DN288_c0_g2	jerky protein homolog-like [Mercenaria mercenaria])	GO:0005634;GO:0003677	CC:nucleus;MF:DNA binding;	K19326	SYNE1	map04820	Cytoskeleton in muscle cells)	ENOG4111PP6	S:Function unknown)	sp|Q499M4|TIGD5_MOUSE;	Tigger transposable element derived 5 OS=Mus musculus OX=10090 GN=Tigd5 PE=2 SV=1;	PF03184;PF03221;PF01527;PF04218;PF13384	DDE_1;HTH_Tnp_Tc5;HTH_Tnp_1;CENP-B_N;HTH_23	DDE superfamily endonuclease;Tc5 transposase DNA-binding domain;Transposase;CENP-B N-terminal DNA-binding domain;Homeodomain-like domain
TRINITY_DN6359_c0_g1	jerky protein homolog-like [Mercenaria mercenaria])	GO:0005634;GO:0003677	CC:nucleus;MF:DNA binding;	K19326	SYNE1	map04820	Cytoskeleton in muscle cells)	ENOG4111PP6	S:Function unknown)	sp|Q499M4|TIGD5_MOUSE;	Tigger transposable element derived 5 OS=Mus musculus OX=10090 GN=Tigd5 PE=2 SV=1;	PF03221	HTH_Tnp_Tc5	Tc5 transposase DNA-binding domain
TRINITY_DN20919_c0_g1	jerky protein homolog [Saccostrea echinata])	------	------	------	------	------	------	ENOG4110CDI	S:Function unknown)	------	------	PF03221	HTH_Tnp_Tc5	Tc5 transposase DNA-binding domain
TRINITY_DN3962_c0_g3	jerky protein homolog [Saccostrea echinata])	------	------	------	------	------	------	------	------	------	------	------	------	------
TRINITY_DN36058_c0_g1	JAG2 [Mytilus coruscus])	GO:0051716;GO:0007219;GO:0045197;GO:0007157;GO:0032991;GO:0005886;GO:0030246;GO:0005509;GO:0005112	BP:cellular response to stimulus;BP:Notch signaling pathway;BP:establishment or maintenance of epithelial cell apical/basal polarity;BP:heterophilic cell-cell adhesion via plasma membrane cell adhesion molecules;CC:macromolecular complex;CC:plasma membrane;MF:carbohydrate binding;MF:calcium ion binding;MF:Notch binding;	------	------	------	------	ENOG410XP6K	S:Function unknown)	------	------	PF00008;PF12661;PF25024;PF07974;PF07645	EGF;hEGF;EGF_TEN;EGF_2;EGF_CA	EGF-like domain;Human growth factor-like EGF;Teneurin EGF domain;EGF-like domain;Calcium-binding EGF domain
TRINITY_DN7874_c0_g3	isocitrate dehydrogenase [NADP] cytoplasmic-like [Mizuhopecten yessoensis])	GO:0006739;GO:0006099;GO:0006102;GO:0006097;GO:0005829;GO:0005777;GO:0005739;GO:0051287;GO:0000287;GO:0004450	BP:NADP metabolic process;BP:tricarboxylic acid cycle;BP:isocitrate metabolic process;BP:glyoxylate cycle;CC:cytosol;CC:peroxisome;CC:mitochondrion;MF:NAD binding;MF:magnesium ion binding;MF:isocitrate dehydrogenas;	K00031	IDH1, IDH2, icd	map00020;map04146;map00480;map05230	Citrate cycle (TCA cycle));Peroxisome);Glutathione metabolism);Central carbon metabolism in cancer)	COG0538	C:Energy production and conversion)	sp|Q9Z2K9|IDHC_MICME;	Isocitrate dehydrogenase [NADP] cytoplasmic OS=Microtus mexicanus OX=79689 GN=IDH1 PE=2 SV=1;	PF00180	Iso_dh	Isocitrate/isopropylmalate dehydrogenase
TRINITY_DN8274_c0_g2	interleukin-17 [Sinohyriopsis cumingii])	GO:0005576;GO:0005125	CC:extracellular region;MF:cytokine activity;	K05492	IL17D, IL27	map04060;map04657;map04625	Cytokine-cytokine receptor interaction);IL-17 signaling pathway);C-type lectin receptor signaling pathway)	------	------	sp|A9XE49|IL17L_MAGGI;	Interleukin 17-like protein OS=Magallana gigas OX=29159 PE=2 SV=1;	PF06083	IL17	Interleukin-17
TRINITY_DN8274_c0_g1	interleukin-17 [Sinohyriopsis cumingii])	GO:0005576;GO:0005125	CC:extracellular region;MF:cytokine activity;	K05492	IL17D, IL27	map04060;map04657;map04625	Cytokine-cytokine receptor interaction);IL-17 signaling pathway);C-type lectin receptor signaling pathway)	------	------	------	------	PF06083	IL17	Interleukin-17
TRINITY_DN1028_c1_g1	interferon-induced guanylate-binding protein 1-like protein [Sinohyriopsis cumingii])	GO:0045087;GO:0003924;GO:0005525	BP:innate immune response;MF:GTPase activity;MF:GTP binding;	K20899	GBP1_3_4_7	map04621	NOD-like receptor signaling pathway)	ENOG410XR6Z	S:Function unknown)	sp|P32455|GBP1_HUMAN;	Guanylate-binding protein 1 OS=Homo sapiens OX=9606 GN=GBP1 PE=1 SV=2;	PF02263;PF02841;PF05879;PF01926	GBP;GBP_C;RHD3_GTPase;MMR_HSR1	Guanylate-binding protein, N-terminal domain;Guanylate-binding protein, C-terminal domain;Root hair defective 3 GTP-binding protein (RHD3) GTPase domain;50S ribosome-binding GTPase
TRINITY_DN5300_c1_g2	interferon-induced guanylate-binding protein 1-like protein [Sinohyriopsis cumingii])	GO:0045087;GO:0016020;GO:0003924;GO:0005525	BP:innate immune response;CC:membrane;MF:GTPase activity;MF:GTP binding;	K20899	GBP1_3_4_7	map04621	NOD-like receptor signaling pathway)	ENOG410XR6Z	S:Function unknown)	sp|Q5D1D6|GBP1_CHLAE;	Guanylate-binding protein 1 OS=Chlorocebus aethiops OX=9534 GN=GBP1 PE=2 SV=1;	PF02263;PF02841;PF05879	GBP;GBP_C;RHD3_GTPase	Guanylate-binding protein, N-terminal domain;Guanylate-binding protein, C-terminal domain;Root hair defective 3 GTP-binding protein (RHD3) GTPase domain
TRINITY_DN43759_c0_g1	interferon regulatory factor 2-binding protein-like [Mizuhopecten yessoensis])	GO:0006357;GO:0005634;GO:0003714	BP:regulation of transcription from RNA polymerase II promoter;CC:nucleus;MF:transcription corepressor activity;	K22383	IRF2BP	------	------	ENOG410Z1AW	K:Transcription)	sp|Q8K3X4|I2BPL_MOUSE;	Probable E3 ubiquitin-protein ligase IRF2BPL OS=Mus musculus OX=10090 GN=Irf2bpl PE=1 SV=1;	PF11261	IRF-2BP1_2	Interferon regulatory factor 2-binding protein zinc finger
TRINITY_DN323_c0_g3	interferon alpha-inducible 27 2A isoform X1 [Paramuricea clavata])	GO:0097190;GO:0016020;GO:0005739	BP:apoptotic signaling pathway;CC:membrane;CC:mitochondrion;	K26409	IFI27, ISG12	------	------	ENOG4111AM0;ENOG410Z2RX	S:Function unknown);U:Intracellular trafficking, secretion, and vesicular transport)	sp|Q96BM0|I27L1_HUMAN;	Interferon alpha-inducible protein 27-like protein 1 OS=Homo sapiens OX=9606 GN=IFI27L1 PE=1 SV=1;	PF06140	Ifi-6-16	Interferon-induced 6-16 family
TRINITY_DN323_c0_g2	interferon alpha-inducible 27 2A isoform X1 [Paramuricea clavata])	GO:0097190;GO:0016020;GO:0005739	BP:apoptotic signaling pathway;CC:membrane;CC:mitochondrion;	------	------	------	------	------	------	------	------	PF06140	Ifi-6-16	Interferon-induced 6-16 family
TRINITY_DN116_c0_g1	integumentary mucin C.1-like [Mercenaria mercenaria])	------	------	------	------	------	------	------	------	------	------	------	------	------
TRINITY_DN20237_c0_g2	integrase core domain-containing protein [Plakobranchus ocellatus])	GO:0015074;GO:0006260;GO:0000166;GO:0003887;GO:0003676;GO:0003677	BP:DNA integration;BP:DNA replication;MF:nucleotide binding;MF:DNA-directed DNA polymerase activity;MF:nucleic acid binding;MF:DNA binding;	------	------	------	------	COG2801	L:Replication, recombination and repair)	------	------	------	------	------
TRINITY_DN71263_c0_g1	inositol polyphosphate 5-phosphatase OCRL-like [Mercenaria mercenaria])	GO:0007165;GO:0046856;GO:0030670;GO:0031901;GO:0004439;GO:0034485;GO:0004445	BP:signal transduction;BP:phosphatidylinositol dephosphorylation;CC:phagocytic vesicle membrane;CC:early endosome membrane;MF:phosphatidylinositol-4,5-bisphosphate 5-phosphatase activity;MF:phosphatidylinositol-3,4,5-trisphosphate 5-phosphatase activity;MF:inositol-polyphosphate 5-phosphatase activity;	K01099	INPP5B_F	map04070;map00562	Phosphatidylinositol signaling system);Inositol phosphate metabolism)	COG5411	T:Signal transduction mechanisms)	sp|D3ZGS3|OCRL_RAT;	Inositol polyphosphate 5-phosphatase OCRL OS=Rattus norvegicus OX=10116 GN=Ocrl PE=1 SV=1;	PF21310;PF00620;PF22669	OCRL-like_ASH;RhoGAP;Exo_endo_phos2	Inositol polyphosphate 5-phosphatase OCRL-like, ASH domain;RhoGAP domain;Endonuclease/Exonuclease/phosphatase family 2
TRINITY_DN7648_c0_g1	inhibitor of growth protein 5-like [Pecten maximus])	GO:0006325;GO:0006355;GO:0005634;GO:0046872;GO:0035064	BP:chromatin organization;BP:regulation of transcription, DNA-templated;CC:nucleus;MF:metal ion binding;MF:methylated histone binding;	K11346;K11345	ING4;ING5	------	------	COG5034	B:Chromatin structure and dynamics)	sp|Q8WYH8|ING5_HUMAN;	Inhibitor of growth protein 5 OS=Homo sapiens OX=9606 GN=ING5 PE=1 SV=1;	PF12998;PF23011;PF00628	ING;PHD-1st_NSD;PHD	Inhibitor of growth proteins N-terminal histone-binding;Histone-lysine N-methyltransferase NSD-like, PHD zinc finger 1;PHD-finger
TRINITY_DN987_c0_g1	inhibitor of apoptosis 1 [Sinohyriopsis schlegelii])	GO:0051726;GO:0043066;GO:0031398;GO:0005737;GO:0005634;GO:0061630;GO:0043027	BP:regulation of cell cycle;BP:negative regulation of apoptotic process;BP:positive regulation of protein ubiquitination;CC:cytoplasm;CC:nucleus;MF:ubiquitin protein ligase activity;MF:cysteine-type endopeptidase inhibitor activity involved in apoptotic process;	K16060	BIRC2_3	map05168;map04510;map05145;map04390;map05200;map04064;map04668;map04621;map01524;map04624;map05132;map04120;map05202;map04210;map04217;map04215;map05222	Herpes simplex virus 1 infection);Focal adhesion);Toxoplasmosis);Hippo signaling pathway);Pathways in cancer);NF-kappa B signaling pathway);TNF signaling pathway);NOD-like receptor signaling pathway);Platinum drug resistance);Toll and Imd signaling pathway);Salmonella infection);Ubiquitin mediated proteolysis);Transcriptional misregulation in cancer);Apoptosis);Necroptosis);Apoptosis - multiple s…	ENOG410YPNM	O:Posttranslational modification, protein turnover, chaperones)	sp|Q13490|BIRC2_HUMAN;	Baculoviral IAP repeat-containing protein 2 OS=Homo sapiens OX=9606 GN=BIRC2 PE=1 SV=2;	PF00653;PF13920	BIR;zf-C3HC4_3	Inhibitor of Apoptosis domain;Zinc finger, C3HC4 type (RING finger)
TRINITY_DN10456_c0_g1	influenza virus NS1A-binding protein [Mytilus galloprovincialis])	------	------	K15046	IVNS1ABP, NS1BP	------	------	ENOG410XNX8	S:Function unknown)	sp|Q920Q8|NS1BP_MOUSE;	Influenza virus NS1A-binding protein homolog OS=Mus musculus OX=10090 GN=Ivns1abp PE=1 SV=2;	PF01344;PF24681;PF07646;PF13964;PF13418;PF00651;PF13415;PF24981;PF24996;PF07707	Kelch_1;Kelch_KLHDC2_KLHL20_DRC7;Kelch_2;Kelch_6;Kelch_4;BTB;Kelch_3;Beta-prop_ATRN-LZTR1;NANM;BACK	Kelch motif;KLHDC2/KLHL20/DRC7 Kelch-repeats domain;Kelch motif;Kelch motif;Galactose oxidase, central domain;BTB/POZ domain;Galactose oxidase, central domain;Attractin/LZTR1 beta-propeller;N-acetylneuraminate epimerase;BTB And C-terminal Kelch
TRINITY_DN63125_c1_g1	ileal sodium/bile acid cotransporter-like [Mercenaria mercenaria])	GO:0016020;GO:0008508	CC:membrane;MF:bile aci;	K14342	SLC10A2, ASBT	map04976	Bile secretion)	COG0385	S:Function unknown)	sp|Q28727|NTCP2_RABIT;	Ileal sodium/bile acid cotransporter OS=Oryctolagus cuniculus OX=9986 GN=SLC10A2 PE=2 SV=1;	PF01758	SBF	Sodium Bile acid symporter family
TRINITY_DN259_c0_g1	IgGFc-binding protein-like isoform X2 [Dreissena polymorpha])	------	------	K06558	MSR1, CD204	map04145	Phagosome)	ENOG41104SS	S:Function unknown)	sp|Q9Y6R7|FCGBP_HUMAN;	IgGFc-binding protein OS=Homo sapiens OX=9606 GN=FCGBP PE=1 SV=3;	PF17517;PF00100	IgGFc_binding;Zona_pellucida	IgGFc binding protein;ZP-C domain
TRINITY_DN3522_c0_g2	IgGFc-binding protein-like isoform X2 [Dreissena polymorpha])	------	------	------	------	------	------	ENOG41104SS;ENOG410XQVR	S:Function unknown);	sp|Q86UP6|CUZD1_HUMAN;	CUB and zona pellucida-like domain-containing protein 1 OS=Homo sapiens OX=9606 GN=CUZD1 PE=1 SV=1;	PF17517;PF00100	IgGFc_binding;Zona_pellucida	IgGFc binding protein;ZP-C domain
TRINITY_DN4343_c0_g1	IGF1 [Sinohyriopsis cumingii])	GO:0008284;GO:0046628;GO:0008283;GO:0050731;GO:0042104;GO:0043066;GO:0043410;GO:0048009;GO:0045944;GO:0051147;GO:1905564;GO:0006006;GO:0001932;GO:0005615;GO:0005179;GO:0005159;GO:0043539;GO:0008083	BP:positive regulation of cell proliferation;BP:positive regulation of insulin receptor signaling pathway;BP:cell proliferation;BP:positive regulation of peptidyl-tyrosine phosphorylation;BP:positive regulation of activated T cell proliferation;BP:negative regulation of apoptotic process;BP:positive regulation of MAPK cascade;BP:insulin-like growth factor receptor signaling pathway;BP:positive re…	K13769	IGF2	map05205;map05200;map04014;map04010;map05225;map04151	Proteoglycans in cancer);Pathways in cancer);Ras signaling pathway);MAPK signaling pathway);Hepatocellular carcinoma);PI3K-Akt signaling pathway)	ENOG4111KP2;ENOG4111MIV	K:Transcription);	sp|Q02816|IGF2_ONCMY;	Insulin-like growth factor 2 OS=Oncorhynchus mykiss OX=8022 GN=igf2 PE=2 SV=1;	PF00049	Insulin	Insulin/IGF/Relaxin family
TRINITY_DN18907_c0_g1	Hypp9104 [Branchiostoma lanceolatum])	------	------	------	------	------	------	ENOG410ZUSU	S:Function unknown)	------	------	------	------	------
TRINITY_DN2074_c0_g4	Hypp9104 [Branchiostoma lanceolatum])	GO:0007018;GO:0007052;GO:0051231;GO:0005737;GO:0005874;GO:0005875;GO:0008017;GO:0005524;GO:0003777	BP:microtubule-based movement;BP:mitotic spindle organization;BP:spindle elongation;CC:cytoplasm;CC:microtubule;CC:microtubule associated complex;MF:microtubule binding;MF:ATP binding;MF:microtubule motor activity;	------	------	------	------	------	------	------	------	------	------	------
TRINITY_DN2074_c1_g1	Hypp9104 [Branchiostoma lanceolatum])	------	------	------	------	------	------	ENOG4111W3S	S:Function unknown)	------	------	------	------	------
TRINITY_DN855_c0_g1	Hypp9104 [Branchiostoma lanceolatum])	GO:0016477;GO:0009897;GO:0005615;GO:0031012;GO:0005576;GO:0005581;GO:0050840;GO:1990430;GO:0004867	BP:cell migration;CC:external side of plasma membrane;CC:extracellular space;CC:extracellular matrix;CC:extracellular region;CC:collagen trimer;MF:extracellular matrix binding;MF:extracellular matrix protein binding;MF:serine-type endopeptidase inhibitor activity;	------	------	------	------	ENOG4111W3S	S:Function unknown)	------	------	------	------	------
TRINITY_DN855_c0_g4	Hypp9104 [Branchiostoma lanceolatum])	GO:0005615;GO:0005581;GO:0004867	CC:extracellular space;CC:collagen trimer;MF:serine-type endopeptidase inhibitor activity;	------	------	------	------	------	------	------	------	------	------	------
TRINITY_DN855_c0_g2	Hypp9069 [Branchiostoma lanceolatum])	GO:0005615;GO:0005581;GO:0004867	CC:extracellular space;CC:collagen trimer;MF:serine-type endopeptidase inhibitor activity;	------	------	------	------	------	------	------	------	------	------	------
TRINITY_DN11005_c0_g1	Hypp8133 [Branchiostoma lanceolatum])	------	------	------	------	------	------	ENOG410YN3V;ENOG410Y65V	S:Function unknown);	------	------	------	------	------
TRINITY_DN10275_c0_g3	hypothetical protein TTRE_0000953901 [Trichuris trichiura])	------	------	------	------	------	------	ENOG41122GY;ENOG410XUN0;ENOG4111P6Q;ENOG4112ASD	S:Function unknown);	------	------	------	------	------
TRINITY_DN52350_c0_g4	hypothetical protein TrispH2_011689 [Trichoplax sp. H2])	GO:0005737;GO:0005509	CC:cytoplasm;MF:calcium ion binding;	------	------	------	------	ENOG410ZSDG	S:Function unknown)	------	------	------	------	------
TRINITY_DN34209_c0_g1	hypothetical protein TRIADDRAFT_62444 [Trichoplax adhaerens])	------	------	------	------	------	------	ENOG4111TYR	S:Function unknown)	------	------	------	------	------
TRINITY_DN88963_c0_g1	hypothetical protein TRIADDRAFT_62442 [Trichoplax adhaerens])	GO:0005737;GO:0005509	CC:cytoplasm;MF:calcium ion binding;	------	------	------	------	ENOG410ZSDG	S:Function unknown)	------	------	------	------	------
TRINITY_DN9213_c0_g2	hypothetical protein TRIADDRAFT_62442 [Trichoplax adhaerens])	GO:0005737;GO:0005509	CC:cytoplasm;MF:calcium ion binding;	------	------	------	------	ENOG410ZSDG	S:Function unknown)	------	------	PF21738	DJR-like_dom	Double jelly roll-like domain
TRINITY_DN38836_c0_g1	hypothetical protein RRG08_061515 [Elysia crispata])	------	------	------	------	------	------	------	------	------	------	PF13245;PF13604	AAA_19;AAA_30	AAA domain;AAA domain
TRINITY_DN12783_c0_g2	hypothetical protein RRG08_053904 [Elysia crispata])	------	------	------	------	------	------	------	------	------	------	------	------	------
TRINITY_DN16278_c0_g1	hypothetical protein RRG08_053904 [Elysia crispata])	------	------	------	------	------	------	------	------	------	------	------	------	------
TRINITY_DN42021_c0_g5	hypothetical protein RRG08_044455 [Elysia crispata])	------	------	------	------	------	------	------	------	------	------	------	------	------
TRINITY_DN40556_c1_g1	hypothetical protein RRG08_029778 [Elysia crispata])	------	------	------	------	------	------	------	------	------	------	------	------	------
TRINITY_DN25350_c0_g1	hypothetical protein RRG08_028683 [Elysia crispata])	------	------	------	------	------	------	------	------	------	------	------	------	------
TRINITY_DN38939_c0_g1	hypothetical protein RRG08_023022 [Elysia crispata])	------	------	------	------	------	------	------	------	------	------	------	------	------
TRINITY_DN12783_c0_g1	hypothetical protein RRG08_022680, partial [Elysia crispata])	------	------	------	------	------	------	------	------	------	------	------	------	------
TRINITY_DN9878_c0_g1	hypothetical protein RRG08_022680, partial [Elysia crispata])	------	------	------	------	------	------	------	------	------	------	------	------	------
TRINITY_DN28132_c0_g1	hypothetical protein RRG08_015006 [Elysia crispata])	------	------	------	------	------	------	------	------	------	------	------	------	------
TRINITY_DN28308_c0_g1	hypothetical protein RRG08_010953 [Elysia crispata])	------	------	------	------	------	------	------	------	------	------	------	------	------
TRINITY_DN65625_c0_g1	hypothetical protein RRG08_003431 [Elysia crispata])	------	------	------	------	------	------	------	------	------	------	------	------	------
TRINITY_DN55006_c0_g1	hypothetical protein RF55_24886 [Lasius niger])	GO:0071897	BP:DNA biosynthetic process;	------	------	------	------	------	------	------	------	------	------	------
TRINITY_DN35022_c0_g1	hypothetical protein QZH41_015294 [Actinostola sp. cb2023])	------	------	------	------	------	------	------	------	------	------	------	------	------
TRINITY_DN1964_c1_g1	hypothetical protein QZH41_005927 [Actinostola sp. cb2023])	------	------	------	------	------	------	------	------	------	------	------	------	------
TRINITY_DN23629_c0_g1	hypothetical protein QZH41_004238 [Actinostola sp. cb2023])	GO:0015074;GO:0003676	BP:DNA integration;MF:nucleic acid binding;	------	------	------	------	------	------	------	------	------	------	------
TRINITY_DN88707_c0_g1	hypothetical protein QZH41_002415 [Actinostola sp. cb2023])	GO:0061077;GO:0005737;GO:0005634;GO:0030544;GO:0051087;GO:0044183;GO:0051082	BP:chaperone-mediated protein folding;CC:cytoplasm;CC:nucleus;MF:Hsp70 protein binding;MF:chaperone binding;MF:protein binding involved in protein folding;MF:unfolded protein binding;	K09508;K09510	DNAJB2;DNAJB4	map04141	Protein processing in endoplasmic reticulum)	COG0484	O:Posttranslational modification, protein turnover, chaperones)	sp|Q9WZV3|DNAJ_THEMA;	Chaperone protein DnaJ OS=Thermotoga maritima;	------	------	------
TRINITY_DN39328_c1_g1	hypothetical protein QZH41_002126 [Actinostola sp. cb2023])	GO:0015074;GO:0003676	BP:DNA integration;MF:nucleic acid binding;	------	------	------	------	------	------	------	------	------	------	------
TRINITY_DN5226_c0_g1	hypothetical protein PoB_002430700 [Plakobranchus ocellatus])	------	------	------	------	------	------	------	------	------	------	------	------	------
TRINITY_DN64663_c0_g1	hypothetical protein PENTCL1PPCAC_22003, partial [Pristionchus entomophagus])	GO:0006616;GO:0006950;GO:0140662;GO:0005634;GO:0005886;GO:0005829;GO:0005524	BP:SRP-dependent cotranslational protein targeting to membrane, translocation;BP:response to stress;BP:old GO;CC:nucleus;CC:plasma membrane;CC:cytosol;MF:ATP binding;	K03283	HSPA1_6_8	map05162;map05145;map04915;map04010;map03040;map05134;map04213;map05417;map04144;map04612;map04141;map05020	Measles);Toxoplasmosis);Estrogen signaling pathway);MAPK signaling pathway);Spliceosome);Legionellosis);Longevity regulating pathway - multiple species);Lipid and atherosclerosis);Endocytosis);Antigen processing and presentation);Protein processing in endoplasmic reticulum);Prion disease)	COG0443	O:Posttranslational modification, protein turnover, chaperones)	sp|P09446|HSP1_CAEEL;	Heat shock protein hsp-1 OS=Caenorhabditis elegans OX=6239 GN=hsp-1 PE=1 SV=2;	PF00012	HSP70	Hsp70 protein
TRINITY_DN12674_c0_g2	hypothetical protein pdam_00019829, partial [Pocillopora damicornis])	GO:0000281;GO:0006357;GO:0009653;GO:0005856;GO:0016586;GO:0016514;GO:0016787	BP:mitotic cytokinesis;BP:regulation of transcription from RNA polymerase II promoter;BP:anatomical structure morphogenesis;CC:cytoskeleton;CC:RSC complex;CC:SWI/SNF complex;MF:hydrolase activity;	------	------	------	------	COG5277	Z:Cytoskeleton)	sp|O17320|ACT_MAGGI;	Actin OS=Magallana gigas OX=29159 PE=2 SV=1;	PF00022	Actin	Actin
TRINITY_DN25439_c0_g1	hypothetical protein Pcinc_029750 [Petrolisthes cinctipes])	GO:0003676	MF:nucleic acid binding;	------	------	------	------	ENOG4111SRB;COG2801	S:Function unknown);L:Replication, recombination and repair)	------	------	------	------	------
TRINITY_DN63524_c0_g2	hypothetical protein P5673_013354 [Acropora cervicornis])	------	------	------	------	------	------	------	------	------	------	PF19239	GIY_YIG_domain	GIY-YIG domain-containing protein
TRINITY_DN35716_c0_g2	hypothetical protein OS493_004301 [Desmophyllum pertusum])	------	------	------	------	------	------	------	------	------	------	------	------	------
TRINITY_DN39328_c0_g1	hypothetical protein OS493_004301 [Desmophyllum pertusum])	------	------	------	------	------	------	------	------	------	------	------	------	------
TRINITY_DN20958_c0_g6	hypothetical protein O0L34_g17665 [Tuta absoluta])	------	------	------	------	------	------	ENOG410YABW;ENOG410ZJQX;ENOG410XS1V;ENOG411162S;ENOG410ZTY0	S:Function unknown);	------	------	------	------	------
TRINITY_DN1515_c1_g3	hypothetical protein NP493_778g04017 [Ridgeia piscesae])	------	------	K03320	amt, AMT, MEP	------	------	------	------	------	------	------	------	------
TRINITY_DN17830_c0_g2	hypothetical protein NP493_662g01122 [Ridgeia piscesae])	------	------	------	------	------	------	------	------	------	------	------	------	------
TRINITY_DN35952_c0_g3	hypothetical protein NP493_283g06026 [Ridgeia piscesae])	------	------	------	------	------	------	------	------	------	------	------	------	------
TRINITY_DN81952_c0_g1	hypothetical protein NP493_232g03031 [Ridgeia piscesae])	------	------	------	------	------	------	ENOG4110CNM;ENOG4111MK6;ENOG410ZRC2	S:Function unknown);	------	------	PF00078	RVT_1	Reverse transcriptase (RNA-dependent DNA polymerase)
TRINITY_DN54750_c1_g1	hypothetical protein NP493_218g04017 [Ridgeia piscesae])	------	------	------	------	------	------	------	------	------	------	------	------	------
TRINITY_DN41927_c0_g1	hypothetical protein MAR_033654 [Mya arenaria])	------	------	------	------	------	------	------	------	------	------	------	------	------
TRINITY_DN5473_c1_g1	hypothetical protein MAR_033654 [Mya arenaria])	------	------	------	------	------	------	------	------	------	------	------	------	------
TRINITY_DN6373_c0_g1	hypothetical protein MAR_033654 [Mya arenaria])	------	------	------	------	------	------	------	------	------	------	------	------	------
TRINITY_DN21784_c0_g2	hypothetical protein MAR_033654 [Mya arenaria])	------	------	------	------	------	------	------	------	------	------	------	------	------
TRINITY_DN28378_c0_g2	hypothetical protein MAR_023209, partial [Mya arenaria])	------	------	------	------	------	------	------	------	------	------	------	------	------
TRINITY_DN17093_c0_g1	hypothetical protein MAR_022823 [Mya arenaria])	------	------	------	------	------	------	------	------	------	------	------	------	------
TRINITY_DN29243_c0_g1	hypothetical protein MAR_014162 [Mya arenaria])	GO:0000724;GO:0006268;GO:0005737;GO:0005694;GO:0005634;GO:0016787;GO:0009378;GO:0003824;GO:0003677;GO:0043138;GO:0005524	BP:double-strand break repair via homologous recombination;BP:DNA unwinding involved in DNA replication;CC:cytoplasm;CC:chromosome;CC:nucleus;MF:hydrolase activity;MF:four-way junction helicase activity;MF:catalytic activity;MF:DNA binding;MF:3'-5' DNA helicase activity;MF:ATP binding;	------	------	------	------	------	------	------	------	------	------	------
TRINITY_DN8333_c0_g1	hypothetical protein MAR_013894 [Mya arenaria])	------	------	------	------	------	------	------	------	------	------	PF00036;PF13499;PF13405;PF13202	EF-hand_1;EF-hand_7;EF-hand_6;EF-hand_5	EF hand domain;EF-hand domain pair;EF-hand domain;EF hand
TRINITY_DN29986_c0_g2	hypothetical protein MAR_006146 [Mya arenaria])	------	------	------	------	------	------	------	------	------	------	------	------	------
TRINITY_DN29986_c0_g4	hypothetical protein MAR_006146 [Mya arenaria])	------	------	------	------	------	------	------	------	------	------	------	------	------
TRINITY_DN6005_c0_g1	hypothetical protein MAR_003237, partial [Mya arenaria])	------	------	------	------	------	------	------	------	------	------	------	------	------
TRINITY_DN26998_c0_g2	hypothetical protein LSTR_LSTR016341 [Laodelphax striatellus])	------	------	------	------	------	------	ENOG410XZB8	S:Function unknown)	------	------	------	------	------
TRINITY_DN16195_c0_g2	hypothetical protein LSAT2_028084 [Lamellibrachia satsuma])	GO:0003964;GO:0003824	MF:RNA-directed DNA polymerase activity;MF:catalytic activity;	------	------	------	------	ENOG410YRUW;ENOG410YTY7;ENOG410YSGX;ENOG410Y65V;ENOG410Z1NA	S:Function unknown);	sp|O02751|CFDP2_BOVIN;	Craniofacial development protein 2 OS=Bos taurus OX=9913 GN=CFDP2 PE=1 SV=2;	------	------	------
TRINITY_DN29658_c0_g3	hypothetical protein LSAT2_028084 [Lamellibrachia satsuma])	GO:0003964;GO:0003824	MF:RNA-directed DNA polymerase activity;MF:catalytic activity;	------	------	------	------	ENOG410Y65V;ENOG410YSGX;ENOG410YRUW;ENOG410YTY7;ENOG410Z1NA	S:Function unknown);	sp|O02751|CFDP2_BOVIN;	Craniofacial development protein 2 OS=Bos taurus OX=9913 GN=CFDP2 PE=1 SV=2;	PF00078	RVT_1	Reverse transcriptase (RNA-dependent DNA polymerase)
TRINITY_DN16193_c0_g1	hypothetical protein LSAT2_027665, partial [Lamellibrachia satsuma])	------	------	------	------	------	------	ENOG410Y65V	S:Function unknown)	------	------	PF13017	Maelstrom	piRNA pathway germ-plasm component
TRINITY_DN52205_c0_g3	hypothetical protein LSAT2_025560, partial [Lamellibrachia satsuma])	------	------	------	------	------	------	------	------	------	------	------	------	------
TRINITY_DN3910_c4_g2	hypothetical protein LSAT2_025320 [Lamellibrachia satsuma])	GO:0003964	MF:RNA-directed DNA polymerase activity;	------	------	------	------	ENOG410Z1NA;ENOG410YN3V;ENOG410YSGX;ENOG410Y65V;ENOG410YRUW;ENOG410YTY7	S:Function unknown);	------	------	------	------	------
TRINITY_DN45514_c0_g2	hypothetical protein LSAT2_024983 [Lamellibrachia satsuma])	GO:0003964;GO:0004519	MF:RNA-directed DNA polymerase activity;MF:endonuclease activity;	------	------	------	------	ENOG4111MXH;ENOG410Y65V	S:Function unknown);	------	------	PF00078	RVT_1	Reverse transcriptase (RNA-dependent DNA polymerase)
TRINITY_DN41775_c0_g1	hypothetical protein LSAT2_024917 [Lamellibrachia satsuma])	------	------	------	------	------	------	ENOG410YN3V;ENOG410Y65V	S:Function unknown);	------	------	------	------	------
TRINITY_DN64964_c0_g1	hypothetical protein LSAT2_024917 [Lamellibrachia satsuma])	------	------	------	------	------	------	ENOG410YN3V;ENOG410Y65V	S:Function unknown);	------	------	------	------	------
TRINITY_DN3004_c2_g1	hypothetical protein LSAT2_021294 [Lamellibrachia satsuma])	------	------	------	------	------	------	------	------	------	------	------	------	------
TRINITY_DN52920_c0_g1	hypothetical protein LSAT2_015683 [Lamellibrachia satsuma])	------	------	------	------	------	------	------	------	------	------	------	------	------
TRINITY_DN40275_c0_g1	hypothetical protein LSAT2_002067 [Lamellibrachia satsuma])	------	------	------	------	------	------	ENOG410Y65V;ENOG410Z1NA	S:Function unknown);	------	------	------	------	------
TRINITY_DN38689_c0_g2	hypothetical protein LOTGIDRAFT_167837 [Lottia gigantea])	GO:0003677	MF:DNA binding;	------	------	------	------	------	------	------	------	------	------	------
TRINITY_DN20152_c1_g1	hypothetical protein LOTGIDRAFT_165460 [Lottia gigantea])	GO:0006644;GO:0050482;GO:0004623;GO:0005198	BP:phospholipid metabolic process;BP:arachidonic acid secretion;MF:phospholipase A2 activity;MF:structural molecule activity;	------	------	------	------	------	------	------	------	PF04665;PF05729	Pox_A32;NACHT	Poxvirus A32 protein;NACHT domain
TRINITY_DN35417_c0_g1	hypothetical protein LOTGIDRAFT_165460 [Lottia gigantea])	GO:0006644;GO:0050482;GO:0006260;GO:0005198;GO:0003887;GO:0003677;GO:0004623;GO:0000166	BP:phospholipid metabolic process;BP:arachidonic acid secretion;BP:DNA replication;MF:structural molecule activity;MF:DNA-directed DNA polymerase activity;MF:DNA binding;MF:phospholipase A2 activity;MF:nucleotide binding;	------	------	------	------	------	------	------	------	------	------	------
TRINITY_DN8297_c0_g3	hypothetical protein LOTGIDRAFT_163639 [Lottia gigantea])	------	------	------	------	------	------	------	------	------	------	------	------	------
TRINITY_DN27838_c0_g3	hypothetical protein LOTGIDRAFT_160946 [Lottia gigantea])	GO:0016020;GO:0003677	CC:membrane;MF:DNA binding;	------	------	------	------	------	------	------	------	------	------	------
TRINITY_DN11126_c0_g1	hypothetical protein LOTGIDRAFT_160555 [Lottia gigantea])	------	------	------	------	------	------	ENOG410YXXT;ENOG4110JYJ	S:Function unknown);	------	------	------	------	------
TRINITY_DN31852_c1_g1	hypothetical protein LOTGIDRAFT_160555 [Lottia gigantea])	------	------	------	------	------	------	ENOG410YXXT;ENOG4110JYJ	S:Function unknown);	------	------	------	------	------
TRINITY_DN1693_c0_g1	hypothetical protein LOTGIDRAFT_154564 [Lottia gigantea])	GO:0006644;GO:0050482;GO:0004623;GO:0005198	BP:phospholipid metabolic process;BP:arachidonic acid secretion;MF:phospholipase A2 activity;MF:structural molecule activity;	------	------	------	------	ENOG4111TYR	S:Function unknown)	------	------	PF04665	Pox_A32	Poxvirus A32 protein
TRINITY_DN69545_c0_g1	hypothetical protein LAZ67_2002530 [Cordylochernes scorpioides])	GO:0006334;GO:0005634;GO:0000786;GO:0030527;GO:0003677;GO:0046982	BP:nucleosome assembly;CC:nucleus;CC:nucleosome;MF:structural constituent of chromatin;MF:DNA binding;MF:protein heterodimerization activity;	K11254	H4	map05034;map04613;map05322;map05203	Alcoholism);Neutrophil extracellular trap formation);Systemic lupus erythematosus);Viral carcinogenesis)	COG2036	B:Chromatin structure and dynamics)	sp|P02310|H41_TETPY;	Histone H4, major OS=Tetrahymena pyriformis OX=5908 PE=1 SV=2;	PF15511;PF02969;PF00808;PF00125	CENP-T_C;TAF;CBFD_NFYB_HMF;Histone	Centromere kinetochore component CENP-T histone fold;TATA box binding protein associated factor (TAF);Histone-like transcription factor (CBF/NF-Y) and archaeal histone;Core histone H2A/H2B/H3/H4
TRINITY_DN53133_c0_g1	hypothetical protein LAZ67_13002415 [Cordylochernes scorpioides])	------	------	------	------	------	------	ENOG4111540;ENOG410Y65V;ENOG410ZE3M;COG3344;ENOG410ZKC1;ENOG410ZJQX	S:Function unknown);L:Replication, recombination and repair);S:Function unknown);S:Function unknown)	------	------	------	------	------
TRINITY_DN20958_c0_g5	hypothetical protein LAZ67_11003634 [Cordylochernes scorpioides])	------	------	------	------	------	------	COG3344;ENOG410Y65V	L:Replication, recombination and repair);S:Function unknown)	------	------	------	------	------
TRINITY_DN49903_c0_g2	hypothetical protein L798_06146 [Zootermopsis nevadensis])	------	------	------	------	------	------	------	------	------	------	------	------	------
TRINITY_DN2416_c2_g1	hypothetical protein KUTeg_024974 [Tegillarca granosa])	------	------	------	------	------	------	------	------	------	------	------	------	------
TRINITY_DN4189_c0_g1	hypothetical protein KUTeg_017825 [Tegillarca granosa])	------	------	------	------	------	------	------	------	------	------	------	------	------
TRINITY_DN41983_c0_g1	hypothetical protein KUTeg_017795 [Tegillarca granosa])	------	------	------	------	------	------	------	------	------	------	PF13359	DDE_Tnp_4	DDE superfamily endonuclease
TRINITY_DN12385_c0_g2	hypothetical protein KUTeg_016580 [Tegillarca granosa])	------	------	------	------	------	------	------	------	------	------	PF01541	GIY-YIG	GIY-YIG catalytic domain
TRINITY_DN76158_c0_g3	hypothetical protein KUTeg_016363 [Tegillarca granosa])	------	------	K09595	HM13	------	------	ENOG410XTES	U:Intracellular trafficking, secretion, and vesicular transport)	sp|Q9D8V0|HM13_MOUSE;	Minor histocompatibility antigen H13 OS=Mus musculus OX=10090 GN=Hm13 PE=1 SV=1;	PF04258	Peptidase_A22B	Signal peptide peptidase
TRINITY_DN26177_c0_g1	hypothetical protein KUTeg_015546 [Tegillarca granosa])	------	------	------	------	------	------	------	------	------	------	------	------	------
TRINITY_DN25942_c0_g1	hypothetical protein KUTeg_014863, partial [Tegillarca granosa])	------	------	------	------	------	------	------	------	------	------	------	------	------
TRINITY_DN3315_c1_g1	hypothetical protein KUTeg_014243, partial [Tegillarca granosa])	------	------	------	------	------	------	------	------	------	------	------	------	------
TRINITY_DN14105_c0_g2	hypothetical protein KUTeg_014157 [Tegillarca granosa])	GO:0016020	CC:membrane;	K12874	AQR	map03040	Spliceosome)	ENOG410XYE8	S:Function unknown)	------	------	------	------	------
TRINITY_DN51328_c0_g1	hypothetical protein KUTeg_011670 [Tegillarca granosa])	GO:0002224;GO:0006955;GO:0016020;GO:0004888	BP:toll-like receptor signaling pathway;BP:immune response;CC:membrane;MF:transmembrane signaling receptor activity;	K17256	IGFALS, ALS	map04935	Growth hormone synthesis, secretion and action)	------	------	------	------	PF13855;PF12799;PF23598;PF14580	LRR_8;LRR_4;LRR_14;LRR_9	Leucine rich repeat;Leucine Rich repeats (2 copies);Leucine-rich repeat region;Leucine-rich repeat
TRINITY_DN45723_c0_g1	hypothetical protein KUTeg_006826, partial [Tegillarca granosa])	GO:0008270	MF:zinc ion binding;	------	------	------	------	ENOG410Z6RE	S:Function unknown)	------	------	------	------	------
TRINITY_DN14230_c0_g1	hypothetical protein KUTeg_006825 [Tegillarca granosa])	GO:0003676	MF:nucleic acid binding;	------	------	------	------	ENOG4111MZ8	S:Function unknown)	------	------	------	------	------
TRINITY_DN9518_c0_g1	hypothetical protein KUTeg_006381 [Tegillarca granosa])	GO:0007018;GO:0030286;GO:0051959;GO:0008569;GO:0045505	BP:microtubule-based movement;CC:dynein complex;MF:dynein light intermediate chain binding;MF:ATP-dependent microtubule motor activity, minus-end-directed;MF:dynein intermediate chain binding;	K10408	DNAH	map04814;map05016;map05022;map05014	Motor proteins);Huntington disease);Pathways of neurodegeneration - multiple diseases);Amyotrophic lateral sclerosis)	ENOG4111Z4V;COG5245	S:Function unknown);Z:Cytoskeleton)	sp|Q96JB1|DYH8_HUMAN;	Dynein axonemal heavy chain 8 OS=Homo sapiens OX=9606 GN=DNAH8 PE=1 SV=2;	PF18199	Dynein_C	Dynein heavy chain C-terminal domain
TRINITY_DN16931_c0_g1	hypothetical protein KUTeg_002997 [Tegillarca granosa])	GO:0097190;GO:0016020;GO:0005739	BP:apoptotic signaling pathway;CC:membrane;CC:mitochondrion;	K26409	IFI27, ISG12	------	------	------	------	------	------	PF06140	Ifi-6-16	Interferon-induced 6-16 family
TRINITY_DN11850_c0_g4	hypothetical protein KUTeg_002300 [Tegillarca granosa])	GO:0016020	CC:membrane;	------	------	------	------	------	------	------	------	------	------	------
TRINITY_DN30401_c0_g1	hypothetical protein KUTeg_001425 [Tegillarca granosa])	GO:0006352;GO:0016324;GO:0005737;GO:0005634;GO:0005254	BP:DNA-templated transcription, initiation;CC:apical plasma membrane;CC:cytoplasm;CC:nucleus;MF:chloride channel activity;	K05022	CLIC2	------	------	ENOG410XQ2I;ENOG410ZRK6	O:Posttranslational modification, protein turnover, chaperones);U:Intracellular trafficking, secretion, and vesicular transport)	sp|O15247|CLIC2_HUMAN;	Chloride intracellular channel protein 2 OS=Homo sapiens OX=9606 GN=CLIC2 PE=1 SV=3;	PF22441;PF13417;PF13410;PF13409	CLIC-like_N;GST_N_3;GST_C_2;GST_N_2	CLIC-like N-terminal domain;Glutathione S-transferase, N-terminal domain;Glutathione S-transferase, C-terminal domain;Glutathione S-transferase, N-terminal domain
TRINITY_DN1934_c0_g1	hypothetical protein KUTeg_001234 [Tegillarca granosa])	------	------	------	------	------	------	ENOG4111MZ8	S:Function unknown)	------	------	PF24764	rva_4	Integrase core domain
TRINITY_DN40930_c0_g1	hypothetical protein KUTeg_000903 [Tegillarca granosa])	GO:0006542;GO:0005737;GO:0004356;GO:0005524	BP:glutamine biosynthetic process;CC:cytoplasm;MF:glutamate-ammonia ligase activity;MF:ATP binding;	K01915	glnA, GLUL	map00630;map00220;map00910;map00250;map04727;map04724;map04217	Glyoxylate and dicarboxylate metabolism);Arginine biosynthesis);Nitrogen metabolism);Alanine, aspartate and glutamate metabolism);GABAergic synapse);Glutamatergic synapse);Necroptosis)	COG0174	E:Amino acid transport and metabolism)	sp|Q96V52|GLNA_EMENI;	Glutamine synthetase OS=Emericella nidulans;	------	------	------
TRINITY_DN41572_c0_g3	hypothetical protein KP79_PYT06533 [Mizuhopecten yessoensis])	------	------	------	------	------	------	------	------	------	------	------	------	------
TRINITY_DN60320_c0_g3	hypothetical protein KP79_PYT06533 [Mizuhopecten yessoensis])	------	------	------	------	------	------	------	------	------	------	------	------	------
TRINITY_DN7739_c0_g1	hypothetical protein JYU34_014706 [Plutella xylostella])	GO:0003677	MF:DNA binding;	------	------	------	------	------	------	------	------	------	------	------
TRINITY_DN60985_c0_g1	hypothetical protein JYU34_014706 [Plutella xylostella])	------	------	------	------	------	------	ENOG4111TYR	S:Function unknown)	------	------	------	------	------
TRINITY_DN9872_c0_g1	hypothetical protein J6590_045794 [Homalodisca vitripennis])	GO:0006357;GO:0009653;GO:0005856;GO:0016586;GO:0016514;GO:0016787	BP:regulation of transcription from RNA polymerase II promoter;BP:anatomical structure morphogenesis;CC:cytoskeleton;CC:RSC complex;CC:SWI/SNF complex;MF:hydrolase activity;	------	------	------	------	COG5277	Z:Cytoskeleton)	sp|O17320|ACT_MAGGI;	Actin OS=Magallana gigas OX=29159 PE=2 SV=1;	PF00022	Actin	Actin
TRINITY_DN13891_c1_g2	hypothetical protein J437_LFUL017210 [Ladona fulva])	GO:0071897;GO:0042575;GO:0016779;GO:0000166;GO:0003887;GO:0003676	BP:DNA biosynthetic process;CC:DNA polymerase complex;MF:nucleotidyltransferase activity;MF:nucleotide binding;MF:DNA-directed DNA polymerase activity;MF:nucleic acid binding;	------	------	------	------	ENOG410YBKC	S:Function unknown)	------	------	------	------	------
TRINITY_DN14387_c0_g1	hypothetical protein J437_LFUL000050 [Ladona fulva])	GO:0002181;GO:1990904;GO:0005840;GO:0003735;GO:0003723	BP:cytoplasmic translation;CC:ribonucleoprotein complex;CC:ribosome;MF:structural constituent of ribosome;MF:RNA binding;	K02891	RP-L22e, RPL22	map03010;map05171	Ribosome);Coronavirus disease - COVID-19)	ENOG4111UVJ	J:Translation, ribosomal structure and biogenesis)	sp|Q9M9W1|RL222_ARATH;	Large ribosomal subunit protein eL22z OS=Arabidopsis thaliana OX=3702 GN=RPL22B PE=2 SV=1;	PF01776	Ribosomal_L22e	Ribosomal L22e protein family
TRINITY_DN69632_c1_g1	hypothetical protein HZH66_015510 [Vespula vulgaris])	------	------	------	------	------	------	ENOG41129JI;ENOG41123PQ	S:Function unknown);	------	------	------	------	------
TRINITY_DN11089_c0_g1	hypothetical protein HOLleu_42452 [Holothuria leucospilota])	GO:0015074;GO:0006508;GO:0004190;GO:0008270;GO:0003676	BP:DNA integration;BP:proteolysis;MF:aspartic-type endopeptidase activity;MF:zinc ion binding;MF:nucleic acid binding;	------	------	------	------	COG2801	L:Replication, recombination and repair)	------	------	------	------	------
TRINITY_DN37950_c1_g3	hypothetical protein HOLleu_33184 [Holothuria leucospilota])	GO:0015074;GO:0003676	BP:DNA integration;MF:nucleic acid binding;	------	------	------	------	------	------	------	------	------	------	------
TRINITY_DN5183_c1_g1	hypothetical protein HOLleu_32281 [Holothuria leucospilota])	GO:0015074;GO:0003676	BP:DNA integration;MF:nucleic acid binding;	------	------	------	------	------	------	------	------	------	------	------
TRINITY_DN18482_c0_g1	hypothetical protein HOLleu_27914 [Holothuria leucospilota])	------	------	------	------	------	------	ENOG411206Y;ENOG410YA66	S:Function unknown);	------	------	------	------	------
TRINITY_DN12593_c2_g1	hypothetical protein HOLleu_27809 [Holothuria leucospilota])	GO:0015074;GO:0003676	BP:DNA integration;MF:nucleic acid binding;	------	------	------	------	COG2801	L:Replication, recombination and repair)	------	------	PF17921	Integrase_H2C2	Integrase zinc binding domain
TRINITY_DN10576_c2_g1	hypothetical protein HOLleu_24533 [Holothuria leucospilota])	GO:0015074;GO:0003676	BP:DNA integration;MF:nucleic acid binding;	------	------	------	------	------	------	------	------	------	------	------
TRINITY_DN10699_c0_g2	hypothetical protein HOLleu_24533 [Holothuria leucospilota])	------	------	------	------	------	------	------	------	------	------	------	------	------
TRINITY_DN24085_c0_g3	hypothetical protein HOLleu_24533 [Holothuria leucospilota])	GO:0015074;GO:0003676	BP:DNA integration;MF:nucleic acid binding;	------	------	------	------	COG2801	L:Replication, recombination and repair)	------	------	PF17917	RT_RNaseH	RNase H-like domain found in reverse transcriptase
TRINITY_DN46706_c0_g1	hypothetical protein HOLleu_24533 [Holothuria leucospilota])	GO:0015074;GO:0003676	BP:DNA integration;MF:nucleic acid binding;	------	------	------	------	COG2801	L:Replication, recombination and repair)	------	------	PF17917	RT_RNaseH	RNase H-like domain found in reverse transcriptase
TRINITY_DN1855_c0_g1	hypothetical protein HOLleu_09080 [Holothuria leucospilota])	GO:0006259;GO:0015074;GO:0008270;GO:0003676	BP:DNA metabolic process;BP:DNA integration;MF:zinc ion binding;MF:nucleic acid binding;	------	------	------	------	COG2801	L:Replication, recombination and repair)	------	------	PF00078	RVT_1	Reverse transcriptase (RNA-dependent DNA polymerase)
TRINITY_DN55548_c2_g1	hypothetical protein HOLleu_03663 [Holothuria leucospilota])	GO:0015074;GO:0003676	BP:DNA integration;MF:nucleic acid binding;	------	------	------	------	COG2801	L:Replication, recombination and repair)	sp|P04323|POL3_DROME;	Retrovirus-related Pol polyprotein from transposon 17.6 OS=Drosophila melanogaster OX=7227 GN=pol PE=4 SV=1;	PF17917;PF17919	RT_RNaseH;RT_RNaseH_2	RNase H-like domain found in reverse transcriptase;RNase H-like domain found in reverse transcriptase
TRINITY_DN64643_c0_g1	hypothetical protein HOLleu_03663 [Holothuria leucospilota])	GO:0015074;GO:0003676	BP:DNA integration;MF:nucleic acid binding;	------	------	------	------	------	------	------	------	------	------	------
TRINITY_DN21927_c0_g3	hypothetical protein HOLleu_00792 [Holothuria leucospilota])	GO:0090304;GO:0042981	BP:nucleic acid metabolic process;BP:regulation of apoptotic process;	------	------	------	------	------	------	------	------	------	------	------
TRINITY_DN2626_c0_g1	hypothetical protein HELRODRAFT_188986, partial [Helobdella robusta])	GO:0050821;GO:0006457;GO:0051301;GO:0005737;GO:0031072;GO:0051087;GO:0051082;GO:0019901	BP:protein stabilization;BP:protein folding;BP:cell division;CC:cytoplasm;MF:heat shock protein binding;MF:chaperone binding;MF:unfolded protein binding;MF:protein kinase binding;	K09554	CDC37	map04151	PI3K-Akt signaling pathway)	ENOG410XTCZ	S:Function unknown)	sp|Q16543|CDC37_HUMAN;	Hsp90 co-chaperone Cdc37 OS=Homo sapiens OX=9606 GN=CDC37 PE=1 SV=1;	PF08565;PF03234;PF08564	CDC37_M;CDC37_N;CDC37_C	Cdc37 Hsp90 binding domain;Cdc37 N terminal kinase binding;Cdc37 C terminal domain
TRINITY_DN22232_c1_g1	hypothetical protein GWK47_041484 [Chionoecetes opilio])	GO:0035196;GO:0000398;GO:0035308;GO:0140662;GO:0051237;GO:0071897;GO:0016607;GO:0016020;GO:0005634;GO:0005829;GO:0005524;GO:0004865;GO:0003729	BP:production of miRNAs involved in gene silencing by miRNA;BP:mRNA splicing, via spliceosome;BP:negative regulation of protein dephosphorylation;BP:old GO;BP:maintenance of RNA location;BP:DNA biosynthetic process;CC:nuclear speck;CC:membrane;CC:nucleus;CC:cytosol;MF:ATP binding;MF:protein serine/threonine phosphatase inhibitor activity;MF:mRNA binding;	------	------	------	------	------	------	------	------	------	------	------
TRINITY_DN26746_c0_g1	hypothetical protein GWK47_033858 [Chionoecetes opilio])	------	------	------	------	------	------	------	------	------	------	------	------	------
TRINITY_DN19065_c0_g1	hypothetical protein GQR58_019691 [Nymphon striatum])	GO:0015074;GO:0006508;GO:0004190;GO:0008270;GO:0003676	BP:DNA integration;BP:proteolysis;MF:aspartic-type endopeptidase activity;MF:zinc ion binding;MF:nucleic acid binding;	------	------	------	------	------	------	------	------	------	------	------
TRINITY_DN29509_c0_g1	hypothetical protein GQR58_005730 [Nymphon striatum])	------	------	------	------	------	------	------	------	------	------	PF05699	Dimer_Tnp_hAT	hAT family C-terminal dimerisation region
TRINITY_DN4563_c0_g1	hypothetical protein GQR58_005730 [Nymphon striatum])	GO:0046983	MF:protein dimerization activity;	------	------	------	------	------	------	------	------	------	------	------
TRINITY_DN19186_c0_g1	hypothetical protein FSP39_024526 [Pinctada imbricata])	GO:0016020;GO:0003824	CC:membrane;MF:catalytic activity;	K05641	ABCA1	map04148;map05417;map02010;map04975;map04979	Efferocytosis);Lipid and atherosclerosis);ABC transporters);Fat digestion and absorption);Cholesterol metabolism)	ENOG4111K5V;ENOG410ZPXB;ENOG4111Y55;ENOG4111MK6	S:Function unknown);	sp|P14381|YTX2_XENLA;	Transposon TX1 uncharacterized 149 kDa protein OS=Xenopus laevis OX=8355 PE=4 SV=1;	------	------	------
TRINITY_DN19372_c0_g1	hypothetical protein FSP39_024510 [Pinctada imbricata])	------	------	------	------	------	------	------	------	------	------	------	------	------
TRINITY_DN21956_c0_g1	hypothetical protein FSP39_023478 [Pinctada imbricata])	------	------	------	------	------	------	------	------	------	------	------	------	------
TRINITY_DN71692_c0_g1	hypothetical protein FSP39_023343 [Pinctada imbricata])	------	------	------	------	------	------	------	------	------	------	------	------	------
TRINITY_DN4410_c0_g1	hypothetical protein FSP39_022497 [Pinctada imbricata])	------	------	------	------	------	------	ENOG4111MZ8	S:Function unknown)	------	------	------	------	------
TRINITY_DN15706_c0_g2	hypothetical protein FSP39_022390 [Pinctada imbricata])	GO:0003824	MF:catalytic activity;	------	------	------	------	ENOG411291K;ENOG410Y65V;ENOG410XQYK	S:Function unknown);	sp|P21328|RTJK_DROME;	RNA-directed DNA polymerase from mobile element jockey OS=Drosophila melanogaster OX=7227 GN=pol PE=1 SV=1;	PF00078;PF03372;PF14529	RVT_1;Exo_endo_phos;Exo_endo_phos_2	Reverse transcriptase (RNA-dependent DNA polymerase);Endonuclease/Exonuclease/phosphatase family;Endonuclease-reverse transcriptase
TRINITY_DN727_c1_g1	hypothetical protein FSP39_021883 [Pinctada imbricata])	------	------	K06238	COL6A	map05165;map04510;map04512;map04820;map04974;map04151	Human papillomavirus infection);Focal adhesion);ECM-receptor interaction);Cytoskeleton in muscle cells);Protein digestion and absorption);PI3K-Akt signaling pathway)	------	------	------	------	------	------	------
TRINITY_DN28389_c0_g1	hypothetical protein FSP39_020539 [Pinctada imbricata])	GO:0046983	MF:protein dimerization activity;	------	------	------	------	------	------	------	------	------	------	------
TRINITY_DN17612_c0_g1	hypothetical protein FSP39_020010 [Pinctada imbricata])	------	------	------	------	------	------	------	------	------	------	------	------	------
TRINITY_DN2377_c0_g2	hypothetical protein FSP39_016304 [Pinctada imbricata])	------	------	K12619	XRN2, RAT1	map03018;map03008	RNA degradation);Ribosome biogenesis in eukaryotes)	COG5049;COG5049;COG5049	A:RNA processing and modification);D:Cell cycle control, cell division, chromosome partitioning);L:Replication, recombination and repair)	sp|Q9H0D6|XRN2_HUMAN;	5'-3' exoribonuclease 2 OS=Homo sapiens OX=9606 GN=XRN2 PE=1 SV=1;	PF17846;PF03159	XRN_M;XRN_N	Xrn1 helical domain;XRN 5'-3' exonuclease N-terminus
TRINITY_DN5155_c0_g1	hypothetical protein FSP39_016077 [Pinctada imbricata])	GO:0061343;GO:0007508;GO:0031012	BP:cell adhesion involved in heart morphogenesis;BP:larval heart development;CC:extracellular matrix;	K01183	E3.2.1.14	map00520	Amino sugar and nucleotide sugar metabolism)	------	------	------	------	------	------	------
TRINITY_DN12986_c0_g1	hypothetical protein FSP39_015337 [Pinctada imbricata])	GO:0007508;GO:0061343;GO:0016020;GO:0031012;GO:0003824	BP:larval heart development;BP:cell adhesion involved in heart morphogenesis;CC:membrane;CC:extracellular matrix;MF:catalytic activity;	------	------	------	------	------	------	------	------	------	------	------
TRINITY_DN758_c0_g2	hypothetical protein FSP39_015045 [Pinctada imbricata])	GO:0031638;GO:0016020;GO:0005886;GO:0004252	BP:zymogen activation;CC:membrane;CC:plasma membrane;MF:serine-type endopeptidase activity;	K03927	CES2	map00983	Drug metabolism - other enzymes)	ENOG410XQVR	S:Function unknown)	sp|Q9UGM3|DMBT1_HUMAN;	Scavenger receptor cysteine-rich domain-containing protein DMBT1 OS=Homo sapiens OX=9606 GN=DMBT1 PE=1 SV=2;	PF00530;PF15494;PF00087	SRCR;SRCR_2;Toxin_TOLIP	Scavenger receptor cysteine-rich domain;Scavenger receptor cysteine-rich domain;Snake toxin and toxin-like protein
TRINITY_DN758_c0_g3	hypothetical protein FSP39_015045 [Pinctada imbricata])	GO:0031638;GO:0016020;GO:0005886;GO:0004252	BP:zymogen activation;CC:membrane;CC:plasma membrane;MF:serine-type endopeptidase activity;	K03927	CES2	map00983	Drug metabolism - other enzymes)	ENOG410XQVR	S:Function unknown)	sp|Q9UGM3|DMBT1_HUMAN;	Scavenger receptor cysteine-rich domain-containing protein DMBT1 OS=Homo sapiens OX=9606 GN=DMBT1 PE=1 SV=2;	PF00530;PF15494;PF00087	SRCR;SRCR_2;Toxin_TOLIP	Scavenger receptor cysteine-rich domain;Scavenger receptor cysteine-rich domain;Snake toxin and toxin-like protein
TRINITY_DN43033_c0_g3	hypothetical protein FSP39_015043 [Pinctada imbricata])	GO:0005634;GO:0003677	CC:nucleus;MF:DNA binding;	------	------	------	------	------	------	------	------	------	------	------
TRINITY_DN56621_c0_g1	hypothetical protein FSP39_014815 [Pinctada imbricata])	------	------	------	------	------	------	------	------	------	------	------	------	------
TRINITY_DN8233_c0_g1	hypothetical protein FSP39_014421 [Pinctada imbricata])	------	------	------	------	------	------	ENOG410ZTY3;ENOG410YN88	S:Function unknown);	------	------	------	------	------
TRINITY_DN16297_c0_g2	hypothetical protein FSP39_014421 [Pinctada imbricata])	------	------	------	------	------	------	ENOG410ZTY3;ENOG4111EE2;ENOG410YN88	S:Function unknown);	------	------	------	------	------
TRINITY_DN25015_c0_g1	hypothetical protein FSP39_014105 [Pinctada imbricata])	------	------	------	------	------	------	------	------	------	------	------	------	------
TRINITY_DN32545_c0_g1	hypothetical protein FSP39_014017, partial [Pinctada imbricata])	GO:0006310;GO:0015074;GO:0003677	BP:DNA recombination;BP:DNA integration;MF:DNA binding;	------	------	------	------	------	------	------	------	------	------	------
TRINITY_DN4245_c0_g1	hypothetical protein FSP39_013546 [Pinctada imbricata])	GO:0016020;GO:0046872	CC:membrane;MF:metal ion binding;	------	------	------	------	ENOG410XR70	S:Function unknown)	sp|Q8K385|FRRS1_MOUSE;	Ferric-chelate reductase 1 OS=Mus musculus OX=10090 GN=FRRS1 PE=1 SV=1;	PF02014;PF03351;PF03188	Reeler;DOMON;Cytochrom_B561	Reeler domain;DOMON domain;Eukaryotic cytochrome b561
TRINITY_DN12679_c0_g1	hypothetical protein FSP39_013455 [Pinctada imbricata])	GO:0030968;GO:0005634;GO:0016020;GO:0005788;GO:0140662;GO:0034663;GO:0005524	BP:endoplasmic reticulum unfolded protein response;CC:nucleus;CC:membrane;CC:endoplasmic reticulum lumen;CC:old GO;CC:endoplasmic reticulum chaperone complex;MF:ATP binding;	K09490	HSPA5, BIP	map04918;map03060;map04612;map05012;map05014;map05417;map05022;map04141;map05020	Thyroid hormone synthesis);Protein export);Antigen processing and presentation);Parkinson disease);Amyotrophic lateral sclerosis);Lipid and atherosclerosis);Pathways of neurodegeneration - multiple diseases);Protein processing in endoplasmic reticulum);Prion disease)	COG0443	O:Posttranslational modification, protein turnover, chaperones)	sp|Q90593|BIP_CHICK;	Endoplasmic reticulum chaperone BiP OS=Gallus gallus OX=9031 GN=HSPA5 PE=1 SV=1;	PF00012	HSP70	Hsp70 protein
TRINITY_DN45289_c0_g1	hypothetical protein FSP39_012939 [Pinctada imbricata])	------	------	------	------	------	------	ENOG41122RN;ENOG410Y0UH	S:Function unknown);	sp|Q5UNW9|YR718_MIMIV;	Uncharacterized protein R718 OS=Acanthamoeba polyphaga mimivirus OX=212035 GN=MIMI_R718 PE=4 SV=1;	PF14216	DUF4326	Domain of unknown function (DUF4326)
TRINITY_DN41913_c0_g3	hypothetical protein FSP39_012698 [Pinctada imbricata])	GO:0003964	MF:RNA-directed DNA polymerase activity;	K15177	LEO1	------	------	------	------	------	------	------	------	------
TRINITY_DN12738_c1_g1	hypothetical protein FSP39_011612 [Pinctada imbricata])	GO:0046983	MF:protein dimerization activity;	------	------	------	------	------	------	------	------	PF05699	Dimer_Tnp_hAT	hAT family C-terminal dimerisation region
TRINITY_DN14351_c0_g1	hypothetical protein FSP39_011252 [Pinctada imbricata])	GO:0006457;GO:0003755	BP:protein folding;MF:peptidyl-prolyl cis-trans isomerase activity;	------	------	------	------	ENOG410ZK1Y	S:Function unknown)	------	------	------	------	------
TRINITY_DN50376_c0_g1	hypothetical protein FSP39_011146 [Pinctada imbricata])	GO:0015074;GO:0003676	BP:DNA integration;MF:nucleic acid binding;	------	------	------	------	COG2801	L:Replication, recombination and repair)	sp|Q7LHG5|YI31B_YEAST;	Transposon Ty3-I Gag-Pol polyprotein OS=Saccharomyces cerevisiae;	------	------	------
TRINITY_DN19698_c1_g1	hypothetical protein FSP39_011143 [Pinctada imbricata])	GO:0061343;GO:0007508;GO:0031012;GO:0003824;GO:0003676	BP:cell adhesion involved in heart morphogenesis;BP:larval heart development;CC:extracellular matrix;MF:catalytic activity;MF:nucleic acid binding;	------	------	------	------	------	------	------	------	------	------	------
TRINITY_DN12524_c0_g1	hypothetical protein FSP39_010161 [Pinctada imbricata])	------	------	------	------	------	------	------	------	------	------	------	------	------
TRINITY_DN1871_c0_g1	hypothetical protein FSP39_010161 [Pinctada imbricata])	GO:0003964	MF:RNA-directed DNA polymerase activity;	------	------	------	------	------	------	------	------	------	------	------
TRINITY_DN8706_c0_g1	hypothetical protein FSP39_010105 [Pinctada imbricata])	------	------	K00547;K00544	mmuM, BHMT2;BHMT	map00270;map00670;map00260	Cysteine and methionine metabolism);One carbon pool by folate);Glycine, serine and threonine metabolism)	------	------	sp|O35490|BHMT1_MOUSE;	Betaine--homocysteine S-methyltransferase 1 OS=Mus musculus OX=10090 GN=Bhmt PE=1 SV=1;	PF02574	S-methyl_trans	Homocysteine S-methyltransferase
TRINITY_DN2258_c1_g1	hypothetical protein FSP39_009989 [Pinctada imbricata])	------	------	------	------	------	------	------	------	------	------	------	------	------
TRINITY_DN88574_c0_g1	hypothetical protein FSP39_009810 [Pinctada imbricata])	------	------	------	------	------	------	------	------	------	------	------	------	------
TRINITY_DN5027_c0_g2	hypothetical protein FSP39_009710 [Pinctada imbricata])	GO:0015074;GO:0008270;GO:0003676	BP:DNA integration;MF:zinc ion binding;MF:nucleic acid binding;	------	------	------	------	COG2801	L:Replication, recombination and repair)	sp|Q7LHG5|YI31B_YEAST;	Transposon Ty3-I Gag-Pol polyprotein OS=Saccharomyces cerevisiae;	PF00078	RVT_1	Reverse transcriptase (RNA-dependent DNA polymerase)
TRINITY_DN14913_c0_g1	hypothetical protein FSP39_009320 [Pinctada imbricata])	------	------	K06990	MEMO1	------	------	COG1355	S:Function unknown)	sp|Q91VH6|MEMO1_MOUSE;	Protein MEMO1 OS=Mus musculus OX=10090 GN=Memo1 PE=1 SV=1;	PF01875	Memo	Memo-like protein
TRINITY_DN42756_c0_g2	hypothetical protein FSP39_008968 [Pinctada imbricata])	GO:0015074;GO:0071897;GO:0006508;GO:0004190;GO:0003676	BP:DNA integration;BP:DNA biosynthetic process;BP:proteolysis;MF:aspartic-type endopeptidase activity;MF:nucleic acid binding;	------	------	------	------	------	------	sp|P20825|POL2_DROME;	Retrovirus-related Pol polyprotein from transposon 297 OS=Drosophila melanogaster OX=7227 GN=pol PE=4 SV=1;	------	------	------
TRINITY_DN22091_c1_g1	hypothetical protein FSP39_008879 [Pinctada imbricata])	------	------	------	------	------	------	------	------	------	------	------	------	------
TRINITY_DN65475_c0_g1	hypothetical protein FSP39_008379 [Pinctada imbricata])	GO:0043161;GO:0034657;GO:0070005	BP:proteasome-mediated ubiquitin-dependent protein catabolic process;CC:GID complex;MF:cysteine-type aminopeptidase activity;	K22382	WDR26	------	------	ENOG410XQ2U	S:Function unknown)	sp|F1LTR1|WDR26_RAT;	WD repeat-containing protein 26 OS=Rattus norvegicus OX=10116 GN=Wdr26 PE=3 SV=2;	PF24817;PF00400;PF24807;PF24814;PF23414;PF24796;PF25047;PF24105;PF24805;PF23409;PF23381;PF24782;PF24780;PF23775;PF23609;PF23342;PF20426;PF23869	WD40_WDHD1_1st;WD40;WD40_CDC20-Fz;WD40_Prp19;Beta-prop_EML_2;WDR55;Beta-prop_TEP1_2nd;Beta-prop_CAF1B_HIR1;EIF3I;Beta-prop_EML;Beta-prop_IFT122_1st;WD40_MABP1-WDR62_2nd;WD40_MABP1-WDR62_1st;Beta-prop_RIG_2nd;Beta-prop_EIPR1;WDR90_beta-prop_4th;NBCH_WD40;Beta-prop_WDR75_1st	WDHD1 first WD40 domain;WD domain, G-beta repeat;CDC20/Fizzy WD40 domain;Prp19 WD40 domain;Echinoderm microtubule-associated protein second beta-propeller;WDR55;TEP-1 second beta-propeller;CAF1B/HIR1 beta-propeller domain;EIF3I;Echinoderm microtubule-associated protein first beta-propeller;IFT122 first beta-propeller;MABP1/WDR62 second WD40 domain;MABP1/WDR62 first WD40 domain;RIG second beta-pro…
TRINITY_DN14583_c0_g1	hypothetical protein FSP39_007596 [Pinctada imbricata])	------	------	K24637	ZBED1	------	------	ENOG4111T8J	S:Function unknown)	------	------	PF02892	zf-BED	BED zinc finger
TRINITY_DN36969_c0_g1	hypothetical protein FSP39_006873 [Pinctada imbricata])	GO:0006508;GO:0046872;GO:0004222	BP:proteolysis;MF:metal ion binding;MF:metalloendopeptidase activity;	------	------	------	------	ENOG410XPKZ;ENOG410XSDF	S:Function unknown);	sp|Q20930|MIG17_CAEEL;	Metalloprotease mig-17 OS=Caenorhabditis elegans OX=6239 GN=mig-17 PE=1 SV=3;	PF17771;PF01421;PF13688;PF13582;PF13583;PF13574	ADAMTS_CR_2;Reprolysin;Reprolysin_5;Reprolysin_3;Reprolysin_4;Reprolysin_2	ADAMTS cysteine-rich domain 2;Reprolysin (M12B) family zinc metalloprotease;Metallo-peptidase family M12;Metallo-peptidase family M12B Reprolysin-like;Metallo-peptidase family M12B Reprolysin-like;Metallo-peptidase family M12B Reprolysin-like
TRINITY_DN6345_c0_g2	hypothetical protein FSP39_006547 [Pinctada imbricata])	------	------	------	------	------	------	ENOG410ZYAK	S:Function unknown)	sp|P20825|POL2_DROME;	Retrovirus-related Pol polyprotein from transposon 297 OS=Drosophila melanogaster OX=7227 GN=pol PE=4 SV=1;	PF17919;PF17917;PF00665;PF17921;PF00078	RT_RNaseH_2;RT_RNaseH;rve;Integrase_H2C2;RVT_1	RNase H-like domain found in reverse transcriptase;RNase H-like domain found in reverse transcriptase;Integrase core domain;Integrase zinc binding domain;Reverse transcriptase (RNA-dependent DNA polymerase)
TRINITY_DN15625_c0_g1	hypothetical protein FSP39_005835 [Pinctada imbricata])	GO:0016787	MF:hydrolase activity;	------	------	------	------	COG3773	M:Cell wall/membrane/envelope biogenesis)	sp|Q9KCE0|SLEB_HALH5;	Spore cortex-lytic enzyme OS=Halalkalibacterium halodurans;	PF07486	Hydrolase_2	Cell Wall Hydrolase
TRINITY_DN25981_c0_g3	hypothetical protein FSP39_005788 [Pinctada imbricata])	GO:0006310;GO:0015074;GO:0003677	BP:DNA recombination;BP:DNA integration;MF:DNA binding;	------	------	------	------	------	------	------	------	------	------	------
TRINITY_DN50524_c0_g1	hypothetical protein FSP39_004973 [Pinctada imbricata])	------	------	------	------	------	------	------	------	------	------	------	------	------
TRINITY_DN30625_c0_g2	hypothetical protein FSP39_004953 [Pinctada imbricata])	------	------	------	------	------	------	------	------	------	------	------	------	------
TRINITY_DN26358_c1_g1	hypothetical protein FSP39_004923 [Pinctada imbricata])	------	------	------	------	------	------	COG2801	L:Replication, recombination and repair)	------	------	------	------	------
TRINITY_DN22859_c0_g1	hypothetical protein FSP39_004818 [Pinctada imbricata])	GO:0042274;GO:0006412;GO:0022627;GO:0003735;GO:0019843	BP:ribosomal small subunit biogenesis;BP:translation;CC:cytosolic small ribosomal subunit;MF:structural constituent of ribosome;MF:rRNA binding;	K02997	RP-S9e, RPS9	map03010;map05171	Ribosome);Coronavirus disease - COVID-19)	COG0522	J:Translation, ribosomal structure and biogenesis)	sp|Q9FLF0|RS92_ARATH;	Small ribosomal subunit protein uS4y OS=Arabidopsis thaliana OX=3702 GN=RPS9C PE=1 SV=1;	PF01479;PF00163	S4;Ribosomal_S4	S4 domain;Ribosomal protein S4/S9 N-terminal domain
TRINITY_DN68317_c0_g2	hypothetical protein FSP39_004137 [Pinctada imbricata])	------	------	K12815	DHX38, PRP16	map03040	Spliceosome)	------	------	------	------	------	------	------
TRINITY_DN35945_c0_g1	hypothetical protein FSP39_002525 [Pinctada imbricata])	GO:0007219;GO:0045087;GO:0045746;GO:0002224;GO:0016020;GO:0005886;GO:0004888;GO:0005112	BP:Notch signaling pathway;BP:innate immune response;BP:negative regulation of Notch signaling pathway;BP:toll-like receptor signaling pathway;CC:membrane;CC:plasma membrane;MF:transmembrane signaling receptor activity;MF:Notch binding;	------	------	------	------	------	------	------	------	PF21795;PF25024;PF07974;PF21700	JAG1-like_EGF2;EGF_TEN;EGF_2;EGF_DL_JAG	Protein jagged-1-like, atypical EGF2;Teneurin EGF domain;EGF-like domain;Delta-like/Jagged, EGF-like domain
TRINITY_DN14282_c0_g1	hypothetical protein FSP39_002286 [Pinctada imbricata])	GO:0000724;GO:0006268;GO:0005737;GO:0005694;GO:0005634;GO:0016787;GO:0009378;GO:0003676;GO:0043138;GO:0005524	BP:double-strand break repair via homologous recombination;BP:DNA unwinding involved in DNA replication;CC:cytoplasm;CC:chromosome;CC:nucleus;MF:hydrolase activity;MF:four-way junction helicase activity;MF:nucleic acid binding;MF:3'-5' DNA helicase activity;MF:ATP binding;	K10899;K03654	RECQL;recQ	map03018	RNA degradation)	COG0514	L:Replication, recombination and repair)	sp|Q5UPX0|YR290_MIMIV;	Putative ATP-dependent RNA helicase R290 OS=Acanthamoeba polyphaga mimivirus OX=212035 GN=MIMI_R290 PE=3 SV=1;	PF00271	Helicase_C	Helicase conserved C-terminal domain
TRINITY_DN32858_c0_g1	hypothetical protein FSP39_000518 [Pinctada imbricata])	------	------	K12815	DHX38, PRP16	map03040	Spliceosome)	ENOG4111MHU;ENOG4111R5M;ENOG410Y65E	S:Function unknown);	sp|Q95SX7|RTBS_DROME;	Probable RNA-directed DNA polymerase from transposon BS OS=Drosophila melanogaster OX=7227 GN=RTase PE=2 SV=1;	PF00078	RVT_1	Reverse transcriptase (RNA-dependent DNA polymerase)
TRINITY_DN32545_c0_g2	hypothetical protein EVAR_59639_1 [Eumeta japonica])	------	------	------	------	------	------	------	------	------	------	------	------	------
TRINITY_DN19069_c0_g3	hypothetical protein ElyMa_005548100 [Elysia marginata])	------	------	------	------	------	------	------	------	------	------	------	------	------
TRINITY_DN36956_c0_g1	hypothetical protein ElyMa_005548100 [Elysia marginata])	GO:0015074;GO:0003676	BP:DNA integration;MF:nucleic acid binding;	------	------	------	------	COG2801;ENOG410ZQW1	L:Replication, recombination and repair);S:Function unknown)	------	------	------	------	------
TRINITY_DN11521_c0_g2	hypothetical protein ElyMa_002183000 [Elysia marginata])	------	------	------	------	------	------	ENOG410YSNN;ENOG410Z25J;ENOG410YJD2	S:Function unknown);	------	------	------	------	------
TRINITY_DN13921_c1_g2	hypothetical protein ElyMa_001471000 [Elysia marginata])	------	------	------	------	------	------	------	------	------	------	------	------	------
TRINITY_DN54170_c0_g1	hypothetical protein DPMN_191796 [Dreissena polymorpha])	GO:0016020	CC:membrane;	------	------	------	------	------	------	------	------	------	------	------
TRINITY_DN15894_c0_g1	hypothetical protein DPMN_188299 [Dreissena polymorpha])	------	------	------	------	------	------	------	------	------	------	------	------	------
TRINITY_DN40288_c2_g1	hypothetical protein DPMN_182152 [Dreissena polymorpha])	------	------	------	------	------	------	------	------	------	------	------	------	------
TRINITY_DN3085_c0_g2	hypothetical protein DPMN_178145 [Dreissena polymorpha])	GO:0016020	CC:membrane;	------	------	------	------	------	------	------	------	------	------	------
TRINITY_DN15258_c0_g1	hypothetical protein DPMN_178145 [Dreissena polymorpha])	GO:0016020	CC:membrane;	------	------	------	------	------	------	------	------	------	------	------
TRINITY_DN17920_c0_g1	hypothetical protein DPMN_177773 [Dreissena polymorpha])	GO:0016020	CC:membrane;	------	------	------	------	------	------	------	------	------	------	------
TRINITY_DN3150_c0_g1	hypothetical protein DPMN_171108 [Dreissena polymorpha])	GO:0016020	CC:membrane;	------	------	------	------	------	------	------	------	------	------	------
TRINITY_DN6993_c0_g1	hypothetical protein DPMN_165963 [Dreissena polymorpha])	GO:0006979;GO:0046872;GO:0004601;GO:0020037	BP:response to oxidative stress;MF:metal ion binding;MF:peroxidase activity;MF:heme binding;	K10789;K19511	MPO;PXDN, VPO1	map05221;map04145;map00983;map05202;map04613	Acute myeloid leukemia);Phagosome);Drug metabolism - other enzymes);Transcriptional misregulation in cancer);Neutrophil extracellular trap formation)	ENOG410XPZ3	S:Function unknown)	sp|Q01603|PERO_DROME;	Peroxidase OS=Drosophila melanogaster OX=7227 GN=Pxd PE=2 SV=2;	PF03098	An_peroxidase	Animal haem peroxidase
TRINITY_DN627_c0_g1	hypothetical protein DPMN_165585 [Dreissena polymorpha])	GO:0046983	MF:protein dimerization activity;	------	------	------	------	------	------	------	------	------	------	------
TRINITY_DN72465_c0_g1	hypothetical protein DPMN_141479 [Dreissena polymorpha])	GO:0007219;GO:0030154;GO:0045197;GO:0007157;GO:0016020;GO:0032991;GO:0005634;GO:0005886;GO:0005509	BP:Notch signaling pathway;BP:cell differentiation;BP:establishment or maintenance of epithelial cell apical/basal polarity;BP:heterophilic cell-cell adhesion via plasma membrane cell adhesion molecules;CC:membrane;CC:macromolecular complex;CC:nucleus;CC:plasma membrane;MF:calcium ion binding;	------	------	------	------	------	------	------	------	PF07645;PF00008;PF12661;PF25024;PF07974;PF12947	EGF_CA;EGF;hEGF;EGF_TEN;EGF_2;EGF_3	Calcium-binding EGF domain;EGF-like domain;Human growth factor-like EGF;Teneurin EGF domain;EGF-like domain;EGF domain
TRINITY_DN3315_c1_g3	hypothetical protein DPMN_136135 [Dreissena polymorpha])	------	------	------	------	------	------	------	------	------	------	------	------	------
TRINITY_DN44169_c0_g1	hypothetical protein DPMN_122125 [Dreissena polymorpha])	------	------	------	------	------	------	------	------	------	------	------	------	------
TRINITY_DN29770_c0_g1	hypothetical protein DPMN_113248 [Dreissena polymorpha])	GO:0007165;GO:0005874;GO:0046872	BP:signal transduction;CC:microtubule;MF:metal ion binding;	------	------	------	------	ENOG4111HS2	S:Function unknown)	sp|Q22744|RASF1_CAEEL;	Ras association domain-containing protein 1 homolog OS=Caenorhabditis elegans OX=6239 GN=rsf-1 PE=1 SV=1;	PF16517	Nore1-SARAH	Novel Ras effector 1 C-terminal SARAH (Sav/Rassf/Hpo) domain
TRINITY_DN27148_c1_g1	hypothetical protein DPMN_109043 [Dreissena polymorpha])	GO:0004519	MF:endonuclease activity;	------	------	------	------	------	------	------	------	------	------	------
TRINITY_DN8702_c0_g2	hypothetical protein DPMN_096388 [Dreissena polymorpha])	------	------	------	------	------	------	------	------	------	------	------	------	------
TRINITY_DN6573_c1_g1	hypothetical protein DPMN_096385 [Dreissena polymorpha])	GO:0016020	CC:membrane;	------	------	------	------	ENOG410ZN3C;ENOG410ZVGI	S:Function unknown);	sp|Q96RW7|HMCN1_HUMAN;	Hemicentin-1 OS=Homo sapiens OX=9606 GN=HMCN1 PE=1 SV=2;	PF00090;PF00530;PF19028;PF19030;PF22195	TSP_1;SRCR;TSP1_spondin;TSP1_ADAMTS;TSP1_CFP_C	Thrombospondin type 1 domain;Scavenger receptor cysteine-rich domain;Spondin-like TSP1 domain;Thrombospondin type 1 domain;CFP-like, C-terminal thrombospondin type 1 domain
TRINITY_DN19778_c0_g1	hypothetical protein DPMN_094347 [Dreissena polymorpha])	GO:0016020	CC:membrane;	------	------	------	------	------	------	------	------	------	------	------
TRINITY_DN28784_c0_g2	hypothetical protein DPMN_089919 [Dreissena polymorpha])	GO:0005634;GO:0003677	CC:nucleus;MF:DNA binding;	------	------	------	------	------	------	------	------	------	------	------
TRINITY_DN44015_c1_g1	hypothetical protein DPMN_079191 [Dreissena polymorpha])	------	------	------	------	------	------	------	------	------	------	------	------	------
TRINITY_DN31673_c0_g4	hypothetical protein DPMN_074090 [Dreissena polymorpha])	GO:0098609;GO:0005911;GO:0005886;GO:0050839	BP:cell-cell adhesion;CC:cell-cell junction;CC:plasma membrane;MF:cell adhesion molecule binding;	K24496	NPHS1	------	------	ENOG410XRJN	S:Function unknown)	------	------	PF08205;PF13927;PF07679;PF00047	C2-set_2;Ig_3;I-set;ig	CD80-like C2-set immunoglobulin domain;Immunoglobulin domain;Immunoglobulin I-set domain;Immunoglobulin domain
TRINITY_DN6066_c0_g1	hypothetical protein DPMN_067859, partial [Dreissena polymorpha])	------	------	------	------	------	------	------	------	------	------	------	------	------
TRINITY_DN35063_c0_g1	hypothetical protein DPMN_065704 [Dreissena polymorpha])	------	------	------	------	------	------	------	------	------	------	------	------	------
TRINITY_DN40288_c0_g1	hypothetical protein DPMN_065704 [Dreissena polymorpha])	------	------	------	------	------	------	------	------	------	------	------	------	------
TRINITY_DN7055_c0_g1	hypothetical protein DPMN_065704 [Dreissena polymorpha])	GO:0003964	MF:RNA-directed DNA polymerase activity;	------	------	------	------	------	------	------	------	------	------	------
TRINITY_DN84269_c0_g1	hypothetical protein DPMN_064867 [Dreissena polymorpha])	------	------	------	------	------	------	------	------	------	------	------	------	------
TRINITY_DN23299_c0_g2	hypothetical protein DPMN_059630 [Dreissena polymorpha])	------	------	------	------	------	------	------	------	sp|P00000|DEFGA_MYTGA;	Defensin gallicin OS=Mytilus galloprovincialis OX=29158 PE=1 SV=1;	------	------	------
TRINITY_DN36772_c0_g1	hypothetical protein DPMN_051089 [Dreissena polymorpha])	GO:0006801;GO:0005634;GO:0005777;GO:0005739;GO:0005829;GO:0016209;GO:0004784;GO:0005507;GO:0016491	BP:superoxide metabolic process;CC:nucleus;CC:peroxisome;CC:mitochondrion;CC:cytosol;MF:antioxidant activity;MF:superoxide dismutase activity;MF:copper ion binding;MF:oxidoreductase activity;	K04565;K16627	SOD1;SOD3	map05208;map05012;map05016;map05014;map04213;map04146;map05022;map05020	Chemical carcinogenesis - reactive oxygen species);Parkinson disease);Huntington disease);Amyotrophic lateral sclerosis);Longevity regulating pathway - multiple species);Peroxisome);Pathways of neurodegeneration - multiple diseases);Prion disease)	COG2032	P:Inorganic ion transport and metabolism)	sp|O73872|SODC_DANRE;	Superoxide dismutase [Cu-Zn] OS=Danio rerio OX=7955 GN=sod1 PE=2 SV=1;	PF00080	Sod_Cu	Copper/zinc superoxide dismutase (SODC)
TRINITY_DN11348_c0_g1	hypothetical protein DPMN_038393 [Dreissena polymorpha])	------	------	------	------	------	------	------	------	------	------	------	------	------
[truncated: 19,387 more rows]
