# Supplementary material for: Transcriptome Analysis of Differentially Expressed Genes in Freshwater Pearl Mussel (Sinohyriopsis cumingii) with Four Different Shell Colors
Source: Animals (Basel). 2026 Jan 29;16(3):416. doi: 10.3390/ani16030416 (PMC12897141; doi:10.3390/ani16030416)
Supplement: Supplementary file 1 [file animals-16-00416-s001.zip › Supplementary material Table S3.xlsx]

## Sheet: Sheet1
Gene	Sequence ID/GenBank	Primers
ADAMTS	TRINITY_DN10154_c0_g1	F: AGAGGAAGGCATTGTGGGTAT R: GGCTGCGAGTATGGTGATAGA
FAM20C	TRINITY_DN11197_c0_g1	F: TATAAAGCAAACTGACGGACGC R: GCAGGGAGATTGACTAAAGCAC
CBP	TRINITY_DN9065_c0_g2	F: CGGAAATGCTGTTATGGACG R: CTGGTGGTTGTTTGGCTGGC
BCDO2	TRINITY_DN10792_c0_g1	F: CCCCAAGAGGATAAAACGAGAC R: GAAGGCATATTACCAGAGCAAA
BLVRB	TRINITY_DN14348_c0_g2	F: AGCAGTGTGATGCGGTGGTT R: TCTTTTTCCCGTGGATGGAC
E3.1.1.14	TRINITY_DN29673_c0_g1	F: TATTTTTCGTCGGAGGGTTT R: CAAGAGTTTTGTTGGGCATG
HEPH	TRINITY_DN61394_c0_g1	F: AACATTGCCACTTACGCCCC R: AAGACAACCCCGACATCACG
Tyrosinase	TRINITY_DN17113_c0_g1	F: TTACCAGAAACGACGGGG R: GAGGTTCAGGCAGGAGGG
FTH1	TRINITY_DN20174_c0_g1	F: GGTATGTGGCGTGCTCTCGT R: GGCGTTGTTCGTCCTTTTCT
